# Supplementary material for: Galactocerebroside biosynthesis pathways of Mycoplasma species: an antigen triggering Guillain–Barré–Stohl syndrome
Source: Microb Biotechnol. 2021 Mar 27;14(3):1201–11. doi: 10.1111/1751-7915.13794 (PMC8085918; doi:10.1111/1751-7915.13794)
Supplement: Supplementary file 1 — File S1. List of Mycoplasma genome sequences used in the study, obtained from NCBI repository. [file MBT2-14-1201-s001.txt]

GCA_000008205.1	Mycoplasma hyopneumoniae J
GCA_000008225.1	Mycoplasma hyopneumoniae 7448
GCA_000008245.1	Mycoplasma synoviae 53
GCA_000008365.1	Mycoplasma mobile 163K
GCA_000008405.1	Mycoplasma hyopneumoniae 232
GCA_000011225.1	Mycoplasma penetrans HF-2
GCA_000011445.1	Mycoplasma mycoides subsp. mycoides SC str. PG1
GCA_000012765.1	Mycoplasma capricolum subsp. capricolum ATCC 27343
GCA_000020065.1	Mycoplasma arthritidis 158L3-1
GCA_000023165.1	Mycoplasma mycoides subsp. capri str. GM12
GCA_000023685.1	Mycoplasma mycoides subsp. capri str. GM12
GCA_000025365.1	Mycoplasma gallisepticum str. R(high)
GCA_000025385.1	Mycoplasma gallisepticum str. F
GCA_000025845.1	Mycoplasma crocodyli MP145
GCA_000026765.1	Mycoplasma conjunctivae
GCA_000027325.1	Mycoplasma genitalium G37
GCA_000027345.1	Mycoplasma pneumoniae M129
GCA_000063605.1	Mycoplasma agalactiae
GCA_000085865.1	Mycoplasma hominis ATCC 23114
GCA_000089865.1	Mycoplasma agalactiae
GCA_000092585.1	Mycoplasma gallisepticum str. R(low)
GCA_000143865.1	Mycoplasma mycoides subsp. mycoides SC str. Gladysdale
GCA_000143945.1	Mycoplasma pneumoniae FH
GCA_000145705.1	Mycoplasma hyorhinis HUB-1
GCA_000148625.1	Mycoplasma fermentans JER
GCA_000167595.1	Mycoplasma genitalium G37
GCA_000178375.1	Mycoplasma alligatoris A21JP2
GCA_000179035.2	Mycoplasma suis str. Illinois
GCA_000183185.1	Mycoplasma hyopneumoniae 168
GCA_000183365.1	Mycoplasma leachii PG50
GCA_000183385.1	Mycoplasma bovis PG45
GCA_000186005.1	Mycoplasma fermentans M64
GCA_000186985.3	Mycoplasma haemofelis Ohio2
GCA_000192395.2	Mycoplasma capricolum subsp. capripneumoniae M1601
GCA_000195875.1	Mycoplasma pulmonis UAB CTIP
GCA_000200735.1	Mycoplasma haemofelis str. Langford 1
GCA_000203215.1	Mycoplasma suis KI3806
GCA_000209735.1	Mycoplasma fermentans PG18
GCA_000211295.1	Mycoplasma hyorhinis MCLD
GCA_000211545.6	Mycoplasma gallisepticum S6
GCA_000218525.2	Mycoplasma ovipneumoniae SC01
GCA_000219375.1	Mycoplasma bovis Hubei-1
GCA_000221305.2	Mycoplasma anatis 1340
GCA_000222995.2	Mycoplasma columbinum SF7
GCA_000224105.1	Mycoplasma putrefaciens KS1
GCA_000227355.2	Mycoplasma iowae 695
GCA_000238995.1	Mycoplasma haemocanis str. Illinois
GCA_000241125.1	Mycoplasma hyorhinis GDL-1
GCA_000258925.1	Mycoplasma canis PG 14
GCA_000258945.1	Mycoplasma canis UF31
GCA_000258965.1	Mycoplasma canis UF33
GCA_000258985.1	Mycoplasma canis UFG1
GCA_000259005.1	Mycoplasma canis UFG4
GCA_000266865.1	Mycoplasma agalactiae 14628
GCA_000270525.1	Mycoplasma bovis HB0801
GCA_000277795.1	Mycoplasma wenyonii str. Massachusetts
GCA_000281235.1	Candidatus Mycoplasma haemolamae str. Purdue
GCA_000283755.1	Mycoplasma pneumoniae 309
GCA_000286675.1	Mycoplasma gallisepticum VA94_7994-1-7P
GCA_000286695.1	Mycoplasma gallisepticum NC95_13295-2-2P
GCA_000286715.1	Mycoplasma gallisepticum NC96_1596-4-2P
GCA_000286735.1	Mycoplasma gallisepticum NY01_2001.047-5-1P
GCA_000286755.1	Mycoplasma gallisepticum WI01_2001.043-13-2P
GCA_000292405.1	Mycoplasma genitalium M2321
GCA_000292445.1	Mycoplasma genitalium M6282
GCA_000292485.1	Mycoplasma genitalium M6320
GCA_000292505.1	Mycoplasma genitalium M2288
GCA_000313635.1	Mycoplasma hyorhinis SK76
GCA_000319365.1	Candidatus Mycoplasma haemominutum 'Birmingham 1'
GCA_000319655.2	Mycoplasma pneumoniae PO1
GCA_000319675.2	Mycoplasma pneumoniae PI 1428
GCA_000327395.1	Mycoplasma feriruminatoris
GCA_000328725.1	Mycoplasma cynos C142
GCA_000331085.2	Mycoplasma pneumoniae M129-B7
GCA_000367185.1	Mycoplasma flocculare ATCC 27716
GCA_000367445.1	Mycoplasma alkalescens 14918
GCA_000367765.1	Mycoplasma auris 15026
GCA_000367785.1	Mycoplasma arginini 7264
GCA_000367805.1	Mycoplasma bovigenitalium 51080
GCA_000376625.1	Mycoplasma putrefaciens Mput9231
GCA_000380285.1	Mycoplasma yeatsii 13926
GCA_000383515.1	Mycoplasma hyorhinis ATCC 17981
GCA_000385095.1	Mycoplasma synoviae ATCC 25204
GCA_000387745.2	Mycoplasma pneumoniae 19294
GCA_000400855.1	Mycoplasma hyopneumoniae 168-L
GCA_000420105.1	Mycoplasma orale ATCC 23714
GCA_000420225.1	Mycoplasma moatsii ATCC 27625
GCA_000427215.1	Mycoplasma hyopneumoniae 7422
GCA_000428625.1	Mycoplasma arginini ATCC 23838
GCA_000433455.1	Mycoplasma sp. CAG:877
GCA_000433475.1	Mycoplasma sp. CAG:956
GCA_000434175.1	Mycoplasma sp. CAG:611
GCA_000437315.1	Mycoplasma sp. CAG:472
GCA_000438195.1	Mycoplasma sp. CAG:776
GCA_000477415.1	Mycoplasma parvum str. Indiana
GCA_000485555.1	Mycoplasma salivarium ATCC 23064
GCA_000496815.1	Mycoplasma hyorhinis DBS 1050
GCA_000508245.1	Mycoplasma ovis str. Michigan
GCA_000518305.1	Mycoplasma imitans ATCC 51306
GCA_000524555.1	Mycoplasma bovoculi M165/69
GCA_000526955.1	Mycoplasma cricetuli ATCC 35279
GCA_000620005.1	Mycoplasma spumans ATCC 19526
GCA_000621085.1	Mycoplasma gallinarum DSM 19816
GCA_000622165.1	Mycoplasma molare ATCC 27746
GCA_000622205.1	Mycoplasma leonicaptivi ATCC 49890
GCA_000685905.1	Mycoplasma pirum ATCC 25960
GCA_000686245.1	Mycoplasma pirum MPI25960
GCA_000686585.1	Mycoplasma lipofaciens ATCC 35015
GCA_000687775.1	Mycoplasma felifaucium ATCC 43428
GCA_000687795.1	Mycoplasma testudinis ATCC 43263
GCA_000687815.1	Mycoplasma elephantis ATCC 51980
GCA_000687855.1	Mycoplasma glycophilum ATCC 35277
GCA_000691265.1	Mycoplasma hyosynoviae
GCA_000691285.1	Mycoplasma hyosynoviae
GCA_000691305.1	Mycoplasma hyosynoviae
GCA_000691325.1	Mycoplasma hyosynoviae
GCA_000691345.1	Mycoplasma hyosynoviae
GCA_000691365.1	Mycoplasma hyosynoviae
GCA_000691385.1	Mycoplasma hyosynoviae
GCA_000695835.1	Mycoplasma californicum
GCA_000696015.1	Mycoplasma bovis CQ-W70
GCA_000701485.1	Mycoplasma sturni DSM 22021
GCA_000701785.1	Mycoplasma alvi ATCC 29626
GCA_000701805.1	Mycoplasma iners ATCC 19705
GCA_000701825.1	Mycoplasma collis ATCC 35278
GCA_000701845.1	Mycoplasma columborale ATCC 29258
GCA_000701865.1	Mycoplasma felis ATCC 23391
GCA_000702705.1	Mycoplasma simbae ATCC 49888
GCA_000702745.1	Mycoplasma cloacale ATCC 35276
GCA_000702785.1	Mycoplasma primatum ATCC 25948
GCA_000702805.1	Mycoplasma anseris ATCC 49234
GCA_000712175.1	Mycoplasma columbinum ATCC 29257
GCA_000712185.1	Mycoplasma opalescens ATCC 27921
GCA_000723365.1	Mycoplasma amphoriforme A39
GCA_000733685.1	Mycoplasma iowae DK-CPA
GCA_000733865.1	Mycoplasma buteonis
GCA_000733995.1	Mycoplasma pneumoniae M29
GCA_000753815.1	Mycoplasma ovipneumoniae NM2010
GCA_000759375.2	Mycoplasma hominis
GCA_000767725.1	Mycoplasma hominis ATCC 27545
GCA_000770195.1	Candidatus Mycoplasma girerdii
GCA_000815065.1	Mycoplasma flocculare ATCC 27399
GCA_000828855.1	Mycoplasma canadense
GCA_000829335.1	Mycoplasma californicum HAZ160_1
GCA_000838165.1	Mycoplasma virus P1
GCA_000843645.2	Mycoplasma phage phiMFV1
GCA_000875755.1	Mycoplasma yeatsii GM274B
GCA_000941075.1	Mycoplasma dispar
GCA_000947915.1	Mycoplasma hominis
GCA_000965765.1	Mycoplasma gallinaceum
GCA_000969625.1	Mycoplasma meleagridis ATCC 25294
GCA_000969765.1	Mycoplasma synoviae ATCC 25204
GCA_000988065.1	Mycoplasma canis
GCA_001017595.1	Mycoplasma hominis
GCA_001043135.1	Mycoplasma bovis
GCA_001063305.1	Mycoplasma hominis
GCA_001199495.1	Mycoplasma sp. HU2014
GCA_001272715.1	Mycoplasma pneumoniae 39443
GCA_001484825.1	Mycoplasma meleagridis
GCA_001547975.1	Mycoplasma arginini
GCA_001553195.1	Mycoplasma canis PG 14
GCA_001611865.1	Mycoplasma bovis
GCA_001611895.1	Mycoplasma bovis
GCA_001611935.1	Mycoplasma bovis
GCA_001637235.1	Mycoplasma gallinarum
GCA_001639665.1	Mycoplasma meleagridis
GCA_001641205.1	Mycoplasma sp. Bg1
GCA_001641225.1	Mycoplasma sp. Bg2
GCA_001645765.1	Candidatus Mycoplasma haemobos
GCA_001705605.1	Mycoplasma hyorhinis
GCA_001715025.1	Mycoplasma ovipneumoniae
GCA_001715035.1	Mycoplasma ovipneumoniae
GCA_001715045.1	Mycoplasma ovipneumoniae
GCA_001715085.1	Mycoplasma ovipneumoniae ATCC 29419
GCA_001715095.1	Mycoplasma ovipneumoniae
GCA_001715105.1	Mycoplasma ovipneumoniae
GCA_001715115.1	Mycoplasma ovipneumoniae
GCA_001900245.1	Mycoplasma pullorum
GCA_001906845.1	Mycoplasma hominis
GCA_001917275.1	Mycoplasma sp. CAG:611_25_7
GCA_002009275.1	Mycoplasma bovis
GCA_002193015.1	Mycoplasma hyopneumoniae
GCA_002213485.1	Mycoplasma hyopneumoniae
GCA_002214445.1	Mycoplasma hyosynoviae
GCA_002215425.1	Candidatus Mycoplasma girerdii
GCA_002245785.1	Mycoplasma testudineum
GCA_002257505.1	Mycoplasma hyopneumoniae
GCA_002272945.1	Mycoplasma agassizii
GCA_002276225.1	Mycoplasma agassizii
GCA_002298905.1	Mycoplasma sp. UBA710
GCA_002356075.1	Mycoplasma bovigenitalium
GCA_002688685.1	Mycoplasma bovirhinis
GCA_002736285.1	Mycoplasma dispar
GCA_002952835.1	Mycoplasma hominis
GCA_003115795.1	Mycoplasma arginini
GCA_003147565.1	Mycoplasma synoviae
GCA_003208575.1	Mycoplasma alkalescens
GCA_003253435.1	Mycoplasma auris
GCA_003265155.1	Mycoplasma wenyonii
GCA_003269445.1	Mycoplasma cloacale
GCA_003285045.1	Mycoplasma anseris
GCA_003285065.1	Mycoplasma anatis
GCA_003332325.1	Mycoplasma phocidae
GCA_003383595.3	Mycoplasma phocicerebrale
GCA_003583385.1	Mycoplasma gallopavonis
GCA_003586085.1	Mycoplasma synoviae
GCA_003609735.1	Mycoplasma bovirhinis
GCA_003663725.1	Mycoplasma hominis
GCA_003688445.1	Mycoplasma subdolum
GCA_003704055.1	Mycoplasma fermentans MF-I1
GCA_003704075.1	Mycoplasma fermentans MF-I2
GCA_003855455.1	Mycoplasma sp. 237IA
GCA_003925935.1	Mycoplasma californicum
GCA_003925955.1	Mycoplasma californicum
GCA_003925975.1	Mycoplasma californicum
GCA_003967215.2	Mycoplasma californicum
GCA_003967235.2	Mycoplasma californicum
GCA_004127945.1	Mycoplasma penetrans
GCA_004216495.1	Mycoplasma phocirhinis
GCA_004335975.1	Mycoplasma sp. PE
GCA_004335995.1	Mycoplasma sp. 5H
GCA_004362335.1	Mycoplasma testudineum
GCA_004365095.1	Mycoplasma mustelae
GCA_004365165.1	Mycoplasma hyosynoviae
