# Supplementary material for: Galactocerebroside biosynthesis pathways of Mycoplasma species: an antigen triggering Guillain–Barré–Stohl syndrome
Source: Microb Biotechnol. 2021 Mar 27;14(3):1201–11. doi: 10.1111/1751-7915.13794 (PMC8085918; doi:10.1111/1751-7915.13794)
Supplement: Supplementary file 2 — File S2. Motif M200535, suggested to be responsible for galactocerebroside biosynthesis, as Hidden Markov Model. [file MBT2-14-1201-s004.hmm]

HMMER3/f [3.1b2 | February 2015]
NAME  gaussian_msa_fasta
LENG  349
ALPH  amino
RF    no
MM    no
CONS  yes
CS    no
MAP   yes
DATE  Mon Feb 17 19:11:16 2020
NSEQ  227
EFFN  8.815231
CKSUM 1951677112
STATS LOCAL MSV      -11.5038  0.70014
STATS LOCAL VITERBI  -12.6843  0.70014
STATS LOCAL FORWARD   -5.1340  0.70014
HMM          A        C        D        E        F        G        H        I        K        L        M        N        P        Q        R        S        T        V        W        Y   
            m->m     m->i     m->d     i->m     i->i     d->m     d->d
  COMPO   2.79610  4.38815  2.80961  2.71461  3.12751  2.91465  3.83186  2.68813  2.42889  2.54093  3.87750  2.75934  3.24863  3.21558  3.09207  2.58782  2.90181  2.89755  4.54726  3.19057
          2.70145  4.41113  2.76916  2.74050  3.42918  2.42958  3.75573  3.23704  2.64586  2.68768  4.18880  2.89425  2.75563  3.21173  2.91844  2.39584  2.77852  2.99128  4.53055  3.54876
          2.17123  0.83978  0.78931  4.58844  0.01022  0.00000        *
      1   2.91540  5.48082  1.89149  1.92058  4.82074  3.70690  2.39764  4.30298  2.09744  3.51601  3.27348  3.07738  4.15159  3.04378  2.92452  2.94736  2.89911  3.86870  4.25204  4.50884    272 d - - -
          2.68618  4.42225  2.77519  2.73123  3.46354  2.40513  3.72494  3.29354  2.67741  2.69355  4.24690  2.90347  2.73739  3.18146  2.89801  2.37887  2.77519  2.98518  4.58477  3.61503
          0.00791  5.23947  5.96182  0.61958  0.77255  1.59864  0.22586
      2   2.96228  2.10583  3.66137  2.13752  3.41427  3.95530  4.18919  3.26727  2.71842  1.86226  3.11578  2.80959  4.33868  3.11958  3.52461  2.92169  2.98761  3.18368  5.45719  4.19484    273 l - - -
          2.68618  4.42225  2.77519  2.73123  3.46354  2.40513  3.72494  3.29354  2.67741  2.69355  4.24690  2.90347  2.73739  3.18146  2.89801  2.37887  2.77519  2.98518  4.58477  3.61503
          0.00752  5.29013  6.01248  0.61958  0.77255  1.47249  0.26053
      3   3.00803  4.53986  4.67638  4.08361  2.70927  4.21460  4.52567  2.89538  2.87464  1.66137  2.78141  3.08618  4.58253  3.57942  4.08448  2.94258  2.87885  2.02521  5.15434  2.20054    274 l - - -
          2.68618  4.42225  2.77519  2.73123  3.46354  2.40513  3.72494  3.29354  2.67741  2.69355  4.24690  2.90347  2.73739  3.18146  2.89801  2.37887  2.77519  2.98518  4.58477  3.61503
          0.00705  5.35466  6.07701  0.61958  0.77255  1.34931  0.30032
      4   2.94341  4.99514  2.53305  2.67225  4.88334  2.09778  3.60578  3.46926  1.90293  3.24130  3.04418  2.14093  4.07359  3.07037  3.20043  2.89634  2.90791  3.93561  5.99427  4.26934    275 k - - -
          2.68618  4.42225  2.77519  2.73123  3.46354  2.40513  3.72494  3.29354  2.67741  2.69355  4.24690  2.90347  2.73739  3.18146  2.89801  2.37887  2.77519  2.98518  4.58477  3.61503
          0.00654  5.42925  6.15159  0.61958  0.77255  0.94734  0.49065
      5   2.94066  5.65461  2.35284  1.89654  4.75868  3.92475  3.87958  3.65219  1.80814  3.26581  2.52268  2.64323  3.68850  2.71076  3.25563  2.90883  3.09717  3.54939  6.08883  4.67942    276 k - - -
          2.68618  4.42225  2.77519  2.73123  3.46354  2.40513  3.72494  3.29354  2.67741  2.69355  4.24690  2.90347  2.73739  3.18146  2.89801  2.37887  2.77519  2.98518  4.58477  3.61503
          0.00570  5.56627  6.28862  0.61958  0.77255  1.02884  0.44226
      6   3.12533  4.92744  3.31034  2.89949  3.65871  3.01551  3.87759  2.16086  2.30760  3.66573  2.98697  2.14204  4.19932  2.32798  3.45694  2.14155  3.21329  3.71526  5.36296  3.77810    277 s - - -
          2.68618  4.42225  2.77519  2.73123  3.46354  2.40513  3.72494  3.29354  2.67741  2.69355  4.24690  2.90347  2.73739  3.18146  2.89801  2.37887  2.77519  2.98518  4.58477  3.61503
          0.00536  5.62696  6.34930  0.61958  0.77255  0.65320  0.73475
      7   3.21712  5.73660  3.13367  2.71968  4.84382  4.02481  4.21271  4.55226  1.28859  3.73157  2.64748  2.29539  4.41807  2.39349  3.31869  3.07826  3.39312  3.76698  6.17463  2.51858    278 k - - -
          2.68618  4.42225  2.77519  2.73123  3.46354  2.40513  3.72494  3.29354  2.67741  2.69355  4.24690  2.90347  2.73739  3.18146  2.89801  2.37887  2.77519  2.98518  4.58477  3.61503
          0.00482  5.73373  6.45607  0.61958  0.77255  0.59131  0.80654
      8   3.15292  5.62012  3.48394  2.78615  3.94722  4.09492  4.10631  3.17564  1.67011  3.61164  3.13548  2.62418  1.45086  3.20878  3.39305  3.23199  3.52132  3.76061  6.09562  3.41282    279 p - - -
          2.68618  4.42225  2.77519  2.73123  3.46354  2.40513  3.72494  3.29354  2.67741  2.69355  4.24690  2.90347  2.73739  3.18146  2.89801  2.37887  2.77519  2.98518  4.58477  3.61503
          0.00455  5.79070  6.51304  0.61958  0.77255  0.49362  0.94267
      9   3.33435  5.34288  2.17698  3.25385  3.78510  4.21435  4.43339  2.51221  1.36782  2.25827  3.18355  3.62895  4.41474  3.63520  3.73274  2.79180  2.47840  3.52680  5.88112  4.58899    280 k - - -
          2.68618  4.42225  2.77519  2.73123  3.46354  2.40513  3.72494  3.29354  2.67741  2.69355  4.24690  2.90347  2.73739  3.18146  2.89801  2.37887  2.77519  2.98518  4.58477  3.61503
          0.14144  5.82639  2.04840  0.61958  0.77255  0.50722  0.92172
     10   3.51372  3.71567  5.50811  4.90478  2.09496  4.72781  5.08409  1.20392  4.69958  2.33175  3.54183  4.89496  5.07564  4.83113  4.71055  4.04831  3.56100  1.34254  5.55637  3.93845    281 i - - -
          2.68618  4.42225  2.77519  2.73123  3.46354  2.40513  3.72494  3.29354  2.67741  2.69355  4.24690  2.90347  2.73739  3.18146  2.89801  2.37887  2.77519  2.98518  4.58477  3.61503
          0.00496  5.70386  6.42621  0.61958  0.77255  0.47869  0.96652
     11   3.17026  5.21505  3.66642  3.32077  4.38833  3.98775  4.49213  3.76354  3.41670  2.93575  4.18696  3.90045  4.63740  3.74139  3.82297  0.75349  2.22815  3.09919  5.78256  3.80309    282 s - - -
          2.68618  4.42225  2.77519  2.73123  3.46354  2.40513  3.72494  3.29354  2.67741  2.69355  4.24690  2.90347  2.73739  3.18146  2.89801  2.37887  2.77519  2.98518  4.58477  3.61503
          0.00452  5.79741  6.51976  0.61958  0.77255  0.39989  1.10986
     12   4.36356  5.57683  6.47049  5.96589  3.66401  5.90214  6.48642  0.73999  5.87055  3.03362  3.95034  6.07067  6.12185  4.90842  5.95712  5.30407  4.61207  0.99969  6.78436  5.61398    283 i - - -
          2.68618  4.42225  2.77519  2.73123  3.46354  2.40513  3.72494  3.29354  2.67741  2.69355  4.24690  2.90347  2.73739  3.18146  2.89801  2.37887  2.77519  2.98518  4.58477  3.61503
          0.00433  5.84125  6.56360  0.61958  0.77255  0.53990  0.87421
     13   4.73461  5.87786  6.88319  6.41624  4.22403  6.45364  7.14536  0.60543  6.39005  1.43264  4.44008  6.63421  6.49495  6.42340  6.45989  5.93120  4.97712  1.88392  7.08819  6.04653    284 I - - -
          2.68618  4.42225  2.77519  2.73123  3.46354  2.40513  3.72494  3.29354  2.67741  2.69355  4.24690  2.90347  2.73739  3.18146  2.89801  2.37887  2.77519  2.98518  4.58477  3.61503
          0.00433  5.84125  6.56360  0.61958  0.77255  0.53990  0.87421
     14   3.70389  5.04295  5.69498  5.09878  4.14937  4.93884  5.30631  0.69183  4.90246  2.43218  3.20001  5.10231  5.27781  4.76138  4.92149  4.26353  2.56672  1.86196  5.77140  3.99049    285 I - - -
          2.68618  4.42225  2.77519  2.73123  3.46354  2.40513  3.72494  3.29354  2.67741  2.69355  4.24690  2.90347  2.73739  3.18146  2.89801  2.37887  2.77519  2.98518  4.58477  3.61503
          0.00433  5.84125  6.56360  0.61958  0.77255  0.53990  0.87421
     15   2.59087  5.09224  4.35547  3.79472  4.25780  4.09279  4.07603  3.61838  3.73916  2.73152  4.23085  3.84123  0.67832  4.03722  4.07407  3.31287  3.08454  3.27105  4.55868  4.48332    286 P - - -
          2.68618  4.42225  2.77519  2.73123  3.46354  2.40513  3.72494  3.29354  2.67741  2.69355  4.24690  2.90347  2.73739  3.18146  2.89801  2.37887  2.77519  2.98518  4.58477  3.61503
          0.00433  5.84125  6.56360  0.61958  0.77255  0.53990  0.87421
     16   2.63890  2.35009  5.34443  4.53500  2.47971  4.57762  3.49129  2.80454  4.52292  2.58227  2.09676  2.64838  4.94162  4.65997  4.54203  3.52216  2.36544  2.05466  5.41250  2.66967    287 v - - -
          2.68618  4.42225  2.77519  2.73123  3.46354  2.40513  3.72494  3.29354  2.67741  2.69355  4.24690  2.90347  2.73739  3.18146  2.89801  2.37887  2.77519  2.98518  4.58477  3.61503
          0.00433  5.84125  6.56360  0.61958  0.77255  0.53990  0.87421
     17   3.96558  4.47969  5.69706  5.16834  2.59331  5.05269  3.13315  3.45513  4.15235  2.70590  4.21706  5.07113  5.39970  5.04420  4.97778  4.37228  4.19420  3.59374  5.18662  0.47461    288 Y - - -
          2.68618  4.42225  2.77519  2.73123  3.46354  2.40513  3.72494  3.29354  2.67741  2.69355  4.24690  2.90347  2.73739  3.18146  2.89801  2.37887  2.77519  2.98518  4.58477  3.61503
          0.01039  5.84125  4.90219  0.61958  0.77255  0.50690  0.92221
     18   3.47364  5.90142  3.70327  2.93494  4.94066  4.22261  4.39164  4.69639  1.99296  3.80750  4.68989  0.70852  4.62018  3.30812  3.49014  3.44485  2.92394  4.29128  6.32273  4.95285    289 n - - -
          2.68618  4.42225  2.77519  2.73123  3.46354  2.40513  3.72494  3.29354  2.67741  2.69355  4.24690  2.90347  2.73739  3.18146  2.89801  2.37887  2.77519  2.98518  4.58477  3.61503
          0.00434  5.83839  6.56073  0.61958  0.77255  0.55748  0.85015
     19   3.00130  2.57833  3.19432  2.52711  4.97147  2.68366  4.10381  3.07928  2.80771  3.87655  3.57527  3.06320  2.32602  3.42836  3.10443  2.48860  2.22902  3.44977  6.15015  2.80652    290 t - - -
          2.68618  4.42225  2.77520  2.73124  3.46354  2.40513  3.72495  3.29354  2.67741  2.69355  4.24690  2.90347  2.73731  3.18147  2.89801  2.37887  2.77520  2.98519  4.58477  3.61503
          0.01644  4.73826  4.88554  0.48939  0.94933  0.55748  0.85015
     20   2.43704  4.63544  2.79981  1.45019  5.16567  2.52075  4.26622  4.65248  1.94788  4.12519  4.85975  2.90731  3.27695  2.95289  3.16548  2.56316  3.30960  4.05800  6.25137  4.43870    292 e - - -
          2.68637  4.42244  2.77539  2.73142  3.46373  2.40528  3.72514  3.29230  2.67752  2.69359  4.24709  2.90366  2.73759  3.18165  2.89820  2.37906  2.77539  2.98299  4.58496  3.61522
          0.23291  1.57817  6.55457  0.06191  2.81292  0.49885  0.93453
     21   3.00182  5.82432  2.47872  1.76448  4.27499  3.85894  4.27228  4.10056  1.25443  3.71339  4.86477  2.75678  3.79400  2.84021  3.25072  2.82870  3.46459  3.87861  6.25653  4.32548    294 k - - -
          2.68618  4.42225  2.77519  2.73123  3.46354  2.40513  3.72494  3.29354  2.67741  2.69355  4.24690  2.90347  2.73739  3.18146  2.89801  2.37887  2.77519  2.98518  4.58477  3.61503
          0.00432  5.84167  6.56401  0.61958  0.77255  0.53734  0.87780
     22   3.08911  4.64216  4.14107  3.22079  2.29347  4.40889  4.31693  3.20568  3.81577  2.69212  3.89222  2.89754  4.78458  3.25619  3.81090  3.48452  2.33256  3.26187  3.76046  1.20934    295 y - - -
          2.68618  4.42225  2.77519  2.73123  3.46354  2.40513  3.72494  3.29354  2.67741  2.69355  4.24690  2.90347  2.73739  3.18146  2.89801  2.37887  2.77519  2.98518  4.58477  3.61503
          0.00432  5.84167  6.56401  0.61958  0.77255  0.53734  0.87780
     23   3.41450  4.79704  3.35953  4.71464  2.05063  4.57864  4.90978  1.28510  4.51115  1.48891  3.77210  4.32244  4.94269  4.65228  4.33891  3.37613  2.80549  2.57507  5.41899  4.24180    296 i - - -
          2.68618  4.42225  2.77519  2.73123  3.46354  2.40513  3.72494  3.29354  2.67741  2.69355  4.24690  2.90347  2.73739  3.18146  2.89801  2.37887  2.77519  2.98518  4.58477  3.61503
          0.00432  5.84167  6.56401  0.61958  0.77255  0.53734  0.87780
     24   3.14296  5.22015  2.90234  1.78353  3.66859  3.82087  4.16782  2.78289  1.67023  3.35608  4.50681  2.93108  3.12277  3.38921  3.13410  2.59676  3.20816  3.01133  6.21950  3.54691    297 k - - -
          2.68618  4.42225  2.77519  2.73123  3.46354  2.40513  3.72494  3.29354  2.67741  2.69355  4.24690  2.90347  2.73739  3.18146  2.89801  2.37887  2.77519  2.98518  4.58477  3.61503
          0.00432  5.84167  6.56401  0.61958  0.77255  0.53734  0.87780
     25   3.31187  5.82310  3.04390  1.88182  2.81951  3.85318  3.93011  3.48234  1.84657  3.72130  4.86370  2.48288  4.02806  2.01830  2.54018  3.08267  3.17958  4.09467  6.25564  3.88041    298 k - - -
          2.68618  4.42225  2.77519  2.73123  3.46354  2.40513  3.72494  3.29354  2.67741  2.69355  4.24690  2.90347  2.73739  3.18146  2.89801  2.37887  2.77519  2.98518  4.58477  3.61503
          0.00432  5.84167  6.56401  0.61958  0.77255  0.53734  0.87780
     26   2.35920  1.94644  5.16917  4.56684  3.26041  4.05420  4.87603  2.07241  4.39428  2.29194  3.93453  4.42819  4.91942  4.56305  2.67743  2.11593  2.04913  2.89352  5.43526  4.07917    299 c - - -
          2.68618  4.42225  2.77519  2.73123  3.46354  2.40513  3.72494  3.29354  2.67741  2.69355  4.24690  2.90347  2.73739  3.18146  2.89801  2.37887  2.77519  2.98518  4.58477  3.61503
          0.00432  5.84167  6.56401  0.61958  0.77255  0.53734  0.87780
     27   2.55509  5.03274  5.66045  5.04976  2.83022  4.87826  5.21493  1.57727  4.84136  0.83937  3.72646  5.04519  5.21091  4.94579  4.84055  4.19726  3.79360  2.58093  5.65588  3.92719    300 l - - -
          2.68618  4.42225  2.77519  2.73123  3.46354  2.40513  3.72494  3.29354  2.67741  2.69355  4.24690  2.90347  2.73739  3.18146  2.89801  2.37887  2.77519  2.98518  4.58477  3.61503
          0.01038  5.84167  4.90260  0.61958  0.77255  0.53734  0.87780
     28   3.30816  4.80065  1.42973  2.21872  5.16528  4.08177  3.82725  4.01401  2.14889  2.92986  4.86033  2.16173  4.19009  3.09235  2.72747  2.85451  3.24128  3.94704  6.25221  4.84101    301 d - - -
          2.68618  4.42225  2.77519  2.73123  3.46354  2.40513  3.72494  3.29354  2.67741  2.69355  4.24690  2.90347  2.73739  3.18146  2.89801  2.37887  2.77519  2.98518  4.58477  3.61503
          0.00435  5.83563  6.55798  0.61958  0.77255  0.51873  0.90454
     29   3.25788  4.97359  2.19913  2.77085  5.17260  2.80185  3.93311  4.38397  2.32873  4.13439  4.87206  3.19723  4.48921  3.38208  3.51533  0.95223  3.33875  4.21943  6.26426  4.85384    302 s - - -
          2.68618  4.42225  2.77519  2.73123  3.46354  2.40513  3.72494  3.29354  2.67741  2.69355  4.24690  2.90347  2.73739  3.18146  2.89801  2.37887  2.77519  2.98518  4.58477  3.61503
          0.00433  5.84100  6.56334  0.61958  0.77255  0.54149  0.87199
     30   3.18361  4.44412  5.38890  4.77287  3.02921  4.58524  4.91940  1.45187  4.55539  1.04525  3.67552  4.30488  4.94866  4.68449  4.55979  2.94511  3.64673  2.30720  4.67457  3.98921    303 l - - -
          2.68618  4.42225  2.77519  2.73123  3.46354  2.40513  3.72494  3.29354  2.67741  2.69355  4.24690  2.90347  2.73739  3.18146  2.89801  2.37887  2.77519  2.98518  4.58477  3.61503
          0.00433  5.84100  6.56334  0.61958  0.77255  0.54149  0.87199
     31   3.27045  4.91160  4.20910  3.54525  2.61646  4.47108  4.76332  2.10884  2.90100  1.00528  3.77758  3.32850  4.84265  3.25574  3.99316  3.46660  3.51887  2.75738  5.51826  3.74330    304 l - - -
          2.68618  4.42225  2.77519  2.73123  3.46354  2.40513  3.72494  3.29354  2.67741  2.69355  4.24690  2.90347  2.73739  3.18146  2.89801  2.37887  2.77519  2.98518  4.58477  3.61503
          0.00433  5.84100  6.56334  0.61958  0.77255  0.54149  0.87199
     32   3.24317  3.81573  2.97199  2.30538  2.72955  4.09499  3.87050  2.37986  1.89779  3.51800  4.82388  1.93645  4.19915  3.18096  3.31250  2.25547  3.41617  3.90081  6.22242  4.82323    305 k - - -
          2.68631  4.42239  2.77533  2.73122  3.46341  2.40526  3.72508  3.29346  2.67740  2.69339  4.24703  2.90290  2.73746  3.18104  2.89814  2.37900  2.77508  2.98532  4.58490  3.61517
          0.18416  2.41946  2.53544  0.52586  0.89416  0.54149  0.87199
     33   2.93801  5.75744  3.48275  2.82119  4.75484  4.03980  3.86548  4.35837  1.82646  3.90942  4.36909  3.16044  4.05176  0.95987  3.35350  2.89393  3.37281  4.00971  6.19411  4.38864    309 q - - -
          2.68618  4.42225  2.77519  2.73123  3.46354  2.40513  3.72494  3.29354  2.67741  2.69355  4.24690  2.90347  2.73739  3.18146  2.89801  2.37887  2.77519  2.98518  4.58477  3.61503
          0.00469  5.75998  6.48233  0.61958  0.77255  0.79103  0.60400
     34   3.13705  5.48276  2.22078  2.58251  5.12842  3.80128  4.06877  4.29872  2.46473  3.80287  4.20265  2.67727  4.18890  2.07561  3.17912  2.49278  1.50046  4.04715  6.21536  4.52052    310 t - - -
          2.68618  4.42225  2.77519  2.73123  3.46354  2.40513  3.72494  3.29354  2.67741  2.69355  4.24690  2.90347  2.73739  3.18146  2.89801  2.37887  2.77519  2.98518  4.58477  3.61503
          0.00462  5.77559  6.49793  0.61958  0.77255  0.87190  0.54156
     35   3.30733  3.82568  3.47837  1.96482  3.52906  4.20809  4.21940  3.47646  2.85596  2.46213  4.33629  3.16861  4.03439  3.58881  3.74962  2.90772  3.21477  3.30558  4.34968  1.31080    311 y - - -
          2.68698  4.42316  2.77590  2.72986  3.46061  2.40457  3.72087  3.29395  2.67782  2.69405  4.24688  2.90417  2.73830  3.17658  2.89891  2.37973  2.77601  2.98597  4.58567  3.61572
          0.30083  1.65465  2.67896  1.62633  0.21896  0.42574  1.05925
     36   3.26513  5.11800  2.56852  2.62577  4.32975  3.81598  4.16508  4.59859  1.85809  3.25165  4.81218  2.49525  2.10837  2.43542  3.38152  2.83751  3.49629  3.99633  6.20489  2.22153    318 k - - -
          2.68650  4.42235  2.77359  2.73139  3.46331  2.40548  3.72532  3.29368  2.67697  2.69301  4.24728  2.90330  2.73768  3.18157  2.89839  2.37925  2.77542  2.98526  4.58515  3.61492
          0.42451  1.06599  6.48723  0.25289  1.49858  0.28826  1.38457
     37   3.32429  5.71005  2.72099  2.66326  4.16950  3.51663  4.31171  2.69612  2.54230  2.60451  4.76385  1.21683  4.51085  3.17198  3.55208  3.09828  3.46815  4.07427  6.17298  2.73598    324 n - - -
          2.68618  4.42225  2.77519  2.73123  3.46354  2.40513  3.72494  3.29354  2.67741  2.69355  4.24690  2.90347  2.73739  3.18146  2.89801  2.37887  2.77519  2.98518  4.58477  3.61503
          0.00429  5.84972  6.57207  0.61958  0.77255  0.48576  0.95510
     38   3.06170  4.39157  5.37773  4.76299  1.37269  4.58995  4.92326  2.19727  2.60736  1.87984  3.75385  4.75006  4.95350  4.68200  4.56020  3.90102  3.17513  2.49965  5.41878  2.18983    325 f - - -
          2.68618  4.42225  2.77519  2.73123  3.46354  2.40513  3.72494  3.29354  2.67741  2.69355  4.24690  2.90347  2.73739  3.18146  2.89801  2.37887  2.77519  2.98518  4.58477  3.61503
          0.00429  5.84972  6.57207  0.61958  0.77255  0.48576  0.95510
     39   3.38606  5.90470  2.87934  0.71700  4.69607  4.12799  4.12457  4.73645  2.19922  4.20873  4.94796  3.15246  4.53705  2.87071  3.57943  3.34321  3.29151  4.29478  6.33580  4.59812    326 e - - -
          2.68618  4.42225  2.77519  2.73123  3.46354  2.40513  3.72494  3.29354  2.67741  2.69355  4.24690  2.90347  2.73739  3.18146  2.89801  2.37887  2.77519  2.98518  4.58477  3.61503
          0.00429  5.84972  6.57207  0.61958  0.77255  0.48576  0.95510
     40   3.61380  4.97017  5.59286  4.98506  3.25522  4.80438  5.12238  0.92356  4.77374  1.99340  3.99064  4.96753  5.14956  4.88850  4.77504  4.12189  3.77197  1.68021  2.89696  3.40923    327 i - - -
          2.68618  4.42225  2.77519  2.73123  3.46354  2.40513  3.72494  3.29354  2.67741  2.69355  4.24690  2.90347  2.73739  3.18146  2.89801  2.37887  2.77519  2.98518  4.58477  3.61503
          0.01470  5.84972  4.44692  0.61958  0.77255  0.48576  0.95510
     41   3.56680  4.92815  5.53786  4.92743  3.68662  4.75414  4.83483  0.64851  4.56950  1.89983  3.75371  4.91692  5.10258  4.83747  4.72262  4.07006  3.66741  2.67379  5.55253  2.81685    328 I - - -
          2.68618  4.42225  2.77519  2.73123  3.46354  2.40513  3.72494  3.29354  2.67741  2.69355  4.24690  2.90347  2.73739  3.18146  2.89801  2.37887  2.77519  2.98518  4.58477  3.61503
          0.00433  5.83935  6.56170  0.61958  0.77255  0.55159  0.85811
     42   3.54821  3.74537  5.74475  5.15440  2.51793  4.41470  5.36988  0.98278  4.96150  1.70259  4.17328  5.15526  5.32602  5.10303  4.98269  4.31617  3.97061  1.63911  5.83526  4.65610    329 i - - -
          2.68618  4.42225  2.77519  2.73123  3.46354  2.40513  3.72494  3.29354  2.67741  2.69355  4.24690  2.90347  2.73739  3.18146  2.89801  2.37887  2.77519  2.98518  4.58477  3.61503
          0.00433  5.83935  6.56170  0.61958  0.77255  0.44670  1.02092
     43   3.43060  4.40183  5.40126  4.78622  3.45439  4.60283  3.92752  1.76723  4.57031  1.68888  3.92100  4.76724  4.25373  4.70057  4.57671  3.65878  3.66292  0.96930  5.42864  4.00418    330 v - - -
          2.68618  4.42225  2.77519  2.73123  3.46354  2.40513  3.72494  3.29354  2.67741  2.69355  4.24690  2.90347  2.73739  3.18146  2.89801  2.37887  2.77519  2.98518  4.58477  3.61503
          0.00429  5.84972  6.57207  0.61958  0.77255  0.48576  0.95510
     44   3.63446  4.86612  0.81144  3.27946  5.48601  4.36096  4.83614  4.87728  3.74999  4.50066  5.32721  1.55208  4.90982  3.99740  4.26791  3.78471  3.83505  2.20535  6.72967  5.33637    331 d - - -
          2.68618  4.42225  2.77519  2.73123  3.46354  2.40513  3.72494  3.29354  2.67741  2.69355  4.24690  2.90347  2.73739  3.18146  2.89801  2.37887  2.77519  2.98518  4.58477  3.61503
          0.00429  5.84972  6.57207  0.61958  0.77255  0.48576  0.95510
     45   4.30778  7.31491  0.19290  3.47018  6.80469  4.58606  5.38670  6.47266  4.72151  5.88605  6.86788  3.04303  5.33983  4.59559  5.55389  3.82183  4.98515  5.89729  8.02611  6.32117    332 D - - -
          2.68618  4.42225  2.77519  2.73123  3.46354  2.40513  3.72494  3.29354  2.67741  2.69355  4.24690  2.90347  2.73739  3.18146  2.89801  2.37887  2.77519  2.98518  4.58477  3.61503
          0.01510  5.84972  4.41378  0.61958  0.77255  0.48576  0.95510
     46   2.99515  3.29705  3.85039  3.20116  3.82205  0.99989  4.42665  3.98212  2.11220  3.62923  4.27632  3.14126  4.59758  3.61658  3.71711  2.80791  3.57256  3.54331  5.92018  3.10810    333 g - - -
          2.68618  4.42225  2.77519  2.73123  3.46354  2.40513  3.72494  3.29354  2.67741  2.69355  4.24690  2.90347  2.73739  3.18146  2.89801  2.37887  2.77519  2.98518  4.58477  3.61503
          0.00434  5.83895  6.56130  0.61958  0.77255  0.44533  1.02336
     47   3.24360  4.16067  4.32630  3.83057  5.48567  4.26159  4.99526  4.93257  2.73809  4.51882  5.30022  2.11808  4.86348  4.15516  4.21111  0.52468  3.71405  4.05491  6.70842  5.40929    334 S - - -
          2.68640  4.42247  2.77525  2.72960  3.46376  2.40534  3.72516  3.29376  2.67655  2.69377  4.24711  2.90368  2.73761  3.18168  2.89822  2.37893  2.77541  2.98540  4.58499  3.61525
          0.27131  1.49726  4.27763  0.07788  2.59129  0.48576  0.95510
     48   3.20158  5.79766  2.16005  3.01260  4.61889  4.08790  4.27603  3.49783  2.20820  3.33246  4.84091  1.99985  3.85784  3.26062  3.30807  2.39239  1.51657  4.18303  6.23625  4.83128    337 t - - -
          2.68618  4.42225  2.77519  2.73123  3.46354  2.40513  3.72494  3.29354  2.67741  2.69355  4.24690  2.90347  2.73739  3.18146  2.89801  2.37887  2.77519  2.98518  4.58477  3.61503
          0.00434  5.83717  6.55951  0.61958  0.77255  0.56484  0.84037
     49   3.60817  6.58716  0.43158  2.95720  5.89255  4.39070  4.82599  5.41156  2.51561  4.87362  5.67249  3.64085  4.95141  3.77468  4.29577  3.87966  3.17711  4.96269  7.01122  4.56500    338 D - - -
          2.68618  4.42225  2.77519  2.73123  3.46354  2.40513  3.72494  3.29354  2.67741  2.69355  4.24690  2.90347  2.73739  3.18146  2.89801  2.37887  2.77519  2.98518  4.58477  3.61503
          0.00434  5.83717  6.55951  0.61958  0.77255  0.49740  0.93677
     50   3.23487  5.82694  2.89326  1.48687  5.17307  3.67497  3.84031  3.94738  2.27366  4.13267  4.86734  1.45712  4.06223  2.88472  3.37080  3.05977  2.80008  3.91609  6.25897  4.84732    339 n - - -
          2.68618  4.42225  2.77519  2.73123  3.46354  2.40513  3.72494  3.29354  2.67741  2.69355  4.24690  2.90347  2.73739  3.18146  2.89801  2.37887  2.77519  2.98518  4.58477  3.61503
          0.00431  5.84374  6.56608  0.61958  0.77255  0.52438  0.89630
     51   3.38487  3.74205  4.48734  3.60312  3.01417  3.88904  3.63001  3.25649  3.56013  2.07094  4.09645  3.28697  4.44523  4.11695  4.13564  1.48231  1.55207  3.01614  5.58419  3.68320    340 s - - -
          2.68618  4.42225  2.77519  2.73123  3.46354  2.40513  3.72494  3.29354  2.67741  2.69355  4.24690  2.90347  2.73739  3.18146  2.89801  2.37887  2.77519  2.98518  4.58477  3.61503
          0.00431  5.84374  6.56608  0.61958  0.77255  0.52438  0.89630
     52   3.19821  5.40459  3.43446  2.67768  4.06232  3.87795  4.42031  1.83398  1.83034  2.04424  4.48608  3.42773  4.29359  3.44010  3.06474  2.85001  3.44094  2.47264  5.93324  3.19037    341 k - - -
          2.68618  4.42225  2.77519  2.73123  3.46354  2.40513  3.72494  3.29354  2.67741  2.69355  4.24690  2.90347  2.73739  3.18146  2.89801  2.37887  2.77519  2.98518  4.58477  3.61503
          0.00431  5.84374  6.56608  0.61958  0.77255  0.52438  0.89630
     53   2.41424  5.82539  2.69094  1.78440  4.88644  3.91772  4.27375  3.95573  1.77938  3.80464  4.86589  1.85108  4.48024  2.66870  3.50113  2.60379  3.43094  3.55271  6.25769  4.84635    342 k - - -
          2.68618  4.42225  2.77519  2.73123  3.46354  2.40513  3.72494  3.29354  2.67741  2.69355  4.24690  2.90347  2.73739  3.18146  2.89801  2.37887  2.77519  2.98518  4.58477  3.61503
          0.00431  5.84374  6.56608  0.61958  0.77255  0.52438  0.89630
     54   3.06784  4.82862  5.10783  2.85958  3.54954  4.54546  4.57995  1.60247  1.91827  1.76159  3.54040  4.61657  4.91195  3.89591  4.44863  3.84438  3.63990  1.88494  4.78655  3.63442    343 i - - -
          2.68618  4.42225  2.77519  2.73123  3.46354  2.40513  3.72494  3.29354  2.67741  2.69355  4.24690  2.90347  2.73739  3.18146  2.89801  2.37887  2.77519  2.98518  4.58477  3.61503
          0.00431  5.84374  6.56608  0.61958  0.77255  0.52438  0.89630
     55   2.65288  3.61846  5.43957  4.82670  3.58746  4.64356  4.98294  1.39394  3.88822  1.08274  3.55475  4.80887  5.00393  4.74336  4.61967  3.88777  3.62297  2.18991  5.47099  4.29515    344 l - - -
          2.68618  4.42225  2.77519  2.73123  3.46354  2.40513  3.72494  3.29354  2.67741  2.69355  4.24690  2.90347  2.73739  3.18146  2.89801  2.37887  2.77519  2.98518  4.58477  3.61503
          0.00431  5.84374  6.56608  0.61958  0.77255  0.52438  0.89630
     56   2.48067  4.26321  2.92895  1.99582  5.16975  4.08687  3.87969  3.74659  1.31146  3.64879  4.86502  2.10071  4.48034  2.97302  3.13225  3.08276  3.20640  4.21520  6.25695  4.46552    345 k - - -
          2.68618  4.42225  2.77519  2.73123  3.46354  2.40513  3.72494  3.29354  2.67741  2.69355  4.24690  2.90347  2.73739  3.18146  2.89801  2.37887  2.77519  2.98518  4.58477  3.61503
          0.00978  5.84374  4.98539  0.61958  0.77255  0.52438  0.89630
     57   3.20675  5.82437  2.36905  1.60798  5.17063  3.95220  4.27093  4.65745  1.30899  3.27998  4.86476  2.75727  4.03576  2.77147  3.11157  3.08272  3.31505  4.21566  6.25628  4.43770    346 k - - -
          2.68618  4.42225  2.77519  2.73123  3.46354  2.40513  3.72494  3.29354  2.67741  2.69355  4.24690  2.90347  2.73739  3.18146  2.89801  2.37887  2.77519  2.98518  4.58477  3.61503
          0.00434  5.83829  6.56064  0.61958  0.77255  0.55805  0.84939
     58   3.23803  4.78805  5.36109  4.74684  2.13071  4.57896  3.56645  2.08088  4.01388  1.75711  3.58827  3.61054  4.94276  4.36492  4.54757  3.88968  3.64342  2.80906  3.47392  1.41323    347 y - - -
          2.68618  4.42225  2.77519  2.73123  3.46354  2.40513  3.72494  3.29354  2.67741  2.69355  4.24690  2.90347  2.73739  3.18146  2.89801  2.37887  2.77519  2.98518  4.58477  3.61503
          0.03341  5.83829  3.50853  0.61958  0.77255  0.55805  0.84939
     59   2.46365  3.27570  2.14113  2.26989  4.96791  3.89522  4.28874  2.14198  2.36479  2.72686  4.56384  3.47488  4.48731  2.79976  3.47469  2.41198  3.02137  3.10323  6.14010  4.76295    348 d - - -
          2.68618  4.42225  2.77519  2.73123  3.46354  2.40513  3.72494  3.29354  2.67741  2.69355  4.24690  2.90347  2.73739  3.18146  2.89801  2.37887  2.77519  2.98518  4.58477  3.61503
          0.00447  5.80935  6.53170  0.61958  0.77255  0.71764  0.66924
     60   2.41481  5.80404  1.90067  2.57805  4.79353  4.06544  2.97511  3.83911  1.41782  3.31877  4.84454  2.65170  4.22717  2.75035  3.19737  3.15679  3.25156  4.08956  6.23634  4.82501    349 k - - -
          2.68646  4.42254  2.77518  2.73142  3.46368  2.40532  3.72523  3.29348  2.67658  2.69347  4.24229  2.90333  2.73768  3.18135  2.89829  2.37904  2.77548  2.98544  4.58505  3.61479
          0.47724  1.23926  2.40899  0.11502  2.21964  0.58444  0.81513
     61   2.89984  5.75465  2.03198  2.47450  5.09925  3.81752  3.78845  3.49816  1.47053  3.25605  4.59486  2.32903  2.87996  3.01157  3.43374  2.96981  3.20431  3.89155  6.18761  4.03263    352 k - - -
          2.68618  4.42225  2.77519  2.73123  3.46354  2.40513  3.72494  3.29354  2.67741  2.69355  4.24690  2.90347  2.73739  3.18146  2.89801  2.37887  2.77519  2.98518  4.58477  3.61503
          0.00483  5.73181  6.45416  0.61958  0.77255  0.99770  0.46001
     62   3.19415  5.42189  1.92462  2.84511  4.09292  3.58884  2.36425  3.78531  2.34290  3.28089  4.78322  2.56388  4.41827  2.87911  2.55072  2.71200  3.18179  4.12702  3.99897  2.50329    353 d - - -
          2.68722  4.42338  2.77507  2.73052  3.46431  2.40624  3.72403  3.29230  2.67674  2.69354  4.24779  2.90144  2.73642  3.18196  2.89823  2.37897  2.77545  2.98593  4.58590  3.61549
          1.24307  0.82667  1.29463  1.09016  0.40972  0.51011  0.91737
     63   3.07468  5.60610  3.23842  2.68031  4.13570  3.89740  4.08545  2.54696  1.78938  3.13120  4.64944  2.23556  2.79357  2.49300  2.33835  2.81358  2.94011  3.99131  6.04485  4.64015    367 k - - -
          2.68622  4.42229  2.77523  2.73127  3.46337  2.40517  3.72498  3.29351  2.67726  2.69356  4.24694  2.90343  2.73744  3.18150  2.89786  2.37887  2.77523  2.98522  4.58481  3.61507
          0.06824  2.74893  6.23189  0.21093  1.65985  0.19430  1.73394
     64   2.29541  5.14833  3.72497  3.42377  3.41917  3.99623  4.54955  1.57159  2.94939  2.65757  4.24750  2.51114  4.68801  3.51775  2.27934  3.19288  3.58731  2.25666  5.72027  3.45896    369 i - - -
          2.68618  4.42225  2.77519  2.73123  3.46354  2.40513  3.72494  3.29354  2.67741  2.69355  4.24690  2.90347  2.73739  3.18146  2.89801  2.37887  2.77519  2.98518  4.58477  3.61503
          0.00437  5.83018  6.55252  0.61958  0.77255  0.48578  0.95507
     65   3.37270  5.07704  4.27719  3.23252  2.68264  4.35913  4.61501  1.52084  2.30588  2.90078  3.84723  2.65092  4.73794  3.36974  2.59796  3.20168  3.42548  2.16068  5.66107  3.20861    370 i - - -
          2.68618  4.42225  2.77519  2.73123  3.46354  2.40513  3.72494  3.29354  2.67741  2.69355  4.24690  2.90347  2.73739  3.18146  2.89801  2.37887  2.77519  2.98518  4.58477  3.61503
          0.00432  5.84225  6.56459  0.61958  0.77255  0.53373  0.88289
     66   3.34750  4.15005  3.15313  3.04653  3.31452  4.23837  4.01349  2.65322  1.84200  2.10707  4.40678  2.25749  4.62413  3.33074  3.25487  3.45691  3.33331  2.42710  5.86326  2.52393    371 k - - -
          2.68618  4.42225  2.77519  2.73123  3.46354  2.40513  3.72494  3.29354  2.67741  2.69355  4.24690  2.90347  2.73739  3.18146  2.89801  2.37887  2.77519  2.98518  4.58477  3.61503
          0.00432  5.84225  6.56459  0.61958  0.77255  0.49018  0.94809
     67   3.21163  4.79159  5.37441  4.55733  1.76122  4.58472  4.62741  1.42931  3.29573  1.64537  3.63455  4.56838  4.94847  4.67761  4.55540  3.51536  3.54227  2.44561  5.41328  2.78846    372 i - - -
          2.68618  4.42225  2.77519  2.73123  3.46354  2.40513  3.72494  3.29354  2.67741  2.69355  4.24690  2.90347  2.73739  3.18146  2.89801  2.37887  2.77519  2.98518  4.58477  3.61503
          0.00430  5.84642  6.56877  0.61958  0.77255  0.47254  0.97661
     68   3.28083  5.12700  3.76143  2.84973  3.48999  4.23028  2.76763  1.51600  2.57313  2.58590  4.22832  3.84926  4.71843  3.57419  3.63344  3.02421  3.60408  2.15485  5.70427  2.28319    373 i - - -
          2.68618  4.42225  2.77519  2.73123  3.46354  2.40513  3.72494  3.29354  2.67741  2.69355  4.24690  2.90347  2.73739  3.18146  2.89801  2.37887  2.77519  2.98518  4.58477  3.61503
          0.00429  5.84972  6.57207  0.61958  0.77255  0.48576  0.95510
     69   3.23800  4.33784  2.85623  2.83730  4.01559  4.09666  4.03147  2.51597  1.38391  3.76975  4.84425  1.97834  4.48985  2.96970  2.54528  2.69079  3.34440  4.18471  4.78029  4.52049    374 k - - -
          2.68618  4.42225  2.77519  2.73123  3.46354  2.40513  3.72494  3.29354  2.67741  2.69355  4.24690  2.90347  2.73739  3.18146  2.89801  2.37887  2.77519  2.98518  4.58477  3.61503
          0.00429  5.84972  6.57207  0.61958  0.77255  0.48576  0.95510
     70   3.21417  5.82863  3.33873  1.82139  3.87406  3.79025  2.57998  4.37221  2.13837  3.19382  4.86916  1.85475  3.41926  2.84944  2.87226  2.79363  3.00747  4.03702  6.26103  3.59608    375 e - - -
          2.68618  4.42225  2.77519  2.73123  3.46354  2.40513  3.72494  3.29354  2.67741  2.69355  4.24690  2.90347  2.73739  3.18146  2.89801  2.37887  2.77519  2.98518  4.58477  3.61503
          0.01552  5.84972  4.38077  0.61958  0.77255  0.48576  0.95510
     71   3.11147  5.82383  2.69391  1.56330  4.58308  3.87578  3.38865  4.65699  2.27495  4.12963  4.86418  1.52311  3.63418  2.87207  3.37509  2.62175  3.32882  3.85902  6.25577  4.84403    376 n - - -
          2.68618  4.42225  2.77519  2.73123  3.46354  2.40513  3.72494  3.29354  2.67741  2.69355  4.24690  2.90347  2.73739  3.18146  2.89801  2.37887  2.77519  2.98518  4.58477  3.61503
          0.06026  5.83854  2.89024  0.61958  0.77255  0.44393  1.02586
     72   2.99093  4.99501  3.53169  1.88880  4.76310  2.02198  3.76857  3.56352  1.76546  4.09905  4.83439  2.49090  4.13857  2.79634  2.51404  2.88722  3.04634  3.89342  6.22639  4.81541    377 k - - -
          2.68618  4.42225  2.77519  2.73123  3.46354  2.40513  3.72494  3.29354  2.67741  2.69355  4.24690  2.90347  2.73739  3.18146  2.89801  2.37887  2.77519  2.98518  4.58477  3.61503
          0.08429  5.79469  2.55367  0.61958  0.77255  0.33457  1.25754
     73   2.54254  5.77237  3.21223  2.97287  5.11201  3.68557  3.04352  3.19023  2.71154  4.07502  4.81468  1.01634  4.44410  2.81975  2.56911  3.15025  3.30354  4.16014  6.20799  4.80092    378 n - - -
          2.68618  4.42225  2.77519  2.73123  3.46354  2.40513  3.72494  3.29354  2.67741  2.69355  4.24690  2.90347  2.73739  3.18146  2.89801  2.37887  2.77519  2.98518  4.58477  3.61503
          0.10151  5.77475  2.37059  0.61958  0.77255  0.87537  0.53907
     74   2.41443  4.63517  4.15677  3.33198  3.05620  3.86475  4.50317  3.03200  2.16568  2.49887  3.92259  3.99091  4.21804  2.99296  3.44587  1.79659  3.34162  2.66868  2.43714  3.43252    379 s - - -
          2.68621  4.42228  2.77514  2.73127  3.46357  2.40510  3.72498  3.29357  2.67744  2.69340  4.24693  2.90327  2.73743  3.18150  2.89804  2.37890  2.77523  2.98522  4.58480  3.61506
          0.05456  3.66511  3.59358  0.65981  0.72764  0.20914  1.66748
     75   3.50446  6.15105  3.47528  3.91198  6.44097  0.20771  5.60489  5.98236  4.27600  4.92653  6.39820  4.12324  5.24142  4.84107  5.31690  3.85136  4.52400  5.27173  7.69979  6.30742    382 G - - -
          2.68618  4.42225  2.77519  2.73123  3.46354  2.40513  3.72494  3.29354  2.67741  2.69355  4.24690  2.90347  2.73739  3.18146  2.89801  2.37887  2.77519  2.98518  4.58477  3.61503
          0.00438  5.82771  6.55006  0.61958  0.77255  0.41017  1.08926
     76   3.14889  4.82461  5.16048  4.55894  3.00774  4.55702  4.57483  1.75904  3.32619  1.77119  3.47531  4.13160  2.68484  4.31064  4.03976  1.66466  3.64525  2.37140  5.44270  3.68617    383 s - - -
          2.68618  4.42225  2.77519  2.73123  3.46354  2.40513  3.72494  3.29354  2.67741  2.69355  4.24690  2.90347  2.73739  3.18146  2.89801  2.37887  2.77519  2.98518  4.58477  3.61503
          0.00429  5.84972  6.57207  0.61958  0.77255  0.48576  0.95510
     77   1.82295  4.61302  4.09163  3.29851  4.04997  2.04118  4.54179  3.46423  2.70270  3.41419  4.29149  3.97396  4.48265  3.67921  3.88841  1.85451  3.59716  1.63922  5.76115  4.20079    384 v - - -
          2.68618  4.42225  2.77519  2.73123  3.46354  2.40513  3.72494  3.29354  2.67741  2.69355  4.24690  2.90347  2.73739  3.18146  2.89801  2.37887  2.77519  2.98518  4.58477  3.61503
          0.00429  5.84972  6.57207  0.61958  0.77255  0.48576  0.95510
     78   2.45515  5.07522  4.03747  3.48003  2.10729  2.82945  4.62520  2.03206  1.97579  2.86807  2.78097  3.45964  4.74663  3.62620  3.56914  3.52565  3.33001  3.17151  5.66026  2.59070    385 k - - -
          2.68618  4.42225  2.77519  2.73123  3.46354  2.40513  3.72494  3.29354  2.67741  2.69355  4.24690  2.90347  2.73739  3.18146  2.89801  2.37887  2.77519  2.98518  4.58477  3.61503
          0.00429  5.84972  6.57207  0.61958  0.77255  0.48576  0.95510
     79   1.52496  5.59842  3.69995  3.09334  4.86301  2.89730  4.35537  3.95121  3.08776  3.71346  4.45714  1.96648  4.54326  3.49165  3.48365  1.45269  3.17564  3.39227  6.09461  4.74422    386 s - - -
          2.68618  4.42225  2.77519  2.73123  3.46354  2.40513  3.72494  3.29354  2.67741  2.69355  4.24690  2.90347  2.73739  3.18146  2.89801  2.37887  2.77519  2.98518  4.58477  3.61503
          0.02263  5.84972  3.93745  0.61958  0.77255  0.48576  0.95510
     80   3.38334  4.12064  4.62015  4.04179  3.22713  4.44478  4.72996  3.16993  3.81095  1.87736  3.15864  3.15795  4.81768  2.63784  1.25378  3.45353  3.52771  3.12320  5.53482  2.45270    387 r - - -
          2.68618  4.42225  2.77519  2.73123  3.46354  2.40513  3.72494  3.29354  2.67741  2.69355  4.24690  2.90347  2.73739  3.18146  2.89801  2.37887  2.77519  2.98518  4.58477  3.61503
          0.00437  5.83146  6.55380  0.61958  0.77255  0.59853  0.79766
     81   2.93765  5.71801  2.18388  3.04680  5.02215  4.10187  3.51804  3.18587  2.28179  4.00566  4.41351  1.42193  4.49426  3.17899  3.27940  3.21328  3.22316  2.58248  2.83117  4.53117    388 n - - -
          2.68631  4.42238  2.77533  2.73136  3.46349  2.40526  3.72508  3.29350  2.67754  2.69368  4.24703  2.90285  2.73753  3.17969  2.89814  2.37900  2.77533  2.98531  4.58490  3.61516
          0.17091  1.94920  4.21899  0.08631  2.49266  0.42120  1.06787
     82   2.89935  4.89519  3.81071  3.31149  2.28789  4.25315  4.19070  2.04554  1.68827  2.93961  4.36310  2.87296  4.29665  2.86611  3.36332  3.38927  2.50371  2.69335  5.82411  3.88996    390 k - - -
          2.68618  4.42225  2.77519  2.73123  3.46354  2.40513  3.72494  3.29354  2.67741  2.69355  4.24690  2.90347  2.73739  3.18146  2.89801  2.37887  2.77519  2.98518  4.58477  3.61503
          0.00435  5.83659  6.55893  0.61958  0.77255  0.56832  0.83581
     83   2.31575  4.89156  3.44235  2.89041  3.34325  1.12597  3.81969  4.24626  2.85667  2.16209  4.63768  3.00842  4.53693  3.25502  3.60559  3.15936  3.55634  3.90977  6.06435  4.71860    391 g - - -
          2.68618  4.42225  2.77519  2.73123  3.46354  2.40513  3.72494  3.29354  2.67741  2.69355  4.24690  2.90347  2.73739  3.18146  2.89801  2.37887  2.77519  2.98518  4.58477  3.61503
          0.00435  5.83659  6.55893  0.61958  0.77255  0.56832  0.83581
     84   3.16904  4.36604  5.34852  4.73481  2.12904  4.57535  4.23634  1.30156  4.07455  1.59351  3.67804  2.71995  4.93928  3.96167  4.54150  3.79460  3.54152  2.42173  5.40845  3.77334    392 i - - -
          2.68618  4.42225  2.77519  2.73123  3.46354  2.40513  3.72494  3.29354  2.67741  2.69355  4.24690  2.90347  2.73739  3.18146  2.89801  2.37887  2.77519  2.98518  4.58477  3.61503
          0.00435  5.83659  6.55893  0.61958  0.77255  0.56832  0.83581
     85   3.21076  5.82059  2.90814  1.63575  5.16617  4.08233  4.26933  4.23772  1.49458  3.91943  3.36737  2.50720  4.47581  2.91755  3.24451  2.72691  2.40434  4.21150  6.25296  3.95192    393 k - - -
          2.68593  4.42234  2.77528  2.73132  3.46341  2.40522  3.72503  3.29345  2.67744  2.69359  4.24699  2.90350  2.73748  3.18155  2.89810  2.37888  2.77528  2.98527  4.58401  3.61410
          0.05611  3.36770  3.90717  0.95965  0.48293  0.43740  1.03766
     86   2.86549  5.20810  3.70986  2.75244  4.78485  4.14824  4.12998  3.19289  1.84275  1.87105  4.21149  1.64731  4.53829  3.18972  3.39175  3.00914  3.55232  3.44374  6.04005  2.98663    397 n - - -
          2.68618  4.42225  2.77519  2.73123  3.46354  2.40513  3.72494  3.29354  2.67741  2.69355  4.24690  2.90347  2.73739  3.18146  2.89801  2.37887  2.77519  2.98518  4.58477  3.61503
          0.00438  5.82935  6.55169  0.61958  0.77255  0.60031  0.79550
     87   0.90901  3.74612  4.66767  3.95035  3.93620  4.45422  4.45278  2.80648  3.66619  2.77752  4.02783  3.89504  4.82650  4.24208  3.87516  2.28553  2.68031  2.46540  5.52056  4.31966    398 a - - -
          2.68618  4.42225  2.77519  2.73123  3.46354  2.40513  3.72494  3.29354  2.67741  2.69355  4.24690  2.90347  2.73739  3.18146  2.89801  2.37887  2.77519  2.98518  4.58477  3.61503
          0.00438  5.82935  6.55169  0.61958  0.77255  0.60031  0.79550
     88   3.30511  5.81257  3.30464  2.84222  5.15640  3.59894  3.71678  3.98942  1.41735  3.41753  4.85359  2.56338  4.47269  3.08583  3.27326  2.17015  1.63276  4.20255  6.24593  4.83587    399 k - - -
          2.68631  4.42252  2.77439  2.73068  3.46250  2.40540  3.72522  3.29381  2.67633  2.69368  4.24717  2.90374  2.73767  3.18174  2.89828  2.37914  2.77547  2.98546  4.58504  3.61530
          0.16222  1.90842  6.55169  0.68593  0.70042  0.42027  1.06964
     89   2.09405  5.53334  3.58616  3.18599  3.27051  1.14442  4.37826  4.18965  3.01031  3.79487  4.60844  2.96146  4.56154  3.52981  3.50748  2.92625  2.14259  3.86734  6.04087  3.80408    402 g - - -
          2.68618  4.42225  2.77519  2.73123  3.46354  2.40513  3.72494  3.29354  2.67741  2.69355  4.24690  2.90347  2.73739  3.18146  2.89801  2.37887  2.77519  2.98518  4.58477  3.61503
          0.00430  5.84795  6.57030  0.61958  0.77255  0.48576  0.95510
     90   3.33679  5.85263  1.15620  2.11371  5.19823  3.87525  3.84804  4.34274  1.78795  4.15806  4.89377  2.99922  3.49779  2.98557  3.42269  2.81728  3.56865  4.24368  6.28425  4.87090    403 d - - -
          2.68618  4.42225  2.77519  2.73123  3.46354  2.40513  3.72494  3.29354  2.67741  2.69355  4.24690  2.90347  2.73739  3.18146  2.89801  2.37887  2.77519  2.98518  4.58477  3.61503
          0.00430  5.84795  6.57030  0.61958  0.77255  0.48576  0.95510
     91   3.39713  4.46817  5.49830  4.90175  2.42043  4.71511  4.53111  2.76045  4.68526  2.64865  3.89381  4.85377  5.07434  4.79755  4.68462  4.02932  3.79073  2.87719  3.22296  0.68661    404 Y - - -
          2.68625  4.42232  2.77508  2.73112  3.46361  2.40520  3.72501  3.29361  2.67722  2.69353  4.24697  2.90343  2.73746  3.18153  2.89808  2.37875  2.77526  2.98525  4.58484  3.61510
          0.02267  3.86258  6.57030  1.09612  0.40672  0.48576  0.95510
     92   3.06403  4.85403  5.46950  4.85744  1.94079  4.67303  5.01365  1.16237  4.64372  2.77423  3.51133  4.83934  5.03140  4.77326  4.64998  3.98754  3.35435  1.38845  5.02498  4.05404    409 i - - -
          2.68618  4.42225  2.77519  2.73123  3.46354  2.40513  3.72494  3.29354  2.67741  2.69355  4.24690  2.90347  2.73739  3.18146  2.89801  2.37887  2.77519  2.98518  4.58477  3.61503
          0.00430  5.84795  6.57030  0.61958  0.77255  0.48576  0.95510
     93   1.98167  4.79374  5.36569  4.75136  2.16219  2.97647  4.91719  2.40048  3.62847  2.16958  3.07278  4.74202  4.24664  4.67344  4.55281  3.41811  2.47840  2.32324  2.61088  2.83935    410 a - - -
          2.68618  4.42225  2.77519  2.73123  3.46354  2.40513  3.72494  3.29354  2.67741  2.69355  4.24690  2.90347  2.73739  3.18146  2.89801  2.37887  2.77519  2.98518  4.58477  3.61503
          0.00430  5.84795  6.57030  0.61958  0.77255  0.48576  0.95510
     94   3.42365  4.80416  5.34646  4.73428  1.25284  4.58834  4.91576  1.60160  4.52694  2.89717  3.73661  4.73672  4.95200  3.63592  2.28211  3.89806  3.55564  2.36656  4.86086  2.87516    411 f - - -
          2.68618  4.42225  2.77519  2.73123  3.46354  2.40513  3.72494  3.29354  2.67741  2.69355  4.24690  2.90347  2.73739  3.18146  2.89801  2.37887  2.77519  2.98518  4.58477  3.61503
          0.00430  5.84795  6.57030  0.61958  0.77255  0.48576  0.95510
     95   2.24970  4.86863  5.48138  4.86917  3.78638  4.68757  5.02733  1.36704  4.65611  1.24801  3.07161  4.85323  5.04391  4.78353  4.66228  3.78456  3.73602  2.03575  5.50864  3.66722    412 l - - -
          2.68618  4.42225  2.77519  2.73123  3.46354  2.40513  3.72494  3.29354  2.67741  2.69355  4.24690  2.90347  2.73739  3.18146  2.89801  2.37887  2.77519  2.98518  4.58477  3.61503
          0.00430  5.84795  6.57030  0.61958  0.77255  0.48576  0.95510
     96   4.60896  7.49879  0.32888  2.08008  6.71191  4.28383  3.71651  6.34750  4.54951  5.75055  6.70331  3.40895  4.56788  4.47687  5.34779  4.08962  4.94162  5.83738  7.90054  6.20437    413 D - - -
          2.68618  4.42225  2.77519  2.73123  3.46354  2.40513  3.72494  3.29354  2.67741  2.69355  4.24690  2.90347  2.73739  3.18146  2.89801  2.37887  2.77519  2.98518  4.58477  3.61503
          0.00430  5.84795  6.57030  0.61958  0.77255  0.48576  0.95510
     97   1.88192  3.03827  1.73619  3.10782  4.97612  3.35350  4.03755  4.12011  3.10689  3.97199  4.75031  3.49785  3.21469  3.46249  3.58596  1.48809  3.32467  3.53122  6.16410  4.79467    414 s - - -
          2.68620  4.42227  2.77521  2.73125  3.46356  2.40515  3.72496  3.29356  2.67743  2.69342  4.24692  2.90348  2.73741  3.18148  2.89803  2.37878  2.77521  2.98520  4.58479  3.61505
          0.01473  4.32605  6.57030  0.64899  0.73934  0.48576  0.95510
     98   4.61212  7.45305  0.20525  3.31100  6.71339  4.58158  4.56751  6.34470  4.56923  5.75620  6.71549  4.02151  4.13980  4.08568  5.35610  3.57165  4.46926  5.83385  7.90811  6.22001    417 D - - -
          2.68618  4.42225  2.77519  2.73123  3.46354  2.40513  3.72494  3.29354  2.67741  2.69355  4.24690  2.90347  2.73739  3.18146  2.89801  2.37887  2.77519  2.98518  4.58477  3.61503
          0.01202  5.84795  4.70316  0.61958  0.77255  0.48576  0.95510
     99   3.54067  5.20909  0.55120  2.60666  5.33098  3.28534  4.49019  4.37685  3.28786  3.93651  4.71880  3.03867  4.66354  3.60746  3.79457  3.39120  3.78376  4.39139  6.46829  5.05352    418 D - - -
          2.68683  4.41928  2.77458  2.72973  3.45974  2.40700  3.72478  3.29254  2.67905  2.69418  4.24016  2.90486  2.73794  3.18408  2.89819  2.38076  2.77243  2.98514  4.57429  3.61266
          0.09004  2.61436  4.35158  3.46686  0.03171  0.45616  1.00434
    100   3.17935  4.60834  4.06398  2.84051  3.27318  4.28775  4.32195  2.62680  2.67755  2.69903  4.29384  3.95101  4.67055  2.93977  2.05474  2.42878  2.71886  3.38353  2.97109  1.98699    458 y - - -
          2.68618  4.42225  2.77519  2.73123  3.46354  2.40513  3.72494  3.29354  2.67741  2.69355  4.24690  2.90347  2.73739  3.18146  2.89801  2.37887  2.77519  2.98518  4.58477  3.61503
          0.00435  5.83650  6.55885  0.61958  0.77255  0.55805  0.84939
    101   2.97412  2.66366  4.60370  4.76746  2.23012  4.57969  3.38541  1.38412  4.54988  1.64409  3.35216  4.74559  4.94329  4.42728  4.55425  3.70946  3.64146  2.42739  4.90275  3.35066    459 i - - -
          2.68618  4.42225  2.77519  2.73123  3.46354  2.40513  3.72494  3.29354  2.67741  2.69355  4.24690  2.90347  2.73739  3.18146  2.89801  2.37887  2.77519  2.98518  4.58477  3.61503
          0.00435  5.83650  6.55885  0.61958  0.77255  0.49603  0.93890
    102   2.13605  3.49482  2.32616  2.65970  4.46698  3.96225  3.25424  3.83384  2.60444  2.98106  4.83436  2.06523  3.07105  3.38327  3.35693  2.49719  2.53007  4.03007  6.23132  3.30053    460 n - - -
          2.68646  4.42253  2.77443  2.73151  3.46315  2.40541  3.72523  3.29382  2.67705  2.69383  4.24718  2.90308  2.73762  3.18175  2.89829  2.37871  2.77539  2.98414  4.58505  3.61531
          0.30097  1.36774  5.25585  0.19515  1.72999  0.46449  0.99008
    103   3.01008  5.81784  3.44186  2.10777  5.16011  3.94467  4.27599  3.63670  1.38755  2.88234  4.85923  3.28122  2.28025  2.98273  3.31051  2.21477  2.99184  4.01375  6.25219  4.70133    464 k - - -
          2.68618  4.42225  2.77519  2.73123  3.46354  2.40513  3.72494  3.29354  2.67741  2.69355  4.24690  2.90347  2.73739  3.18146  2.89801  2.37887  2.77519  2.98518  4.58477  3.61503
          0.00639  5.84416  5.66393  0.61958  0.77255  0.51039  0.91694
    104   3.16468  5.82601  2.12155  2.70459  5.17230  3.97785  3.88225  4.49254  2.18354  3.77693  4.86637  1.42134  4.47934  2.35586  2.34279  2.83160  3.29586  3.94674  6.25791  4.84629    465 n - - -
          2.68618  4.42225  2.77519  2.73123  3.46354  2.40513  3.72494  3.29354  2.67741  2.69355  4.24690  2.90347  2.73739  3.18146  2.89801  2.37887  2.77519  2.98518  4.58477  3.61503
          0.00432  5.84209  6.56444  0.61958  0.77255  0.52350  0.89757
    105   2.08197  3.72250  3.46171  3.60343  1.85566  4.03675  4.38466  3.11718  3.48843  2.81648  3.82644  3.80048  4.76026  2.73278  2.24840  3.21711  3.01590  2.66601  3.53709  2.80672    466 f - - -
          2.68618  4.42225  2.77519  2.73123  3.46354  2.40513  3.72494  3.29354  2.67741  2.69355  4.24690  2.90347  2.73739  3.18146  2.89801  2.37887  2.77519  2.98518  4.58477  3.61503
          0.00432  5.84209  6.56444  0.61958  0.77255  0.52350  0.89757
    106   3.31607  4.12250  5.41291  4.79762  2.41051  4.60848  4.94433  1.60741  4.58043  1.14245  3.80133  4.77543  4.97048  4.70888  4.58418  3.74491  3.30521  2.08304  5.43213  2.95567    467 l - - -
          2.68623  4.42236  2.77530  2.73134  3.46364  2.40523  3.72505  3.29184  2.67751  2.69351  4.24700  2.90319  2.73750  3.18157  2.89811  2.37897  2.77530  2.98529  4.58488  3.61491
          0.13252  2.15860  4.75282  0.10248  2.32886  0.48377  0.95829
    107   3.25789  5.81055  2.82402  1.39493  3.57832  3.47579  4.01237  3.82787  1.85717  3.48354  4.85239  2.99391  4.47939  3.03456  3.38947  2.93685  3.19462  3.61817  6.24593  2.38649    469 e - - -
          2.68618  4.42225  2.77519  2.73123  3.46354  2.40513  3.72494  3.29354  2.67741  2.69355  4.24690  2.90347  2.73739  3.18146  2.89801  2.37887  2.77519  2.98518  4.58477  3.61503
          0.00755  5.83868  5.38030  0.61958  0.77255  0.47077  0.97955
    108   3.16317  5.81317  3.07481  2.07242  4.50172  4.08853  4.27604  3.41254  1.32342  3.41880  4.16032  1.85893  4.48189  2.99978  3.14166  3.17314  3.18582  3.96785  6.24852  3.53595    470 k - - -
          2.68618  4.42225  2.77519  2.73123  3.46354  2.40513  3.72494  3.29354  2.67741  2.69355  4.24690  2.90347  2.73739  3.18146  2.89801  2.37887  2.77519  2.98518  4.58477  3.61503
          0.00432  5.84272  6.56507  0.61958  0.77255  0.51953  0.90337
    109   2.95882  2.78466  5.37616  4.76095  2.67864  4.58370  4.91712  1.83193  3.65345  1.31823  2.80736  4.74546  4.94729  2.29266  4.55511  3.89491  3.64671  2.59379  5.18356  3.96627    471 l - - -
          2.68634  4.41600  2.77536  2.73140  3.46370  2.40529  3.72511  3.29175  2.67757  2.69371  4.24706  2.90363  2.73756  3.18150  2.89817  2.37903  2.77520  2.98535  4.58493  3.61519
          0.11322  2.41802  4.02039  0.68187  0.70455  0.46521  0.98887
    110   2.78679  4.14376  4.09056  3.98057  3.43748  4.56720  4.89772  1.89357  4.31585  2.00179  2.13281  2.55728  4.93147  4.32004  4.52497  3.47052  3.63638  1.51235  5.01485  3.63865    474 v - - -
          2.68618  4.42225  2.77519  2.73123  3.46354  2.40513  3.72494  3.29354  2.67741  2.69355  4.24690  2.90347  2.73739  3.18146  2.89801  2.37887  2.77519  2.98518  4.58477  3.61503
          0.02689  5.83136  3.74661  0.61958  0.77255  0.44137  1.03045
    111   2.30542  5.81455  2.50098  2.49328  5.16083  3.69146  4.26133  4.64764  1.60990  3.10246  4.85490  2.15422  3.95336  2.52197  2.38311  2.84726  3.53223  4.08633  6.24650  4.42852    475 k - - -
          2.68618  4.42225  2.77519  2.73123  3.46354  2.40513  3.72494  3.29354  2.67741  2.69355  4.24690  2.90347  2.73739  3.18146  2.89801  2.37887  2.77519  2.98518  4.58477  3.61503
          0.00743  5.82424  5.41548  0.61958  0.77255  0.62926  0.76140
    112   2.52494  4.98546  4.43721  3.45849  3.17934  2.63718  3.42255  2.70069  3.10420  2.52233  3.55065  3.03891  4.76982  3.98296  4.10001  2.31034  3.15903  2.71256  5.27833  1.61819    476 y - - -
          2.68618  4.42225  2.77519  2.73123  3.46354  2.40513  3.72494  3.29354  2.67741  2.69355  4.24690  2.90347  2.73739  3.18146  2.89801  2.37887  2.77519  2.98518  4.58477  3.61503
          0.00441  5.82122  6.54357  0.61958  0.77255  0.64590  0.74274
    113   3.01824  4.77282  4.55900  4.75024  1.75663  4.56820  4.21399  1.69406  4.39744  1.48567  2.32655  4.73183  4.93187  4.27541  4.54108  3.63894  3.36355  2.57160  4.66683  3.99639    477 l - - -
          2.68632  4.42243  2.77523  2.73125  3.46372  2.40531  3.72513  3.29349  2.67735  2.69365  4.24708  2.90255  2.73758  3.18165  2.89819  2.37901  2.77538  2.98404  4.58495  3.61521
          0.76908  1.61223  1.08732  0.06449  2.77326  0.64590  0.74274
    114   3.06763  5.57531  2.91569  1.60701  4.91917  3.52345  4.02894  2.77764  2.16171  3.52172  4.61630  2.34192  4.23524  2.85332  2.20800  2.74073  3.21794  3.71557  6.00868  4.25965    479 e - - -
          2.68628  4.42235  2.77529  2.73032  3.46343  2.40509  3.72504  3.29364  2.67743  2.69365  4.24700  2.90347  2.73749  3.18142  2.89811  2.37897  2.77529  2.98528  4.58487  3.61513
          0.21945  1.92729  2.96623  0.22085  1.61868  0.24221  1.53661
    115   3.18170  5.77637  2.09593  1.96811  5.12250  3.73646  2.21681  3.89266  1.75236  3.79568  4.81675  2.63357  3.82511  3.06682  3.34027  2.89083  2.73591  4.04672  6.20841  4.25834    482 k - - -
          2.68618  4.42225  2.77519  2.73123  3.46354  2.40513  3.72494  3.29354  2.67741  2.69355  4.24690  2.90347  2.73739  3.18146  2.89801  2.37887  2.77519  2.98518  4.58477  3.61503
          0.00468  5.76227  6.48462  0.61958  0.77255  0.53173  0.88574
    116   3.21928  5.80523  2.72596  1.91255  5.15152  3.40461  4.00319  3.98018  1.74409  3.48978  4.84557  2.10042  3.53721  2.76680  3.24410  1.98752  3.36503  4.19653  6.23718  4.36392    483 k - - -
          2.68618  4.42225  2.77519  2.73123  3.46354  2.40513  3.72494  3.29354  2.67741  2.69355  4.24690  2.90347  2.73739  3.18146  2.89801  2.37887  2.77519  2.98518  4.58477  3.61503
          0.00965  5.80915  5.02039  0.61958  0.77255  0.47807  0.96753
    117   3.13228  5.81650  1.19611  2.60912  4.31241  3.33330  4.13607  4.40642  2.16394  3.72567  4.85708  1.97310  4.28845  3.16156  3.28211  2.89688  3.19817  4.20737  6.24891  4.83765    484 d - - -
          2.68636  4.42247  2.77487  2.73140  3.46376  2.40534  3.72516  3.29369  2.67735  2.69263  4.24711  2.90244  2.73761  3.18153  2.89822  2.37902  2.77541  2.98540  4.58499  3.61525
          0.28047  1.45041  4.59530  0.05523  2.92368  0.47993  0.96451
    118   2.47682  4.22628  5.32345  4.23769  2.78252  4.56976  3.97640  1.48734  3.91205  1.97090  3.90596  4.07295  3.62916  4.64601  4.19933  3.78341  3.00730  2.11460  5.40833  2.11906    486 i - - -
          2.68618  4.42225  2.77519  2.73123  3.46354  2.40513  3.72494  3.29354  2.67741  2.69355  4.24690  2.90347  2.73739  3.18146  2.89801  2.37887  2.77519  2.98518  4.58477  3.61503
          0.00436  5.83275  6.55510  0.61958  0.77255  0.48146  0.96202
    119   3.59374  6.37413  0.75115  1.84028  5.69108  2.97966  4.68838  5.19990  3.34730  4.66923  5.44480  3.35622  4.83382  3.70810  4.09996  3.14500  4.05517  2.62823  6.80672  5.34194    487 d - - -
          2.68618  4.42225  2.77519  2.73123  3.46354  2.40513  3.72494  3.29354  2.67741  2.69355  4.24690  2.90347  2.73739  3.18146  2.89801  2.37887  2.77519  2.98518  4.58477  3.61503
          0.00432  5.84258  6.56492  0.61958  0.77255  0.48128  0.96231
    120   3.04103  3.99004  5.40386  4.78820  2.85129  4.25054  4.93443  1.58889  4.44032  1.12689  2.90703  4.76581  4.96205  4.69965  4.57466  3.43088  3.65876  2.00028  5.42374  4.24810    488 l - - -
          2.68431  4.41085  2.77501  2.72673  3.46357  2.40910  3.72888  3.28206  2.67237  2.69626  4.23847  2.90227  2.74338  3.18677  2.90092  2.38097  2.77987  2.98304  4.56369  3.61390
          0.20443  1.86422  3.51082  3.80394  0.02253  0.47915  0.96577
    121   2.50906  4.78523  5.38465  4.44877  3.47934  3.71181  4.92230  1.26995  4.55428  1.95492  3.45121  4.75113  4.94923  4.68477  4.56088  3.89881  3.64560  1.41852  5.41328  3.25685    566 i - - -
          2.68629  4.42335  2.77619  2.73233  3.46375  2.40525  3.72604  3.29265  2.67369  2.69235  4.24799  2.90380  2.73713  3.18224  2.89738  2.37996  2.77629  2.98453  4.58587  3.61535
          0.11595  2.26095  5.25279  2.32398  0.10301  0.39174  1.12664
    122   2.68246  4.09365  2.81833  3.80148  3.51668  3.96826  4.29824  1.80310  3.40567  2.79609  3.81049  3.78914  4.76470  2.83166  3.81770  2.19788  2.16968  2.08761  5.62475  3.70290    579 i - - -
          2.68618  4.42225  2.77519  2.73123  3.46354  2.40513  3.72494  3.29354  2.67741  2.69355  4.24690  2.90347  2.73739  3.18146  2.89801  2.37887  2.77519  2.98518  4.58477  3.61503
          0.02654  5.84426  3.75951  0.61958  0.77255  0.50972  0.91795
    123   2.01073  2.84637  4.37604  4.19585  2.37002  1.97924  4.77230  3.06148  3.84266  2.75788  3.75527  4.42926  4.40022  3.88388  4.28808  1.70035  2.85644  2.88379  5.48773  3.62758    580 s - - -
          2.68618  4.42225  2.77519  2.73123  3.46354  2.40513  3.72494  3.29354  2.67741  2.69355  4.24690  2.90347  2.73739  3.18146  2.89801  2.37887  2.77519  2.98518  4.58477  3.61503
          0.00441  5.82213  6.54448  0.61958  0.77255  0.64091  0.74827
    124   3.05693  5.81374  1.75175  2.76864  5.15996  3.64179  4.26048  4.31404  2.10962  4.11950  4.85411  1.66975  2.75208  2.72197  3.12268  2.64625  3.01651  4.20500  6.24571  4.56900    581 n - - -
          2.68618  4.42225  2.77519  2.73123  3.46354  2.40513  3.72494  3.29354  2.67741  2.69355  4.24690  2.90347  2.73739  3.18146  2.89801  2.37887  2.77519  2.98518  4.58477  3.61503
          0.00441  5.82213  6.54448  0.61958  0.77255  0.64091  0.74827
    125   3.17129  4.16784  4.44952  3.83430  1.55781  3.44093  3.19340  2.41034  3.98303  2.85170  2.75622  3.95199  4.87960  4.28722  3.00606  3.08402  2.76438  2.82764  2.77874  2.57958    582 f - - -
          2.68618  4.42225  2.77519  2.73123  3.46354  2.40513  3.72494  3.29354  2.67741  2.69355  4.24690  2.90347  2.73739  3.18146  2.89801  2.37887  2.77519  2.98518  4.58477  3.61503
          0.01285  5.82213  4.62504  0.61958  0.77255  0.64091  0.74827
    126   3.30480  5.62586  2.94539  2.01250  2.04232  4.11138  4.08494  3.00101  1.83344  3.20628  3.84526  2.99916  4.50277  3.20423  3.15594  2.89073  3.19181  3.14930  5.22681  2.99476    583 k - - -
          2.68618  4.42225  2.77519  2.73123  3.46354  2.40513  3.72494  3.29354  2.67741  2.69355  4.24690  2.90347  2.73739  3.18146  2.89801  2.37887  2.77519  2.98518  4.58477  3.61503
          0.00445  5.81373  6.53608  0.61958  0.77255  0.68584  0.70051
    127   2.68385  3.14507  4.53941  3.57719  2.93456  4.53480  4.85735  1.73384  3.15169  2.58807  3.48534  3.83626  4.51872  4.28284  3.84307  3.11761  3.04462  2.29832  2.78460  2.02960    584 i - - -
          2.68625  4.42232  2.77512  2.73119  3.46353  2.40519  3.72501  3.29341  2.67729  2.69352  4.24696  2.90336  2.73746  3.18153  2.89804  2.37886  2.77526  2.98515  4.58484  3.61510
          0.38314  2.58006  1.41669  0.14829  1.98181  0.68584  0.70051
    128   3.01803  3.62619  4.62164  3.55948  1.90324  3.50259  4.31886  2.71983  2.88249  2.61547  3.80158  3.84439  4.66491  3.66678  3.76253  2.79464  2.44200  2.00975  4.95708  2.22987    586 f - - -
          2.68632  4.42239  2.77533  2.73107  3.46368  2.40526  3.72481  3.29368  2.67738  2.69355  4.24703  2.90356  2.73753  3.18160  2.89764  2.37882  2.77483  2.98506  4.58491  3.61517
          0.12484  2.53851  3.26024  0.89419  0.52584  0.37258  1.16781
    129   3.29792  4.85758  2.66867  3.39686  2.52851  2.15044  4.26330  2.79706  2.89946  2.73479  4.21066  2.90284  4.62264  3.76065  3.37633  2.99542  3.25904  3.07347  4.03984  1.76062    590 y - - -
          2.68618  4.42225  2.77519  2.73123  3.46354  2.40513  3.72494  3.29354  2.67741  2.69355  4.24690  2.90347  2.73739  3.18146  2.89801  2.37887  2.77519  2.98518  4.58477  3.61503
          0.02227  5.74429  3.97270  0.61958  0.77255  0.94793  0.49028
    130   3.17416  4.87395  1.81418  2.05807  3.99448  3.77350  4.13032  3.95404  2.11803  4.05941  4.79504  2.45071  4.41192  3.07513  2.40792  3.04717  2.20168  3.81855  6.18720  3.87576    591 d - - -
          2.68618  4.42225  2.77519  2.73123  3.46354  2.40513  3.72494  3.29354  2.67741  2.69355  4.24690  2.90347  2.73739  3.18146  2.89801  2.37887  2.77519  2.98518  4.58477  3.61503
          0.01315  5.73090  4.62317  0.61958  0.77255  1.03229  0.44035
    131   2.87737  4.75837  3.10043  2.37499  3.03806  3.18459  4.30698  3.49490  2.45945  2.17375  2.21883  2.89035  4.33865  3.33721  3.21629  2.81782  2.49734  3.21249  5.92733  3.62076    592 l - - -
          2.68618  4.42225  2.77519  2.73123  3.46354  2.40513  3.72494  3.29354  2.67741  2.69355  4.24690  2.90347  2.73739  3.18146  2.89801  2.37887  2.77519  2.98518  4.58477  3.61503
          0.03877  5.72262  3.35926  0.61958  0.77255  0.99072  0.46411
    132   3.10296  5.60089  3.15789  2.45926  3.33435  3.90311  4.06939  3.23401  2.37363  2.20503  4.67325  1.78930  3.84473  3.18990  3.32457  2.17405  2.50959  3.81576  5.03150  4.69504    593 n - - -
          2.68618  4.42225  2.77519  2.73123  3.46354  2.40513  3.72494  3.29354  2.67741  2.69355  4.24690  2.90347  2.73739  3.18146  2.89801  2.37887  2.77519  2.98518  4.58477  3.61503
          0.05511  5.69670  2.99050  0.61958  0.77255  1.14026  0.38528
    133   3.11232  5.66969  2.86284  1.79461  3.90195  3.24695  3.99696  3.92224  2.00092  3.63967  4.73295  2.37721  3.12682  3.00921  3.21942  1.83596  3.19136  3.75434  6.08269  4.71397    594 e - - -
          2.68618  4.42225  2.77519  2.73123  3.46354  2.40513  3.72494  3.29354  2.67741  2.69355  4.24690  2.90347  2.73739  3.18146  2.89801  2.37887  2.77519  2.98518  4.58477  3.61503
          0.05968  5.64684  2.91128  0.61958  0.77255  1.27395  0.32812
    134   3.10432  5.60895  3.16159  1.81073  3.61691  3.65104  3.43769  3.26928  2.34266  3.61573  4.00844  1.92945  3.85675  2.98656  3.15878  3.13129  2.07210  3.52804  6.03015  3.87281    595 e - - -
          2.68618  4.42225  2.77519  2.73123  3.46354  2.40513  3.72494  3.29354  2.67741  2.69355  4.24690  2.90347  2.73739  3.18146  2.89801  2.37887  2.77519  2.98518  4.58477  3.61503
          0.02971  5.59271  3.66737  0.61958  0.77255  1.28585  0.32354
    135   3.15965  5.54959  2.65064  2.27022  3.71704  1.96328  4.13409  2.97498  2.40679  2.98929  3.79482  2.87962  4.08921  3.18169  1.98859  3.14010  3.16754  3.61278  5.10212  4.17771    596 g - - -
          2.68356  4.40665  2.78038  2.73145  3.45342  2.41024  3.72210  3.28541  2.67294  2.69753  4.23268  2.89755  2.74056  3.18846  2.89985  2.38092  2.77521  2.98554  4.58013  3.61771
          0.88782  0.53337  6.30522  2.77321  0.06450  0.18792  1.76423
    136   2.81039  4.88790  3.76632  4.15075  1.63226  4.29814  4.46317  2.07164  2.74361  2.40378  3.77509  2.94078  4.65603  3.58435  3.81138  3.07203  3.27345  2.10822  3.86292  3.49686    630 f - - -
          2.68618  4.42225  2.77519  2.73123  3.46354  2.40513  3.72494  3.29354  2.67741  2.69355  4.24690  2.90347  2.73739  3.18146  2.89801  2.37887  2.77519  2.98518  4.58477  3.61503
          0.00866  5.84045  5.16413  0.61958  0.77255  0.53377  0.88283
    137   2.28801  5.76036  3.30873  2.67945  2.35953  3.21989  3.70045  3.48165  1.87451  3.08901  4.72462  3.16643  3.89329  2.45011  3.10056  2.18203  3.08394  3.79801  6.17958  4.16333    631 k - - -
          2.68618  4.42225  2.77519  2.73123  3.46354  2.40513  3.72494  3.29354  2.67741  2.69355  4.24690  2.90347  2.73739  3.18146  2.89801  2.37887  2.77519  2.98518  4.58477  3.61503
          0.00435  5.83614  6.55848  0.61958  0.77255  0.56024  0.84647
    138   3.31121  5.08744  3.64716  3.42074  2.55927  4.32601  4.57351  1.68076  2.16377  2.68663  3.85813  2.85634  4.47137  3.55136  3.49079  2.86020  2.99094  2.57405  5.65127  2.38545    632 i - - -
          2.68618  4.42225  2.77519  2.73123  3.46354  2.40513  3.72494  3.29354  2.67741  2.69355  4.24690  2.90347  2.73739  3.18146  2.89801  2.37887  2.77519  2.98518  4.58477  3.61503
          0.01067  5.83614  4.86740  0.61958  0.77255  0.56024  0.84647
    139   3.30502  2.82562  3.21330  1.78291  4.04233  3.87713  3.05412  3.17026  2.53630  3.57390  4.78426  2.90351  2.07875  3.19181  3.00291  2.97416  3.22515  3.04530  6.14539  3.18335    633 e - - -
          2.68618  4.42225  2.77519  2.73123  3.46354  2.40513  3.72494  3.29354  2.67741  2.69355  4.24690  2.90347  2.73739  3.18146  2.89801  2.37887  2.77519  2.98518  4.58477  3.61503
          0.00438  5.82984  6.55219  0.61958  0.77255  0.59744  0.79899
    140   3.14781  4.74923  3.27034  3.01283  2.61216  3.94792  2.01667  2.80919  2.42665  2.65014  4.04379  2.08360  4.27946  3.23032  3.68238  3.03201  2.80656  2.70380  5.89641  4.05399    634 h - - -
          2.68633  4.42244  2.77535  2.73040  3.46354  2.40520  3.72502  3.29367  2.67752  2.69348  4.24685  2.90338  2.73759  3.18166  2.89820  2.37906  2.77533  2.98490  4.58376  3.61456
          0.32532  1.55516  2.70987  0.06096  2.82793  0.55771  0.84985
    141   3.23799  2.88346  3.44090  3.33376  3.50048  3.97743  4.29057  2.32267  1.92711  2.48613  3.84819  1.76832  3.92274  3.61614  3.48283  3.06929  3.13065  2.97535  5.73615  3.38243    636 n - - -
          2.68618  4.42225  2.77519  2.73123  3.46354  2.40513  3.72494  3.29354  2.67741  2.69355  4.24690  2.90347  2.73739  3.18146  2.89801  2.37887  2.77519  2.98518  4.58477  3.61503
          0.01645  5.76300  4.32954  0.61958  0.77255  0.89965  0.52208
    142   3.17552  5.68458  3.36131  2.92433  4.60463  3.22798  4.12149  3.45598  2.35409  2.28381  4.48315  2.31827  1.96237  3.07571  3.29872  1.87041  3.10596  3.82356  6.13863  4.13895    637 s - - -
          2.68618  4.42225  2.77519  2.73123  3.46354  2.40513  3.72494  3.29354  2.67741  2.69355  4.24690  2.90347  2.73739  3.18146  2.89801  2.37887  2.77519  2.98518  4.58477  3.61503
          0.00820  5.75129  5.30090  0.61958  0.77255  0.94517  0.49203
    143   3.17125  5.20613  3.62863  3.18574  2.70019  3.74772  3.64355  2.97123  1.87666  2.18847  4.29791  3.24607  4.39413  3.47371  3.10474  3.15309  3.11254  3.17623  2.20038  2.64662    638 k - - -
          2.68618  4.42225  2.77519  2.73123  3.46354  2.40513  3.72494  3.29354  2.67741  2.69355  4.24690  2.90347  2.73739  3.18146  2.89801  2.37887  2.77519  2.98518  4.58477  3.61503
          0.00813  5.74784  5.31717  0.61958  0.77255  0.95808  0.48390
    144   3.30846  5.01169  3.94976  3.53839  2.40406  4.15902  3.89883  2.87540  2.73883  3.11641  3.89935  2.28396  3.59366  3.75702  3.78594  3.27121  3.28760  2.87002  2.87752  1.45712    639 y - - -
          2.68786  4.42492  2.77282  2.73015  3.46307  2.40732  3.71937  3.29506  2.67495  2.69615  4.24487  2.90569  2.74006  3.18376  2.89689  2.37719  2.77433  2.98369  4.58744  3.61201
          0.90976  0.95843  1.54232  2.05467  0.13712  0.87619  0.53848
    145   3.13518  5.05855  3.23901  2.87508  4.44495  3.95847  4.06907  3.97079  1.99135  3.05599  4.44128  3.06967  4.03324  3.11766  3.13265  2.14932  2.44438  2.31516  2.17210  3.71559    649 k - - -
          2.68618  4.42225  2.77519  2.73123  3.46354  2.40513  3.72494  3.29354  2.67741  2.69355  4.24690  2.90347  2.73739  3.18146  2.89801  2.37887  2.77519  2.98518  4.58477  3.61503
          0.15719  5.51872  1.95584  0.61958  0.77255  1.52370  0.24578
    146   3.04790  4.86187  2.86288  1.80179  2.84570  3.83714  3.64844  3.65240  2.33097  2.48772  4.51463  3.00155  3.52917  2.99683  3.19351  2.84082  2.03742  3.83417  5.91977  4.08741    650 e - - -
          2.68618  4.42225  2.77519  2.73123  3.46354  2.40513  3.72494  3.29354  2.67741  2.69355  4.24690  2.90347  2.73739  3.18146  2.89801  2.37887  2.77519  2.98518  4.58477  3.61503
          0.01563  5.36849  4.52389  0.61958  0.77255  1.51897  0.24710
    147   2.33309  4.78621  3.87978  3.19313  3.22750  3.75137  4.19908  3.11399  3.00852  1.68182  3.89113  2.89582  2.40540  3.56399  3.67080  2.87491  3.33034  2.06171  4.63646  3.64314    651 l - - -
          2.68618  4.42225  2.77519  2.73123  3.46354  2.40513  3.72494  3.29354  2.67741  2.69355  4.24690  2.90347  2.73739  3.18146  2.89801  2.37887  2.77519  2.98518  4.58477  3.61503
          0.02986  5.39574  3.69363  0.61958  0.77255  1.64583  0.21425
    148   2.16359  5.35386  3.07492  1.80493  4.25740  3.87053  4.06850  3.11485  2.38137  3.48645  4.30733  2.92531  4.13955  3.19920  3.26464  2.96185  3.02707  3.37653  2.08232  3.53665    652 e - - -
          2.69001  4.41962  2.77743  2.73190  3.46203  2.40542  3.71912  3.28389  2.67436  2.69386  4.22931  2.90719  2.74289  3.17835  2.89530  2.38023  2.77936  2.98623  4.58039  3.61057
          0.45730  1.09420  3.43577  3.53994  0.02944  0.19177  1.74582
    149   3.28694  5.68134  3.17097  2.73348  3.57089  2.63574  4.27247  1.99386  2.30188  3.32664  4.21519  2.42162  4.19328  3.27327  2.05549  2.85369  3.17734  3.79944  6.14227  2.84814    690 i - - -
          2.68618  4.42225  2.77519  2.73123  3.46354  2.40513  3.72494  3.29354  2.67741  2.69355  4.24690  2.90347  2.73739  3.18146  2.89801  2.37887  2.77519  2.98518  4.58477  3.61503
          0.00740  5.79152  5.44421  0.61958  0.77255  0.68234  0.70407
    150   3.22716  4.95363  2.01413  2.72641  3.95644  2.55398  3.89784  3.53972  1.85697  3.00340  4.53607  2.43054  4.11582  3.05431  3.35905  2.34399  2.76545  3.31211  6.21718  4.81038    691 k - - -
          2.68618  4.42225  2.77519  2.73123  3.46354  2.40513  3.72494  3.29354  2.67741  2.69355  4.24690  2.90347  2.73739  3.18146  2.89801  2.37887  2.77519  2.98518  4.58477  3.61503
          0.02780  5.79845  3.71369  0.61958  0.77255  0.52902  0.88961
    151   3.19339  5.55941  3.19784  2.19569  4.42656  4.11812  4.31819  2.51041  1.90332  2.04885  3.03795  2.76848  3.76438  3.37819  2.81858  3.16028  3.38109  2.47791  6.04998  4.43414    692 k - - -
          2.68618  4.42225  2.77519  2.73123  3.46354  2.40513  3.72494  3.29354  2.67741  2.69355  4.24690  2.90347  2.73739  3.18146  2.89801  2.37887  2.77519  2.98518  4.58477  3.61503
          0.00451  5.79907  6.52141  0.61958  0.77255  0.60835  0.78581
    152   3.15491  5.19267  3.15211  2.97785  3.22096  3.89495  4.05489  3.54498  2.79702  2.75922  3.97024  2.11061  4.38121  3.43657  3.30128  1.84405  2.19684  2.20469  5.97539  3.74527    693 s - - -
          2.68618  4.42225  2.77519  2.73123  3.46354  2.40513  3.72494  3.29354  2.67741  2.69355  4.24690  2.90347  2.73739  3.18146  2.89801  2.37887  2.77519  2.98518  4.58477  3.61503
          0.00445  5.81288  6.53522  0.61958  0.77255  0.46118  0.99571
    153   3.04990  5.81859  3.05478  2.31635  3.11344  3.70636  3.60515  3.74913  1.45498  3.51454  4.31402  2.85233  2.78883  2.90277  2.85860  2.21059  3.27264  3.97282  6.25126  4.84029    694 k - - -
          2.68618  4.42225  2.77519  2.73123  3.46354  2.40513  3.72494  3.29354  2.67741  2.69355  4.24690  2.90347  2.73739  3.18146  2.89801  2.37887  2.77519  2.98518  4.58477  3.61503
          0.00435  5.83521  6.55756  0.61958  0.77255  0.54389  0.86866
    154   2.36403  5.80925  2.62821  2.74743  5.15020  3.74023  3.69871  3.00082  1.23172  3.19767  3.35994  2.69259  4.11637  2.98245  3.33388  2.93631  3.22008  4.03356  6.24440  4.40388    695 k - - -
          2.68618  4.42225  2.77519  2.73123  3.46354  2.40513  3.72494  3.29354  2.67741  2.69355  4.24690  2.90347  2.73739  3.18146  2.89801  2.37887  2.77519  2.98518  4.58477  3.61503
          0.00435  5.83521  6.55756  0.61958  0.77255  0.54389  0.86866
    155   3.17308  5.82042  2.61332  1.95235  5.16633  3.86856  3.39824  2.94193  1.97212  3.29587  4.86086  1.78029  3.95919  2.76173  3.11745  2.75227  3.14951  4.21151  6.25260  3.70206    696 n - - -
          2.68635  4.42243  2.77519  2.73117  3.46291  2.40530  3.72512  3.29304  2.67744  2.69372  4.24707  2.90364  2.73757  3.18113  2.89808  2.37859  2.77503  2.98536  4.58494  3.61521
          0.13508  3.34392  2.39631  1.49056  0.25521  0.48764  0.95211
    156   2.59495  5.18871  3.53742  3.11887  1.60916  3.88670  3.91249  3.31439  1.86861  2.59465  4.10207  3.64577  4.59153  3.38976  3.27497  3.32372  3.42488  3.26867  3.69796  2.46705    703 f - - -
          2.68618  4.42225  2.77519  2.73123  3.46354  2.40513  3.72494  3.29354  2.67741  2.69355  4.24690  2.90347  2.73739  3.18146  2.89801  2.37887  2.77519  2.98518  4.58477  3.61503
          0.00475  5.74730  6.46965  0.61958  0.77255  0.89153  0.52768
    157   2.02221  4.73792  5.23846  4.62829  2.44448  4.51204  4.61159  1.85638  3.85217  2.21927  3.61245  4.29833  4.87650  4.57546  2.56387  3.44384  3.34396  2.19053  5.35850  2.03527    704 i - - -
          2.68618  4.42225  2.77519  2.73123  3.46354  2.40513  3.72494  3.29354  2.67741  2.69355  4.24690  2.90347  2.73739  3.18146  2.89801  2.37887  2.77519  2.98518  4.58477  3.61503
          0.01798  5.75461  4.22302  0.61958  0.77255  0.93253  0.50014
    158   3.03733  4.44870  3.52263  2.97749  2.54244  3.00324  3.87711  3.56766  1.89610  1.99378  4.05611  2.49919  3.55252  3.14107  2.85924  3.00185  3.39446  2.81739  5.94836  3.81481    705 k - - -
          2.68697  4.42424  2.77314  2.72818  3.46527  2.40705  3.72662  3.29017  2.67649  2.69177  4.24337  2.90235  2.73925  3.18346  2.89989  2.37901  2.77497  2.98561  4.58676  3.61702
          0.49765  1.27841  2.17541  2.07561  0.13408  0.26702  1.45096
    159   3.24474  4.93228  3.66881  3.03059  3.79752  2.86184  3.73970  2.02668  3.19027  2.02882  3.53295  2.07689  4.59675  3.59671  3.57186  2.69393  2.12506  3.27701  5.71768  3.72832    715 i - - -
          2.68618  4.42225  2.77519  2.73123  3.46354  2.40513  3.72494  3.29354  2.67741  2.69355  4.24690  2.90347  2.73739  3.18146  2.89801  2.37887  2.77519  2.98518  4.58477  3.61503
          0.00480  5.73786  6.46020  0.61958  0.77255  0.91260  0.51329
    160   2.25871  5.70081  3.28127  2.97701  4.30566  3.63279  3.89770  3.56438  1.86895  3.90874  4.24719  2.26619  2.10116  3.33754  3.30529  2.57574  2.27202  3.31682  6.15007  4.54525    716 k - - -
          2.68618  4.42225  2.77519  2.73123  3.46354  2.40513  3.72494  3.29354  2.67741  2.69355  4.24690  2.90347  2.73739  3.18146  2.89801  2.37887  2.77519  2.98518  4.58477  3.61503
          0.00476  5.74670  6.46904  0.61958  0.77255  0.34775  1.22512
    161   3.13056  5.11921  3.39387  3.19294  2.22238  3.91356  3.44780  1.92155  3.44067  2.97190  3.31932  3.41645  2.94595  3.50617  3.54803  2.57751  2.45754  3.05061  2.60971  3.76857    717 i - - -
          2.68618  4.42225  2.77519  2.73123  3.46354  2.40513  3.72494  3.29354  2.67741  2.69355  4.24690  2.90347  2.73739  3.18146  2.89801  2.37887  2.77519  2.98518  4.58477  3.61503
          0.00437  5.83083  6.55318  0.61958  0.77255  0.57035  0.83317
    162   2.97708  3.53617  4.29720  4.26996  2.33829  4.03182  4.88616  1.65590  4.45274  1.95102  3.66781  4.37219  4.00979  3.26687  4.32559  2.64463  2.89678  1.75395  5.41573  4.23696    718 i - - -
          2.68618  4.42225  2.77519  2.73123  3.46354  2.40513  3.72494  3.29354  2.67741  2.69355  4.24690  2.90347  2.73739  3.18146  2.89801  2.37887  2.77519  2.98518  4.58477  3.61503
          0.00437  5.83083  6.55318  0.61958  0.77255  0.53800  0.87687
    163   1.98704  4.79239  5.29239  4.68226  2.60730  4.06937  4.43001  1.83725  3.92755  1.96160  3.38292  4.30110  4.93085  3.43486  4.51929  3.04422  2.71600  2.28133  5.41296  2.30484    719 i - - -
          2.68618  4.42225  2.77519  2.73123  3.46354  2.40513  3.72494  3.29354  2.67741  2.69355  4.24690  2.90347  2.73739  3.18146  2.89801  2.37887  2.77519  2.98518  4.58477  3.61503
          0.00436  5.83395  6.55630  0.61958  0.77255  0.55159  0.85811
    164   2.82090  4.22394  3.25861  2.64608  3.65918  3.15716  4.23105  2.79875  3.14414  2.96456  3.72939  3.81766  1.40315  3.11859  3.46902  3.01134  2.36426  2.94952  5.28523  4.58787    720 p - - -
          2.68618  4.42225  2.77519  2.73123  3.46354  2.40513  3.72494  3.29354  2.67741  2.69355  4.24690  2.90347  2.73739  3.18146  2.89801  2.37887  2.77519  2.98518  4.58477  3.61503
          0.00436  5.83395  6.55630  0.61958  0.77255  0.55159  0.85811
    165   2.64601  3.29406  4.74500  4.50863  3.36585  4.53970  2.90867  2.98147  3.16454  2.31384  3.93782  4.61325  4.90612  3.94462  4.44482  3.65031  3.40146  2.88289  1.03282  3.18272    721 w - - -
          2.68832  4.41686  2.77893  2.73321  3.46537  2.40390  3.73061  3.28265  2.67139  2.69185  4.24239  2.89666  2.74175  3.18234  2.89776  2.38069  2.77948  2.98556  4.59044  3.61623
          0.52514  1.15394  2.37368  2.90628  0.05623  0.55159  0.85811
    166   1.72867  3.91897  3.53952  2.90428  4.66742  2.06053  4.23293  3.96638  2.37777  3.83863  4.36391  1.81638  4.15122  3.34234  2.87475  2.51606  3.22255  3.91897  6.12766  4.73970    756 a - - -
          2.68618  4.42225  2.77519  2.73123  3.46354  2.40513  3.72494  3.29354  2.67741  2.69355  4.24690  2.90347  2.73739  3.18146  2.89801  2.37887  2.77519  2.98518  4.58477  3.61503
          0.00480  5.73775  6.46010  0.61958  0.77255  0.99468  0.46179
    167   2.66532  5.64663  2.58324  2.99665  4.41982  3.83456  2.16939  2.90211  1.58584  3.66444  3.88543  2.44350  4.43997  3.30924  3.28102  3.24098  2.90134  3.34170  6.10805  3.14161    757 k - - -
          2.68618  4.42225  2.77519  2.73123  3.46354  2.40513  3.72494  3.29354  2.67741  2.69355  4.24690  2.90347  2.73739  3.18146  2.89801  2.37887  2.77519  2.98518  4.58477  3.61503
          0.01600  5.73775  4.36968  0.61958  0.77255  0.94529  0.49195
    168   2.47227  4.06798  5.31440  4.69825  1.82727  4.17741  4.84368  1.95766  4.48043  1.78712  2.70086  4.42741  4.87293  4.60937  4.48435  3.62703  3.36335  1.68412  5.33391  3.87267    758 v - - -
          2.68668  4.42275  2.77560  2.73173  3.46404  2.40475  3.72544  3.29372  2.67782  2.69279  4.24740  2.90386  2.73790  3.18006  2.89696  2.37881  2.77560  2.98412  4.58527  3.61530
          0.19956  1.77366  4.49206  1.20840  0.35478  0.41579  1.07828
    169   3.35795  4.77120  5.34379  4.72965  1.15181  4.56276  4.89428  2.00724  3.99723  2.50528  3.34976  4.72022  4.92597  4.65104  3.91884  3.87360  3.07554  2.88401  5.39056  1.79182    764 f - - -
          2.68618  4.42225  2.77519  2.73123  3.46354  2.40513  3.72494  3.29354  2.67741  2.69355  4.24690  2.90347  2.73739  3.18146  2.89801  2.37887  2.77519  2.98518  4.58477  3.61503
          0.00448  5.80565  6.52800  0.61958  0.77255  0.67497  0.71166
    170   2.56319  5.22224  2.18382  2.24684  4.84095  3.49299  4.05146  4.43026  1.55214  3.99382  4.84544  2.20008  4.16440  3.24575  2.44040  2.50520  3.36939  4.19639  6.23705  4.82536    765 k - - -
          2.68618  4.42225  2.77519  2.73123  3.46354  2.40513  3.72494  3.29354  2.67741  2.69355  4.24690  2.90347  2.73739  3.18146  2.89801  2.37887  2.77519  2.98518  4.58477  3.61503
          0.01171  5.80895  4.75074  0.61958  0.77255  0.63519  0.75467
    171   3.11576  2.85481  3.54423  3.04233  4.77277  4.13407  3.92975  3.77460  1.76704  1.86936  4.23493  2.43079  4.52413  3.48199  2.13324  3.28658  2.49125  3.58519  6.02728  4.10303    766 k - - -
          2.68618  4.42225  2.77519  2.73123  3.46354  2.40513  3.72494  3.29354  2.67741  2.69355  4.24690  2.90347  2.73739  3.18146  2.89801  2.37887  2.77519  2.98518  4.58477  3.61503
          0.00811  5.80738  5.28368  0.61958  0.77255  0.69948  0.68685
    172   3.13878  5.80226  2.02147  1.90045  4.65930  3.91095  3.92325  4.63553  2.29062  4.10810  4.84259  2.18056  4.45530  2.74752  2.11518  2.54596  2.71351  4.19360  6.23416  4.12682    767 e - - -
          2.68618  4.42225  2.77519  2.73123  3.46354  2.40513  3.72494  3.29354  2.67741  2.69355  4.24690  2.90347  2.73739  3.18146  2.89801  2.37887  2.77519  2.98518  4.58477  3.61503
          0.00449  5.80376  6.52611  0.61958  0.77255  0.64640  0.74219
    173   3.39162  3.11629  5.36713  4.13189  2.07510  4.56217  4.89631  1.70937  4.15781  1.30815  3.42020  4.72846  4.92575  4.66201  4.27993  3.53950  3.51581  2.70209  4.34258  2.52584    768 l - - -
          2.68618  4.42225  2.77519  2.73123  3.46354  2.40513  3.72494  3.29354  2.67741  2.69355  4.24690  2.90347  2.73739  3.18146  2.89801  2.37887  2.77519  2.98518  4.58477  3.61503
          0.00446  5.81096  6.53331  0.61958  0.77255  0.68101  0.70543
    174   3.27716  4.77325  5.32406  4.71114  1.45486  4.55916  4.88904  2.11998  3.59063  1.92736  3.89170  4.49144  4.92307  4.64021  3.97174  3.56971  3.62575  2.77850  5.39139  1.57748    769 f - - -
          2.68618  4.42225  2.77519  2.73123  3.46354  2.40513  3.72494  3.29354  2.67741  2.69355  4.24690  2.90347  2.73739  3.18146  2.89801  2.37887  2.77519  2.98518  4.58477  3.61503
          0.00446  5.81096  6.53331  0.61958  0.77255  0.68101  0.70543
    175   3.04598  4.75674  2.83082  1.85045  3.30190  3.88987  3.89216  3.69274  1.89678  2.79229  4.26380  3.30903  4.50368  3.26779  3.14265  3.30943  3.31856  2.47325  6.09373  2.19309    770 e - - -
          2.68618  4.42225  2.77519  2.73123  3.46354  2.40513  3.72494  3.29354  2.67741  2.69355  4.24690  2.90347  2.73739  3.18146  2.89801  2.37887  2.77519  2.98518  4.58477  3.61503
          0.00446  5.81096  6.53331  0.61958  0.77255  0.68101  0.70543
    176   1.99896  5.80505  2.08713  2.16232  3.77092  4.06639  4.25337  4.63722  2.06693  3.66510  4.59832  3.05046  3.71735  2.63942  2.49325  2.70116  3.32533  4.19604  6.23733  2.98938    771 a - - -
          2.68618  4.42225  2.77519  2.73123  3.46354  2.40513  3.72494  3.29354  2.67741  2.69355  4.24690  2.90347  2.73739  3.18146  2.89801  2.37887  2.77519  2.98518  4.58477  3.61503
          0.00840  5.81096  5.22760  0.61958  0.77255  0.68101  0.70543
    177   3.07749  3.35584  3.68315  1.65292  3.56857  4.29041  4.53316  2.46637  3.24634  1.77169  3.95599  2.73877  4.03249  3.25970  3.89115  3.25231  2.80953  2.55516  5.70659  4.15716    772 e - - -
          2.69552  4.43686  2.77586  2.73850  3.45322  2.41478  3.73457  3.26953  2.66631  2.68682  4.24481  2.88814  2.74543  3.17766  2.90115  2.37976  2.78205  2.98527  4.59937  3.60443
          1.10736  1.30688  0.91903  4.02573  0.01801  0.70122  0.68514
    178   3.01264  5.52114  2.14812  1.70204  4.24323  3.45007  3.72388  3.85181  1.66365  3.82597  4.56213  2.52744  4.17978  3.07037  3.07827  2.79961  3.24384  3.38219  5.95436  4.54388    849 k - - -
          2.68618  4.42225  2.77519  2.73123  3.46354  2.40513  3.72494  3.29354  2.67741  2.69355  4.24690  2.90347  2.73739  3.18146  2.89801  2.37887  2.77519  2.98518  4.58477  3.61503
          0.01610  5.30046  4.51170  0.61958  0.77255  1.80811  0.17908
    179   2.13167  4.64072  4.17194  1.91930  2.74123  4.08606  4.36182  2.46730  3.52507  2.70594  3.30691  3.31728  4.12310  3.79539  3.81065  3.34943  3.27973  2.78249  5.23840  1.82736    850 y - - -
          2.68618  4.42225  2.77519  2.73123  3.46354  2.40513  3.72494  3.29354  2.67741  2.69355  4.24690  2.90347  2.73739  3.18146  2.89801  2.37887  2.77519  2.98518  4.58477  3.61503
          0.00750  5.29187  6.01421  0.61958  0.77255  0.61150  0.78205
    180   1.89199  4.88925  2.17907  2.80653  4.18042  3.42337  3.80195  4.01401  1.68165  3.74796  4.68641  2.93456  3.37975  3.18320  3.12961  2.89176  3.19983  3.08471  3.41223  4.29392    851 k - - -
          2.68618  4.42225  2.77519  2.73123  3.46354  2.40513  3.72494  3.29354  2.67741  2.69355  4.24690  2.90347  2.73739  3.18146  2.89801  2.37887  2.77519  2.98518  4.58477  3.61503
          0.00543  5.61462  6.33697  0.61958  0.77255  1.27278  0.32858
    181   3.20015  4.99555  2.73200  2.81110  2.73888  4.04720  3.81321  3.59281  2.72307  1.94583  3.97048  2.03567  3.86008  2.98674  3.49856  3.00414  2.44408  2.68856  5.84998  3.55671    852 l - - -
          2.68618  4.42225  2.77519  2.73123  3.46354  2.40513  3.72494  3.29354  2.67741  2.69355  4.24690  2.90347  2.73739  3.18146  2.89801  2.37887  2.77519  2.98518  4.58477  3.61503
          0.00539  5.62264  6.34498  0.61958  0.77255  1.32071  0.31054
    182   3.19078  5.49870  3.53077  2.26798  3.95187  3.72810  4.19708  3.18116  2.04341  1.60842  4.55993  3.19306  3.83259  3.08231  3.15461  2.44325  2.26660  3.64950  5.97905  4.45726    853 l - - -
          2.68618  4.42225  2.77519  2.73123  3.46354  2.40513  3.72494  3.29354  2.67741  2.69355  4.24690  2.90347  2.73739  3.18146  2.89801  2.37887  2.77519  2.98518  4.58477  3.61503
          0.30396  5.62263  1.35287  0.61958  0.77255  1.10780  0.40090
    183   3.07032  4.91490  3.57549  2.94236  2.73516  3.70738  4.23862  1.91415  2.46767  2.17964  4.01103  2.28966  4.38510  3.35695  3.03177  2.86003  3.09270  2.63347  5.47929  3.78393    854 i - - -
          2.68627  4.42243  2.77430  2.73141  3.46372  2.40531  3.72512  3.29337  2.67759  2.69365  4.24708  2.90352  2.73749  3.18164  2.89819  2.37905  2.77537  2.98530  4.58438  3.61271
          0.19614  1.80847  4.25488  0.64230  0.74672  0.19341  1.73811
    184   3.12450  5.78663  2.11161  1.50900  4.82321  3.76961  3.55926  4.05211  2.69933  3.07344  2.81903  2.16939  3.36760  3.23914  3.45089  2.90882  3.26906  3.84330  6.22214  3.68682    857 e - - -
          2.68618  4.42225  2.77519  2.73123  3.46354  2.40513  3.72494  3.29354  2.67741  2.69355  4.24690  2.90347  2.73739  3.18146  2.89801  2.37887  2.77519  2.98518  4.58477  3.61503
          0.00450  5.80069  6.52304  0.61958  0.77255  0.73295  0.65487
    185   3.17902  5.80084  2.18476  2.93320  4.76851  2.18058  3.92155  4.44152  2.18205  4.10628  4.84146  1.68089  4.45543  3.23879  3.08608  1.86927  3.28881  4.19173  6.23317  4.82180    858 n - - -
          2.68618  4.42225  2.77519  2.73123  3.46354  2.40513  3.72494  3.29354  2.67741  2.69355  4.24690  2.90347  2.73739  3.18146  2.89801  2.37887  2.77519  2.98518  4.58477  3.61503
          0.00450  5.80069  6.52304  0.61958  0.77255  0.65738  0.73024
    186   3.26251  4.33160  4.56862  3.96411  2.73692  4.52930  4.05676  1.69070  2.67366  1.93420  2.25455  3.66540  4.64055  4.39771  3.76314  3.83088  2.48681  2.11587  5.41329  3.77764    859 i - - -
          2.68618  4.42225  2.77519  2.73123  3.46354  2.40513  3.72494  3.29354  2.67741  2.69355  4.24690  2.90347  2.73739  3.18146  2.89801  2.37887  2.77519  2.98518  4.58477  3.61503
          0.00447  5.80835  6.53070  0.61958  0.77255  0.69451  0.69179
    187   3.30650  5.54473  3.68479  2.04528  2.24626  3.75274  4.33132  3.77007  2.01433  2.63193  4.26291  3.40238  2.38622  3.39710  2.66864  2.54027  3.34906  3.58520  3.92545  3.48647    860 k - - -
          2.68795  4.42344  2.77550  2.73171  3.46407  2.40628  3.72657  3.28642  2.67337  2.69387  4.24825  2.90101  2.73907  3.18080  2.89809  2.38016  2.77572  2.98512  4.58621  3.61656
          0.69331  0.85566  2.58919  1.48869  0.25575  0.67276  0.71396
    188   3.19126  4.37835  4.50285  2.97457  2.28999  4.37145  3.59941  3.05383  3.84682  3.09072  4.00121  2.24026  4.74514  4.10893  3.91533  3.47649  3.55349  3.01008  4.72636  1.07444    866 y - - -
          2.68618  4.42225  2.77519  2.73123  3.46354  2.40513  3.72494  3.29354  2.67741  2.69355  4.24690  2.90347  2.73739  3.18146  2.89801  2.37887  2.77519  2.98518  4.58477  3.61503
          0.00482  5.73418  6.45653  0.61958  0.77255  0.94190  0.49411
    189   3.15188  5.73848  3.02199  1.63392  5.07294  3.81800  4.21884  2.39067  2.95798  4.03923  4.53810  2.00799  3.97157  1.96137  3.44906  2.95288  3.40311  3.95765  6.17753  2.76133    867 e - - -
          2.68658  4.42265  2.77553  2.73066  3.46165  2.40553  3.72534  3.29367  2.67781  2.69385  4.24730  2.90264  2.73766  3.18186  2.89841  2.37927  2.77360  2.98469  4.58517  3.61543
          0.22068  1.77769  3.54052  0.99451  0.46188  0.79378  0.60172
    190   4.12165  7.23673  0.39141  3.14814  6.49290  2.38098  5.12988  6.10037  2.71666  5.51677  6.43464  3.40499  5.16083  4.31562  5.05327  4.12412  4.74452  5.60195  7.66223  6.01407    871 D - - -
          2.68618  4.42225  2.77519  2.73123  3.46354  2.40513  3.72494  3.29354  2.67741  2.69355  4.24690  2.90347  2.73739  3.18146  2.89801  2.37887  2.77519  2.98518  4.58477  3.61503
          0.01187  5.73534  4.75912  0.61958  0.77255  1.00320  0.45682
    191   2.69160  3.28096  5.22035  2.51008  2.11071  4.49428  4.82377  1.46682  4.41188  2.83202  3.20204  4.33846  4.85874  4.23514  4.44721  3.17960  3.28767  2.48597  5.34084  2.19590    872 i - - -
          2.68844  4.41141  2.77552  2.73270  3.46580  2.40651  3.72222  3.28905  2.67716  2.69210  4.24077  2.90021  2.73965  3.17958  2.89933  2.38057  2.77745  2.98194  4.58703  3.61435
          0.36597  1.21368  4.67009  2.14997  0.12385  0.40010  1.10943
    192   2.56854  4.85096  4.20440  4.04007  3.37112  2.81638  4.33356  2.13203  4.03997  1.63070  2.64834  4.46575  3.43780  3.86226  3.11049  2.51068  3.46955  2.67247  5.46250  2.55031    882 l - - -
          2.68618  4.42225  2.77519  2.73123  3.46354  2.40513  3.72494  3.29354  2.67741  2.69355  4.24690  2.90347  2.73739  3.18146  2.89801  2.37887  2.77519  2.98518  4.58477  3.61503
          0.00447  5.80907  6.53142  0.61958  0.77255  0.69079  0.69551
    193   3.30545  3.84289  5.36424  3.97422  1.58603  4.56061  4.60741  2.10783  4.53064  1.57684  3.15068  4.72642  4.20756  4.65986  4.53511  3.62029  3.03564  2.54328  4.77984  2.24662    883 l - - -
          2.68618  4.42225  2.77519  2.73123  3.46354  2.40513  3.72494  3.29354  2.67741  2.69355  4.24690  2.90347  2.73739  3.18146  2.89801  2.37887  2.77519  2.98518  4.58477  3.61503
          0.00447  5.80907  6.53142  0.61958  0.77255  0.69079  0.69551
    194   3.12685  5.16127  3.91980  3.50859  2.89434  3.44690  2.30817  3.34405  3.16899  2.41567  2.94829  3.11444  3.87427  2.54948  3.57826  2.23224  2.90141  3.04827  3.46567  2.49157    884 s - - -
          2.68647  4.42585  2.77435  2.73361  3.46296  2.40784  3.72854  3.29362  2.67698  2.69100  4.24580  2.90185  2.73957  3.18344  2.89945  2.37960  2.77518  2.98144  4.58331  3.60244
          0.29799  1.46856  3.59593  2.77616  0.06430  0.46337  0.99199
    195   2.80764  4.46839  2.30650  3.74287  2.69292  3.31458  3.17241  2.25140  3.18467  2.88783  3.74680  3.03800  4.11069  3.98084  4.02124  2.73988  3.30662  2.34107  5.61408  2.03251    903 y - - -
          2.68618  4.42225  2.77519  2.73123  3.46354  2.40513  3.72494  3.29354  2.67741  2.69355  4.24690  2.90347  2.73739  3.18146  2.89801  2.37887  2.77519  2.98518  4.58477  3.61503
          0.00447  5.80790  6.53025  0.61958  0.77255  0.64697  0.74156
    196   3.19900  3.80856  2.85265  2.84120  3.88003  3.72403  3.83563  3.25907  2.13576  3.29817  3.78893  2.60143  2.60965  2.11347  3.26109  2.38883  3.52993  3.68933  4.07842  2.67965    904 q - - -
          2.68618  4.42225  2.77519  2.73123  3.46354  2.40513  3.72494  3.29354  2.67741  2.69355  4.24690  2.90347  2.73739  3.18146  2.89801  2.37887  2.77519  2.98518  4.58477  3.61503
          0.00445  5.81286  6.53521  0.61958  0.77255  0.67102  0.71578
    197   2.56707  4.45980  5.35947  4.46634  3.03893  4.56230  4.41965  2.42841  4.52801  1.50113  1.61376  4.72575  3.89232  4.48620  4.53505  2.82804  3.47733  2.61985  4.08884  2.61344    905 l - - -
          2.68618  4.42225  2.77519  2.73123  3.46354  2.40513  3.72494  3.29354  2.67741  2.69355  4.24690  2.90347  2.73739  3.18146  2.89801  2.37887  2.77519  2.98518  4.58477  3.61503
          0.01137  5.81286  4.78932  0.61958  0.77255  0.67102  0.71578
    198   3.38319  4.79286  3.93788  4.53793  2.15089  4.52829  3.75371  2.27103  3.89337  1.51639  3.25791  2.67934  4.89414  4.26132  4.44715  3.44935  3.51688  2.74848  5.41108  1.81059    906 l - - -
          2.68618  4.42225  2.77519  2.73123  3.46354  2.40513  3.72494  3.29354  2.67741  2.69355  4.24690  2.90347  2.73739  3.18146  2.89801  2.37887  2.77519  2.98518  4.58477  3.61503
          0.00448  5.80597  6.52832  0.61958  0.77255  0.70664  0.67983
    199   2.80327  5.76089  2.14999  2.86785  3.00887  4.07231  3.02609  4.13320  2.10983  2.51125  4.08243  1.97291  4.46536  3.13801  3.49270  2.18657  3.14028  3.95576  6.20399  4.45295    907 n - - -
          2.68634  4.42247  2.77532  2.73113  3.46364  2.40460  3.72516  3.29376  2.67754  2.69376  4.24711  2.90215  2.73761  3.18168  2.89800  2.37902  2.77541  2.98529  4.58499  3.61517
          0.31518  1.43121  3.46334  0.05554  2.91826  0.39826  1.11319
    200   3.15841  5.19286  3.29933  3.21139  2.31716  4.16604  3.68953  3.33563  1.48872  2.38990  3.90945  2.73553  4.55452  3.02195  3.07039  2.95211  3.12610  2.52640  5.95187  4.29818    909 k - - -
          2.68618  4.42225  2.77519  2.73123  3.46354  2.40513  3.72494  3.29354  2.67741  2.69355  4.24690  2.90347  2.73739  3.18146  2.89801  2.37887  2.77519  2.98518  4.58477  3.61503
          0.00447  5.80923  6.53158  0.61958  0.77255  0.67890  0.70760
    201   2.07294  3.32257  3.44575  1.94234  4.72085  2.98878  4.27136  4.51531  1.99053  2.84451  4.49310  2.63173  4.29386  3.26051  3.50596  2.46929  3.41017  3.36857  6.18423  2.73999    910 e - - -
          2.68618  4.42225  2.77519  2.73123  3.46354  2.40513  3.72494  3.29354  2.67741  2.69355  4.24690  2.90347  2.73739  3.18146  2.89801  2.37887  2.77519  2.98518  4.58477  3.61503
          0.00447  5.80923  6.53158  0.61958  0.77255  0.67890  0.70760
    202   3.19549  5.79267  3.17726  2.50540  4.79056  3.49786  4.25526  3.37552  1.28076  3.36196  4.83447  2.90268  2.50380  2.92880  2.69889  2.97810  3.14473  3.83713  4.67081  3.14702    911 k - - -
          2.68618  4.42225  2.77519  2.73123  3.46354  2.40513  3.72494  3.29354  2.67741  2.69355  4.24690  2.90347  2.73739  3.18146  2.89801  2.37887  2.77519  2.98518  4.58477  3.61503
          0.02750  5.80923  3.72448  0.61958  0.77255  0.52347  0.89762
    203   3.28815  5.79578  2.53273  2.94471  4.29369  4.06239  3.78489  3.97152  1.08495  3.58997  4.37614  2.48978  4.09566  2.42746  3.30958  2.56046  3.08464  4.18574  6.22922  4.38162    912 k - - -
          2.68618  4.42225  2.77519  2.73123  3.46354  2.40513  3.72494  3.29354  2.67741  2.69355  4.24690  2.90347  2.73739  3.18146  2.89801  2.37887  2.77519  2.98518  4.58477  3.61503
          0.00815  5.80288  5.27918  0.61958  0.77255  0.63226  0.75799
    204   2.19922  4.13074  5.31813  4.10628  2.42061  3.79910  4.39738  1.74583  4.26013  2.73244  3.29771  4.05899  4.67920  4.63496  4.14266  2.87368  3.04902  1.82463  4.72638  2.19569    913 i - - -
          2.68618  4.42225  2.77519  2.73123  3.46354  2.40513  3.72494  3.29354  2.67741  2.69355  4.24690  2.90347  2.73739  3.18146  2.89801  2.37887  2.77519  2.98518  4.58477  3.61503
          0.00957  5.80729  5.03253  0.61958  0.77255  0.65250  0.73552
    205   3.24411  5.50480  2.24177  3.15244  3.44894  3.24535  3.97165  3.10327  1.99242  2.14938  4.57577  3.56999  2.87429  3.29775  2.92980  3.21247  3.53890  3.22508  6.00820  2.08978    914 k - - -
          2.68618  4.42225  2.77519  2.73123  3.46354  2.40513  3.72494  3.29354  2.67741  2.69355  4.24690  2.90347  2.73739  3.18146  2.89801  2.37887  2.77519  2.98518  4.58477  3.61503
          0.00448  5.80584  6.52819  0.61958  0.77255  0.69641  0.68990
    206   3.36960  4.19294  4.29953  3.82646  1.11097  3.93408  2.56080  3.10245  3.49147  2.76460  3.99830  3.37388  4.82065  4.26014  3.69104  3.12017  3.60157  2.76854  4.18906  2.28656    915 f - - -
          2.68618  4.42225  2.77519  2.73123  3.46354  2.40513  3.72494  3.29354  2.67741  2.69355  4.24690  2.90347  2.73739  3.18146  2.89801  2.37887  2.77519  2.98518  4.58477  3.61503
          0.00448  5.80584  6.52819  0.61958  0.77255  0.69641  0.68990
    207   3.11224  4.49391  5.35019  4.05467  3.22084  4.55692  4.38757  1.24606  3.99967  1.51618  3.52504  4.71894  4.92063  4.65144  4.52860  3.38636  2.31815  2.28172  4.43131  3.83635    916 i - - -
          2.68618  4.42225  2.77519  2.73123  3.46354  2.40513  3.72494  3.29354  2.67741  2.69355  4.24690  2.90347  2.73739  3.18146  2.89801  2.37887  2.77519  2.98518  4.58477  3.61503
          0.00708  5.80584  5.51098  0.61958  0.77255  0.69641  0.68990
    208   3.05720  4.65966  2.25615  2.76080  5.14633  4.06163  3.99724  4.63283  2.08063  3.82099  4.84098  1.94477  2.78576  2.39066  2.07967  2.66248  3.44690  3.63398  4.63008  4.53765    917 n - - -
          2.68618  4.42225  2.77519  2.73123  3.46354  2.40513  3.72494  3.29354  2.67741  2.69355  4.24690  2.90347  2.73739  3.18146  2.89801  2.37887  2.77519  2.98518  4.58477  3.61503
          0.01548  5.80326  4.39440  0.61958  0.77255  0.70952  0.67704
    209   3.23994  5.79295  1.69256  2.11181  5.13837  3.31680  3.02888  3.33022  1.98882  4.09838  4.83352  2.96919  4.44862  2.39583  3.26448  3.12360  3.24481  3.66432  5.55310  2.81027    918 d - - -
          2.69036  4.40751  2.77329  2.73112  3.45909  2.41393  3.73088  3.26745  2.66923  2.69033  4.25123  2.89564  2.74314  3.18944  2.90525  2.38152  2.77969  2.98931  4.59074  3.59537
          0.54723  0.88925  4.55763  3.57403  0.02844  0.55767  0.84990
    210   2.72710  5.51810  3.14981  3.09650  3.75173  4.13570  4.33888  2.82423  2.07989  3.51488  2.75098  2.38356  2.61502  3.42300  3.23598  2.66962  2.10593  2.89963  6.01863  3.63951    998 k - - -
          2.68618  4.42225  2.77519  2.73123  3.46354  2.40513  3.72494  3.29354  2.67741  2.69355  4.24690  2.90347  2.73739  3.18146  2.89801  2.37887  2.77519  2.98518  4.58477  3.61503
          0.00448  5.80572  6.52807  0.61958  0.77255  0.65730  0.73033
    211   3.05930  4.77633  3.95988  4.66040  2.91910  2.26565  4.87805  1.85662  4.46320  1.81497  3.72170  4.68392  4.23908  4.60987  3.92999  3.23370  2.67742  2.61070  4.22934  1.92039    999 l - - -
          2.68618  4.42225  2.77519  2.73123  3.46354  2.40513  3.72494  3.29354  2.67741  2.69355  4.24690  2.90347  2.73739  3.18146  2.89801  2.37887  2.77519  2.98518  4.58477  3.61503
          0.00446  5.80966  6.53201  0.61958  0.77255  0.67663  0.70994
    212   2.89103  4.86490  4.79270  4.20751  2.91404  1.56622  4.43506  2.02021  3.31307  2.76690  3.97921  2.75307  4.84031  4.20266  4.29008  3.42256  3.39121  2.72153  5.47475  1.88715   1000 g - - -
          2.68618  4.42225  2.77519  2.73123  3.46354  2.40513  3.72494  3.29354  2.67741  2.69355  4.24690  2.90347  2.73739  3.18146  2.89801  2.37887  2.77519  2.98518  4.58477  3.61503
          0.00446  5.80966  6.53201  0.61958  0.77255  0.67663  0.70994
    213   2.68364  4.15940  3.16811  1.91486  4.21881  3.73774  3.85951  3.37497  2.10963  2.55221  4.79841  2.39224  4.47004  3.24611  2.88725  3.08114  2.08736  3.50379  6.19794  3.65724   1001 e - - -
          2.68618  4.42225  2.77519  2.73123  3.46354  2.40513  3.72494  3.29354  2.67741  2.69355  4.24690  2.90347  2.73739  3.18146  2.89801  2.37887  2.77519  2.98518  4.58477  3.61503
          0.00446  5.80966  6.53201  0.61958  0.77255  0.58952  0.80877
    214   6.08161  6.84111  6.72332  6.78436  1.81161  6.38110  4.27915  5.09493  6.53841  3.90299  6.07411  5.83724  6.61046  6.05031  6.24296  5.80406  6.25241  5.56799  3.18581  0.31931   1002 Y - - -
          2.68627  4.42234  2.77523  2.73132  3.46363  2.40521  3.72503  3.29182  2.67749  2.69357  4.24698  2.90349  2.73748  3.18155  2.89809  2.37892  2.77528  2.98514  4.58486  3.61512
          0.65153  2.33147  0.96338  0.12087  2.17290  0.62926  0.76140
    215   2.16703  4.44046  3.63916  1.81281  3.54860  3.98719  4.22267  2.35025  2.72263  1.82314  4.00537  3.03341  4.37022  3.48488  3.28535  3.21663  3.28941  3.03225  5.47299  3.78055   1004 e - - -
          2.68618  4.42225  2.77519  2.73123  3.46354  2.40513  3.72494  3.29354  2.67741  2.69355  4.24690  2.90347  2.73739  3.18146  2.89801  2.37887  2.77519  2.98518  4.58477  3.61503
          0.00715  5.34017  6.06252  0.61958  0.77255  0.58458  0.81496
    216   3.11755  4.77204  3.52805  2.07814  2.15359  4.00425  3.65726  3.85682  2.44602  3.60173  4.28972  2.15289  4.39575  2.95051  1.98356  3.20031  3.34974  3.59288  3.88819  3.17801   1005 r - - -
          2.68618  4.42225  2.77519  2.73123  3.46354  2.40513  3.72494  3.29354  2.67741  2.69355  4.24690  2.90347  2.73739  3.18146  2.89801  2.37887  2.77519  2.98518  4.58477  3.61503
          0.00529  5.63948  6.36182  0.61958  0.77255  0.51135  0.91551
    217   3.16058  4.45699  4.76828  3.98053  2.76733  4.05876  3.36977  1.67500  3.14828  1.99463  2.43666  3.58469  4.85391  3.81824  3.60873  3.06893  3.58429  2.11875  5.39381  2.70255   1006 i - - -
          2.68618  4.42225  2.77519  2.73123  3.46354  2.40513  3.72494  3.29354  2.67741  2.69355  4.24690  2.90347  2.73739  3.18146  2.89801  2.37887  2.77519  2.98518  4.58477  3.61503
          0.00468  5.76341  6.48576  0.61958  0.77255  0.88901  0.52943
    218   3.22236  5.76905  3.12392  2.16451  4.75831  3.32684  4.22626  3.12847  2.17914  3.18054  4.81036  2.40552  4.43236  3.21985  1.66651  2.18034  3.02718  3.74362  6.20322  4.24172   1007 r - - -
          2.68618  4.42225  2.77519  2.73123  3.46354  2.40513  3.72494  3.29354  2.67741  2.69355  4.24690  2.90347  2.73739  3.18146  2.89801  2.37887  2.77519  2.98518  4.58477  3.61503
          0.00790  5.76341  5.35466  0.61958  0.77255  0.85182  0.55624
    219   3.26497  5.77623  3.09185  2.26703  5.12167  3.92626  2.68086  4.13316  1.74405  4.08160  4.81683  2.32560  4.26557  3.28741  1.76022  2.96630  3.02256  2.68672  6.20863  4.79760   1008 k - - -
          2.69439  4.42487  2.77570  2.72427  3.45059  2.40801  3.73315  3.27715  2.67552  2.68916  4.25042  2.89425  2.74271  3.18677  2.89943  2.38448  2.77932  2.98599  4.59298  3.60550
          0.35661  1.44633  2.74071  3.62059  0.02713  0.75542  0.63453
    220   3.10287  5.66687  3.22954  2.65164  3.93176  3.73484  4.21626  3.51446  2.51526  3.57334  4.33023  2.18099  1.66975  2.69787  3.45186  2.79208  2.36013  2.81078  6.11976  4.33363   1067 p - - -
          2.68618  4.42225  2.77519  2.73123  3.46354  2.40513  3.72494  3.29354  2.67741  2.69355  4.24690  2.90347  2.73739  3.18146  2.89801  2.37887  2.77519  2.98518  4.58477  3.61503
          0.00491  5.71405  6.43640  0.61958  0.77255  0.98807  0.46569
    221   3.13375  5.75521  2.35400  2.40620  4.86248  2.11204  4.20722  4.58413  2.85302  4.05986  4.79650  1.64364  3.02881  3.14730  3.43706  2.42126  3.37524  3.99575  6.18861  2.64664   1068 n - - -
          2.68618  4.42225  2.77519  2.73123  3.46354  2.40513  3.72494  3.29354  2.67741  2.69355  4.24690  2.90347  2.73739  3.18146  2.89801  2.37887  2.77519  2.98518  4.58477  3.61503
          0.00487  5.72278  6.44513  0.61958  0.77255  1.03827  0.43706
    222   3.07165  5.73353  3.28953  2.78630  4.72241  3.29332  3.13247  3.96495  2.13829  3.58417  4.77613  1.55986  4.20318  3.01365  3.43400  1.83553  3.01582  2.76123  6.17066  4.76419   1069 n - - -
          2.68570  4.42275  2.77462  2.73174  3.45976  2.40489  3.72545  3.29223  2.67785  2.69399  4.24740  2.90374  2.73790  3.18197  2.89851  2.37933  2.77563  2.98427  4.58527  3.61553
          0.21182  2.38181  2.31766  1.76567  0.18762  0.67219  0.71455
    223   2.84864  5.42226  3.62843  2.47067  4.65916  2.59964  4.26193  2.26589  1.93953  2.43232  4.26040  3.17905  4.44750  3.41288  3.36726  2.22461  2.96594  3.58672  5.92573  2.68091   1077 k - - -
          2.68618  4.42225  2.77519  2.73123  3.46354  2.40513  3.72494  3.29354  2.67741  2.69355  4.24690  2.90347  2.73739  3.18146  2.89801  2.37887  2.77519  2.98518  4.58477  3.61503
          0.00513  5.67138  6.39373  0.61958  0.77255  1.15357  0.37908
    224   3.22833  4.84017  3.63493  2.48602  4.40721  2.52611  4.04685  2.16980  2.41291  3.44862  2.63940  3.28152  2.79458  3.41881  3.39006  2.16786  2.29204  3.74975  5.92415  3.94189   1078 s - - -
          2.68618  4.42225  2.77519  2.73123  3.46354  2.40513  3.72494  3.29354  2.67741  2.69355  4.24690  2.90347  2.73739  3.18146  2.89801  2.37887  2.77519  2.98518  4.58477  3.61503
          0.00511  5.67587  6.39822  0.61958  0.77255  1.18081  0.36677
    225   3.03833  5.11330  3.80405  2.99030  3.98731  3.81503  4.41101  2.02479  3.05538  1.71343  4.20835  2.21911  4.26664  3.51792  3.48038  2.29877  2.34583  3.22981  4.95787  3.88207   1079 l - - -
          2.68618  4.42225  2.77519  2.73123  3.46354  2.40513  3.72494  3.29354  2.67741  2.69355  4.24690  2.90347  2.73739  3.18146  2.89801  2.37887  2.77519  2.98518  4.58477  3.61503
          0.01004  5.67587  5.02602  0.61958  0.77255  1.18081  0.36677
    226   3.12316  5.20632  3.17151  3.16942  3.76461  2.57994  4.35548  1.81357  2.58665  2.76548  2.60515  2.90330  4.16732  3.23598  3.66451  2.12367  2.77155  3.31895  5.19137  3.89349   1080 i - - -
          2.68618  4.42225  2.77519  2.73123  3.46354  2.40513  3.72494  3.29354  2.67741  2.69355  4.24690  2.90347  2.73739  3.18146  2.89801  2.37887  2.77519  2.98518  4.58477  3.61503
          0.11968  5.67096  2.21319  0.61958  0.77255  1.19428  0.36086
    227   2.79545  5.45197  3.25767  2.83824  4.71897  2.11091  4.16261  3.30542  2.12586  1.91567  4.51410  2.07398  4.20981  3.19423  3.35177  2.83186  3.08886  3.60747  4.12591  4.30434   1081 l - - -
          2.68618  4.42225  2.77519  2.73123  3.46354  2.40513  3.72494  3.29354  2.67741  2.69355  4.24690  2.90347  2.73739  3.18146  2.89801  2.37887  2.77519  2.98518  4.58477  3.61503
          0.02992  5.55703  3.66442  0.61958  0.77255  1.36453  0.29504
    228   2.80663  5.55520  2.84910  2.87446  4.55015  3.93129  4.12286  3.32760  2.17179  3.84392  4.14985  1.76865  2.23480  3.11874  3.29155  2.41415  3.14008  2.50895  6.01164  4.38533   1082 n - - -
          2.68636  4.42349  2.77632  2.73184  3.46329  2.40566  3.72619  3.29090  2.67822  2.69361  4.24667  2.90400  2.73864  3.17952  2.89925  2.37918  2.77361  2.98326  4.58458  3.61148
          0.83882  0.73876  2.40713  1.28396  0.32426  1.25331  0.33625
    229   2.24107  3.89343  3.75010  3.51145  2.00412  4.05560  3.90597  2.26173  3.20838  2.70232  3.60160  3.32371  4.60360  3.91191  4.00467  2.14531  3.26792  2.10043  5.30370  3.16999   1087 f - - -
          2.68618  4.42225  2.77519  2.73123  3.46354  2.40513  3.72494  3.29354  2.67741  2.69355  4.24690  2.90347  2.73739  3.18146  2.89801  2.37887  2.77519  2.98518  4.58477  3.61503
          0.02787  5.48586  3.75749  0.61958  0.77255  1.46762  0.26198
    230   2.99519  5.33146  2.33993  2.73219  2.40455  3.65558  4.14523  2.37567  2.71552  3.16975  4.40076  1.87938  3.99383  3.17576  3.18761  2.78977  3.34576  3.20218  5.83089  3.12575   1088 n - - -
          2.68618  4.42225  2.77519  2.73123  3.46354  2.40513  3.72494  3.29354  2.67741  2.69355  4.24690  2.90347  2.73739  3.18146  2.89801  2.37887  2.77519  2.98518  4.58477  3.61503
          0.00622  5.47927  6.20161  0.61958  0.77255  1.34511  0.30180
    231   3.03816  5.62389  1.97982  2.18437  4.32237  2.49515  3.83230  3.27584  2.26528  3.55758  4.41929  2.75376  4.01856  2.84693  3.09060  2.21499  3.30599  2.98870  5.48645  4.35844   1089 d - - -
          2.68712  4.42335  2.77380  2.72948  3.46189  2.40603  3.72604  3.29371  2.67394  2.69393  4.24799  2.90161  2.73817  3.18250  2.89878  2.37982  2.77629  2.98621  4.58586  3.61519
          0.79000  0.60844  6.23711  1.06442  0.42301  0.25796  1.48115
    232   3.17240  5.36072  3.35219  3.15874  1.91507  3.81557  4.13419  2.50513  2.15430  2.15151  4.05813  3.22682  3.06871  2.73266  3.69346  2.66138  3.27617  3.49676  5.89266  3.15768   1093 f - - -
          2.68618  4.42225  2.77519  2.73123  3.46354  2.40513  3.72494  3.29354  2.67741  2.69355  4.24690  2.90347  2.73739  3.18146  2.89801  2.37887  2.77519  2.98518  4.58477  3.61503
          0.00450  5.80205  6.52439  0.61958  0.77255  0.65553  0.73224
    233   3.07139  5.58254  3.26534  2.03357  3.08129  4.11877  4.31770  3.18162  2.31387  2.32059  4.35754  3.40458  4.16743  3.08218  2.71468  2.92880  3.28948  3.68498  1.80752  4.32584   1094 w - - -
          2.68618  4.42225  2.77519  2.73123  3.46354  2.40513  3.72494  3.29354  2.67741  2.69355  4.24690  2.90347  2.73739  3.18146  2.89801  2.37887  2.77519  2.98518  4.58477  3.61503
          0.01351  5.80808  4.56417  0.61958  0.77255  0.65295  0.73503
    234   3.00257  4.50389  2.93205  2.96912  4.10990  2.78457  3.80864  2.14093  2.30949  2.31035  3.27102  2.41871  4.23657  2.39250  3.53305  2.79418  3.23332  3.39142  5.27140  4.08965   1095 i - - -
          2.68618  4.42225  2.77519  2.73123  3.46354  2.40513  3.72494  3.29354  2.67741  2.69355  4.24690  2.90347  2.73739  3.18146  2.89801  2.37887  2.77519  2.98518  4.58477  3.61503
          0.00450  5.80226  6.52461  0.61958  0.77255  0.59997  0.79590
    235   2.31768  5.64601  2.96466  2.88794  4.17778  3.96264  3.87721  2.84752  1.98054  2.53934  2.91917  2.81109  4.17338  3.20621  3.20852  2.00896  3.05770  3.11722  6.11882  3.78569   1096 k - - -
          2.68618  4.42225  2.77519  2.73123  3.46354  2.40513  3.72494  3.29354  2.67741  2.69355  4.24690  2.90347  2.73739  3.18146  2.89801  2.37887  2.77519  2.98518  4.58477  3.61503
          0.00444  5.81406  6.53641  0.61958  0.77255  0.61682  0.77579
    236   3.07664  5.59712  3.14871  2.76271  3.32968  2.80576  2.71422  2.51132  1.76506  2.55657  4.29948  3.19476  4.21177  3.10494  3.52941  2.82895  3.09575  2.54521  6.08181  3.76614   1097 k - - -
          2.68618  4.42225  2.77519  2.73123  3.46354  2.40513  3.72494  3.29354  2.67741  2.69355  4.24690  2.90347  2.73739  3.18146  2.89801  2.37887  2.77519  2.98518  4.58477  3.61503
          0.00443  5.81765  6.53999  0.61958  0.77255  0.63377  0.75627
    237   2.96780  5.80936  2.79498  1.91086  3.01394  4.07046  3.85419  4.35314  1.58252  3.60700  4.84983  2.86424  4.46395  2.67417  2.45573  2.28409  3.32181  4.03834  6.24160  4.19739   1098 k - - -
          2.68618  4.42225  2.77519  2.73123  3.46354  2.40513  3.72494  3.29354  2.67741  2.69355  4.24690  2.90347  2.73739  3.18146  2.89801  2.37887  2.77519  2.98518  4.58477  3.61503
          0.00443  5.81765  6.53999  0.61958  0.77255  0.63377  0.75627
    238   2.70897  3.80955  4.53077  2.62835  3.33277  4.16599  4.30387  1.70666  2.15219  1.92988  3.52077  3.53847  4.38948  3.78461  3.83848  3.09041  3.33605  2.61147  5.54768  3.05744   1099 i - - -
          2.68618  4.42225  2.77519  2.73123  3.46354  2.40513  3.72494  3.29354  2.67741  2.69355  4.24690  2.90347  2.73739  3.18146  2.89801  2.37887  2.77519  2.98518  4.58477  3.61503
          0.01376  5.81765  4.53793  0.61958  0.77255  0.63377  0.75627
    239   3.02347  4.78612  4.76837  3.97211  2.09808  4.20136  4.65679  2.62093  4.08195  1.95532  3.45269  4.16640  4.90300  4.37641  4.18101  3.43504  2.50592  2.67830  5.40537  1.31692   1100 y - - -
          2.68618  4.42225  2.77519  2.73123  3.46354  2.40513  3.72494  3.29354  2.67741  2.69355  4.24690  2.90347  2.73739  3.18146  2.89801  2.37887  2.77519  2.98518  4.58477  3.61503
          0.00447  5.80835  6.53070  0.61958  0.77255  0.68347  0.70292
    240   2.48359  5.79131  3.00989  1.93788  3.29575  3.24932  4.14090  4.12610  2.49464  3.68724  4.24510  1.92483  4.46075  2.97153  3.25780  2.76105  2.12394  3.62443  6.22682  3.44755   1101 n - - -
          2.68618  4.42225  2.77519  2.73123  3.46354  2.40513  3.72494  3.29354  2.67741  2.69355  4.24690  2.90347  2.73739  3.18146  2.89801  2.37887  2.77519  2.98518  4.58477  3.61503
          0.01272  5.80835  4.64259  0.61958  0.77255  0.68347  0.70292
    241   2.89177  4.89658  2.54556  1.51868  3.82140  3.50394  4.00920  3.72871  1.69240  4.10287  4.83808  2.94324  4.26942  2.98636  3.29628  2.30584  3.17765  4.18825  6.23002  3.71851   1102 e - - -
          2.68681  4.42291  2.77526  2.73206  3.46438  2.40549  3.71582  3.29314  2.67822  2.69252  4.24784  2.90216  2.73833  3.18233  2.89878  2.37936  2.77543  2.98429  4.58571  3.61405
          0.46167  1.33616  2.23570  1.33889  0.30400  0.40191  1.10576
    242   3.00773  4.81601  4.44626  3.58988  2.03852  3.69205  4.71066  2.72232  2.91676  2.32534  3.31823  3.32260  4.78306  3.99456  3.73781  3.50078  1.96363  2.66096  2.11666  3.27685   1107 t - - -
          2.68618  4.42225  2.77519  2.73123  3.46354  2.40513  3.72494  3.29354  2.67741  2.69355  4.24690  2.90347  2.73739  3.18146  2.89801  2.37887  2.77519  2.98518  4.58477  3.61503
          0.00484  5.72966  6.45201  0.61958  0.77255  0.45724  1.00247
    243   3.20293  3.36344  3.79489  3.90187  2.45087  4.51065  4.82614  1.30977  3.37261  2.45358  3.48629  2.59123  4.87774  3.86808  3.72717  3.80696  3.32968  2.20107  5.42711  2.89244   1108 i - - -
          2.68618  4.42225  2.77519  2.73123  3.46354  2.40513  3.72494  3.29354  2.67741  2.69355  4.24690  2.90347  2.73739  3.18146  2.89801  2.37887  2.77519  2.98518  4.58477  3.61503
          0.00448  5.80526  6.52760  0.61958  0.77255  0.66747  0.71950
    244   3.12531  3.19406  3.20101  2.64535  2.21850  4.22625  3.76465  2.83345  2.79790  2.50571  3.78917  2.54044  4.61148  2.43065  3.76525  3.03855  2.98515  2.77866  5.82237  2.66775   1109 f - - -
          2.68618  4.42225  2.77519  2.73123  3.46354  2.40513  3.72494  3.29354  2.67741  2.69355  4.24690  2.90347  2.73739  3.18146  2.89801  2.37887  2.77519  2.98518  4.58477  3.61503
          0.00447  5.80841  6.53076  0.61958  0.77255  0.68314  0.70325
    245   2.41370  4.14668  3.41820  1.86834  3.85018  3.94594  3.54903  3.50129  2.68117  2.52146  4.76706  2.66765  3.79369  2.79004  3.38471  2.64841  1.95962  3.34883  6.17154  4.22845   1110 e - - -
          2.68618  4.42225  2.77519  2.73123  3.46354  2.40513  3.72494  3.29354  2.67741  2.69355  4.24690  2.90347  2.73739  3.18146  2.89801  2.37887  2.77519  2.98518  4.58477  3.61503
          0.00447  5.80841  6.53076  0.61958  0.77255  0.68314  0.70325
    246   2.51031  3.75155  4.77140  3.78978  2.36297  4.31601  4.45656  1.93450  3.42859  2.01659  2.51023  3.25388  4.86212  3.79966  2.23990  3.47190  3.46487  2.94393  5.44839  2.82480   1111 i - - -
          2.68618  4.42225  2.77519  2.73123  3.46354  2.40513  3.72494  3.29354  2.67741  2.69355  4.24690  2.90347  2.73739  3.18146  2.89801  2.37887  2.77519  2.98518  4.58477  3.61503
          0.01057  5.80841  4.89082  0.61958  0.77255  0.68314  0.70325
    247   3.12491  5.79862  2.31379  2.47288  5.14383  2.26940  4.24840  3.51144  1.94405  3.80616  4.83924  2.13004  3.71105  3.24153  3.24367  1.99304  3.29797  3.66155  6.23122  3.86922   1112 k - - -
          2.68618  4.42225  2.77519  2.73123  3.46354  2.40513  3.72494  3.29354  2.67741  2.69355  4.24690  2.90347  2.73739  3.18146  2.89801  2.37887  2.77519  2.98518  4.58477  3.61503
          0.01011  5.80234  4.95602  0.61958  0.77255  0.65368  0.73424
    248   3.23110  5.77579  2.00105  2.52801  4.09470  3.86400  2.33523  3.02299  2.23771  2.94675  4.53547  2.63024  4.25245  3.00321  2.99943  2.92404  3.01057  3.74935  5.50964  2.61652   1113 d - - -
          2.68618  4.42225  2.77519  2.73123  3.46354  2.40513  3.72494  3.29354  2.67741  2.69355  4.24690  2.90347  2.73739  3.18146  2.89801  2.37887  2.77519  2.98518  4.58477  3.61503
          0.00450  5.80286  6.52521  0.61958  0.77255  0.65609  0.73163
    249   3.21804  4.22876  4.37375  3.85419  2.30651  4.54663  4.56403  1.74824  2.89704  1.95466  2.71037  3.32745  4.91125  4.20971  4.13199  3.48922  3.61972  2.08791  3.69435  2.61313   1114 i - - -
          2.68618  4.42225  2.77519  2.73123  3.46354  2.40513  3.72494  3.29354  2.67741  2.69355  4.24690  2.90347  2.73739  3.18146  2.89801  2.37887  2.77519  2.98518  4.58477  3.61503
          0.00447  5.80841  6.53076  0.61958  0.77255  0.68314  0.70325
    250   3.19845  3.04633  3.12405  2.47609  5.11802  3.45582  3.88895  3.87876  2.41045  2.59495  4.30774  2.22832  3.65927  2.99181  3.12573  1.73588  2.57935  3.50243  6.21985  4.18208   1115 s - - -
          2.68618  4.42225  2.77519  2.73123  3.46354  2.40513  3.72494  3.29354  2.67741  2.69355  4.24690  2.90347  2.73739  3.18146  2.89801  2.37887  2.77519  2.98518  4.58477  3.61503
          0.06880  5.80841  2.75691  0.61958  0.77255  0.62173  0.77006
    251   3.17449  4.74961  4.26814  3.53843  2.21457  4.49615  4.82032  2.16535  2.72921  1.29865  3.35031  4.27482  4.86160  4.35105  4.22946  3.28927  3.34112  1.97380  4.85118  3.83696   1116 l - - -
          2.68618  4.42225  2.77519  2.73123  3.46354  2.40513  3.72494  3.29354  2.67741  2.69355  4.24690  2.90347  2.73739  3.18146  2.89801  2.37887  2.77519  2.98518  4.58477  3.61503
          0.00474  5.75092  6.47327  0.61958  0.77255  0.44446  1.02490
    252   3.20635  2.86507  2.92105  1.91110  4.18235  3.75715  4.32703  2.70823  2.40782  2.72784  4.48890  1.94193  4.37474  3.16246  3.47346  3.04542  3.22056  3.28817  3.76571  3.26197   1117 e - - -
          2.68618  4.42225  2.77519  2.73123  3.46354  2.40513  3.72494  3.29354  2.67741  2.69355  4.24690  2.90347  2.73739  3.18146  2.89801  2.37887  2.77519  2.98518  4.58477  3.61503
          0.01087  5.81455  4.85042  0.61958  0.77255  0.65063  0.73755
    253   2.18719  3.00724  2.76825  2.64383  3.65723  3.26208  3.95545  1.89045  2.26481  2.73070  3.98825  2.96589  3.72388  3.28416  3.36836  3.19216  2.94129  3.70556  5.48522  4.38446   1118 i - - -
          2.68618  4.42225  2.77519  2.73123  3.46354  2.40513  3.72494  3.29354  2.67741  2.69355  4.24690  2.90347  2.73739  3.18146  2.89801  2.37887  2.77519  2.98518  4.58477  3.61503
          0.00447  5.80816  6.53050  0.61958  0.77255  0.62057  0.77140
    254   1.85029  5.34821  1.96351  2.49635  4.33077  4.00916  4.05869  3.73758  2.32641  4.11096  4.84636  2.54675  4.03525  2.94208  3.13483  1.82288  3.47070  4.02822  6.23840  4.11521   1119 s - - -
          2.68618  4.42225  2.77519  2.73123  3.46354  2.40513  3.72494  3.29354  2.67741  2.69355  4.24690  2.90347  2.73739  3.18146  2.89801  2.37887  2.77519  2.98518  4.58477  3.61503
          0.00444  5.81455  6.53690  0.61958  0.77255  0.65063  0.73755
    255   3.17112  5.80236  2.80487  2.28179  2.49131  3.23556  3.49383  4.41050  1.81202  3.59685  4.84342  2.68138  4.21576  3.01125  3.14466  2.74865  2.02466  4.19218  4.31963  3.53675   1120 k - - -
          2.68618  4.42225  2.77519  2.73123  3.46354  2.40513  3.72494  3.29354  2.67741  2.69355  4.24690  2.90347  2.73739  3.18146  2.89801  2.37887  2.77519  2.98518  4.58477  3.61503
          0.00444  5.81455  6.53690  0.61958  0.77255  0.65063  0.73755
    256   3.18085  5.46564  3.04343  2.95188  2.83638  4.15965  4.24727  2.50918  1.99982  1.73010  4.34600  2.80145  4.54864  3.21405  3.27546  2.27540  3.39881  3.38533  5.97839  3.29767   1121 l - - -
          2.68618  4.42225  2.77519  2.73123  3.46354  2.40513  3.72494  3.29354  2.67741  2.69355  4.24690  2.90347  2.73739  3.18146  2.89801  2.37887  2.77519  2.98518  4.58477  3.61503
          0.01209  5.81455  4.70682  0.61958  0.77255  0.65063  0.73755
    257   2.75877  4.06929  3.18670  2.39350  2.94378  3.52769  4.36051  2.18217  2.66846  3.26424  4.16811  2.11799  4.54241  3.17782  2.78591  3.18793  3.27792  2.06234  5.97719  4.31824   1122 v - - -
          2.68618  4.42225  2.77519  2.73123  3.46354  2.40513  3.72494  3.29354  2.67741  2.69355  4.24690  2.90347  2.73739  3.18146  2.89801  2.37887  2.77519  2.98518  4.58477  3.61503
          0.00448  5.80694  6.52929  0.61958  0.77255  0.69077  0.69553
    258   2.78045  5.57371  3.47323  2.34875  2.31835  2.63421  4.16308  3.01696  2.30719  2.42920  4.51626  3.25653  3.31227  3.18037  3.27166  2.91414  3.07691  3.37739  6.06218  2.48769   1123 k - - -
          2.68618  4.42225  2.77519  2.73123  3.46354  2.40513  3.72494  3.29354  2.67741  2.69355  4.24690  2.90347  2.73739  3.18146  2.89801  2.37887  2.77519  2.98518  4.58477  3.61503
          0.00448  5.80694  6.52929  0.61958  0.77255  0.69077  0.69553
    259   2.33593  5.49084  3.14317  2.69905  2.21776  2.95113  4.18664  3.03029  2.08418  2.25498  4.19423  2.74167  4.53465  3.30168  3.43726  2.87590  3.26204  3.30662  5.14374  3.25911   1124 k - - -
          2.68681  4.41544  2.77521  2.72935  3.46389  2.40861  3.72842  3.29356  2.67338  2.69112  4.25038  2.89772  2.73944  3.18256  2.90138  2.37877  2.77745  2.98685  4.58738  3.60956
          1.48780  0.77729  1.15683  2.08289  0.13304  0.61520  0.77769
    260   2.10289  4.58211  4.77480  3.99116  3.09208  4.27393  4.58802  2.20267  2.98896  1.67636  2.34899  3.30993  4.64129  3.99207  3.91051  3.17528  3.23930  2.75723  5.19768  2.37251   1134 l - - -
          2.68618  4.42225  2.77519  2.73123  3.46354  2.40513  3.72494  3.29354  2.67741  2.69355  4.24690  2.90347  2.73739  3.18146  2.89801  2.37887  2.77519  2.98518  4.58477  3.61503
          0.05416  5.44255  3.02838  0.61958  0.77255  1.59587  0.22656
    261   1.80144  4.50684  5.06223  4.44897  2.99344  2.54133  4.62615  1.56705  4.24036  2.33536  3.38800  4.44685  4.65795  4.37710  4.25890  3.49164  3.29781  2.16494  2.80770  3.76429   1135 i - - -
          2.68618  4.42225  2.77519  2.73123  3.46354  2.40513  3.72494  3.29354  2.67741  2.69355  4.24690  2.90347  2.73739  3.18146  2.89801  2.37887  2.77519  2.98518  4.58477  3.61503
          0.03788  5.40107  3.42151  0.61958  0.77255  1.69043  0.20388
    262   2.88011  2.23498  5.09107  4.47939  3.03763  4.31796  4.65485  2.15105  3.24790  1.30128  3.63210  4.47436  4.67938  4.40636  4.28694  3.63000  3.11097  1.88080  5.15170  3.97525   1136 l - - -
          2.68618  4.42225  2.77519  2.73123  3.46354  2.40513  3.72494  3.29354  2.67741  2.69355  4.24690  2.90347  2.73739  3.18146  2.89801  2.37887  2.77519  2.98518  4.58477  3.61503
          0.00694  5.37013  6.09247  0.61958  0.77255  1.41512  0.27826
    263   3.08988  4.74684  3.55651  2.82240  2.29971  3.56567  4.15594  3.14855  2.39531  3.37901  4.27059  1.99354  2.64856  3.05789  3.28680  2.29615  3.32128  3.33153  3.39036  3.38285   1137 n - - -
          2.69949  4.39317  2.77078  2.72952  3.46686  2.41212  3.73252  3.25551  2.67054  2.68821  4.24613  2.88087  2.75043  3.19275  2.90548  2.38990  2.77981  2.98182  4.58657  3.60015
          0.84625  0.57707  4.66306  3.93236  0.01979  0.41968  1.07078
    264   3.03226  4.00223  3.53658  3.05199  4.61700  3.84084  3.34831  2.15489  2.07493  2.20838  4.31568  3.07466  4.49291  2.05569  3.06876  2.95160  3.01563  3.50651  4.41163  2.98308   1196 q - - -
          2.68618  4.42225  2.77519  2.73123  3.46354  2.40513  3.72494  3.29354  2.67741  2.69355  4.24690  2.90347  2.73739  3.18146  2.89801  2.37887  2.77519  2.98518  4.58477  3.61503
          0.00489  5.71954  6.44188  0.61958  0.77255  1.01057  0.45257
    265   3.07235  4.39699  3.99629  4.24299  2.68097  4.21196  4.77347  2.11262  3.14853  2.10783  3.23640  4.29968  4.82429  4.42206  1.83383  3.33916  2.91950  2.81638  3.95967  2.03650   1197 r - - -
          2.68618  4.42225  2.77519  2.73123  3.46354  2.40513  3.72494  3.29354  2.67741  2.69355  4.24690  2.90347  2.73739  3.18146  2.89801  2.37887  2.77519  2.98518  4.58477  3.61503
          0.00487  5.72369  6.44604  0.61958  0.77255  0.97161  0.47558
    266   3.08004  4.92157  3.83006  3.73239  3.16778  3.71565  4.60891  1.64301  2.50157  2.20921  3.20485  1.76739  4.71253  3.76451  3.63503  3.59698  3.24578  2.69026  5.51720  3.45906   1198 i - - -
          2.68618  4.42225  2.77519  2.73123  3.46354  2.40513  3.72494  3.29354  2.67741  2.69355  4.24690  2.90347  2.73739  3.18146  2.89801  2.37887  2.77519  2.98518  4.58477  3.61503
          0.00483  5.73062  6.45296  0.61958  0.77255  1.01161  0.45198
    267   3.20983  5.11534  3.25168  2.07278  3.56443  4.07951  3.90268  2.78939  1.91925  2.49377  4.05705  3.02936  4.46993  2.93820  2.98468  3.11417  3.28791  3.11281  5.19505  2.11595   1199 k - - -
          2.68618  4.42225  2.77519  2.73123  3.46354  2.40513  3.72494  3.29354  2.67741  2.69355  4.24690  2.90347  2.73739  3.18146  2.89801  2.37887  2.77519  2.98518  4.58477  3.61503
          0.01474  5.73062  4.47531  0.61958  0.77255  0.96177  0.48162
    268   2.84766  2.82690  2.70373  2.27950  4.25106  3.91124  3.40007  3.59756  2.54086  2.89443  4.45831  2.69233  3.05805  2.93487  3.31403  2.33827  3.42370  2.23330  4.93929  3.68222   1200 v - - -
          2.68618  4.42225  2.77519  2.73123  3.46354  2.40513  3.72494  3.29354  2.67741  2.69355  4.24690  2.90347  2.73739  3.18146  2.89801  2.37887  2.77519  2.98518  4.58477  3.61503
          0.00834  5.72617  5.28987  0.61958  0.77255  0.97525  0.47337
    269   2.98811  4.19349  2.38316  3.17191  4.01014  2.23707  4.36898  3.05240  1.98886  2.22585  4.13209  3.54007  4.53702  3.18806  3.08259  3.10632  3.14184  2.12604  4.91144  4.32685   1201 k - - -
          2.68618  4.42225  2.77519  2.73123  3.46354  2.40513  3.72494  3.29354  2.67741  2.69355  4.24690  2.90347  2.73739  3.18146  2.89801  2.37887  2.77519  2.98518  4.58477  3.61503
          0.00484  5.72830  6.45064  0.61958  0.77255  0.97999  0.47051
    270   3.22180  4.71345  5.30342  4.68806  1.48605  4.50820  4.53297  2.80814  4.13803  2.29645  3.31431  4.67087  4.33230  4.60354  4.48038  3.81954  3.28862  1.91751  4.89636  1.52257   1202 f - - -
          2.68614  4.42148  2.77253  2.72951  3.46445  2.40750  3.73064  3.28703  2.68024  2.68957  4.23132  2.90489  2.73711  3.18437  2.90050  2.37871  2.77861  2.98321  4.58880  3.61488
          0.52831  0.98133  3.33588  2.86134  0.05889  0.79077  0.60421
    271   3.05917  4.03261  3.41253  2.52531  3.40722  4.10931  4.04235  1.65187  1.76827  3.02184  3.75711  3.00854  4.49797  3.41675  2.68582  2.81848  3.17034  3.10550  5.90660  4.58789   1257 i - - -
          2.68618  4.42225  2.77519  2.73123  3.46354  2.40513  3.72494  3.29354  2.67741  2.69355  4.24690  2.90347  2.73739  3.18146  2.89801  2.37887  2.77519  2.98518  4.58477  3.61503
          0.00487  5.72354  6.44588  0.61958  0.77255  0.80273  0.59439
    272   3.09932  5.75611  2.85337  2.17738  3.70362  3.91853  3.98105  3.41030  1.59461  3.22886  4.33320  1.90726  3.73919  2.93086  3.13634  2.70890  3.21985  3.68151  4.02136  4.59384   1258 k - - -
          2.68618  4.42225  2.77519  2.73123  3.46354  2.40513  3.72494  3.29354  2.67741  2.69355  4.24690  2.90347  2.73739  3.18146  2.89801  2.37887  2.77519  2.98518  4.58477  3.61503
          0.01004  5.75092  4.98994  0.61958  0.77255  0.93797  0.49663
    273   3.02877  3.85517  4.46797  3.49272  1.93687  3.60361  3.91824  1.86688  2.23889  2.34116  3.14090  3.54068  4.73900  3.13402  3.71138  2.80010  3.19352  2.96048  5.50434  3.40379   1259 i - - -
          2.68618  4.42225  2.77519  2.73123  3.46354  2.40513  3.72494  3.29354  2.67741  2.69355  4.24690  2.90347  2.73739  3.18146  2.89801  2.37887  2.77519  2.98518  4.58477  3.61503
          0.01126  5.74565  4.82805  0.61958  0.77255  0.95777  0.48410
    274   1.99616  4.31465  4.73933  2.73195  2.93168  4.18263  4.76792  1.93525  3.21233  1.40778  3.89374  3.89108  4.82396  4.24555  4.16897  3.41165  3.56560  2.60819  5.39225  2.94833   1260 l - - -
          2.68618  4.42225  2.77519  2.73123  3.46354  2.40513  3.72494  3.29354  2.67741  2.69355  4.24690  2.90347  2.73739  3.18146  2.89801  2.37887  2.77519  2.98518  4.58477  3.61503
          0.00479  5.73918  6.46152  0.61958  0.77255  0.92096  0.50773
    275   2.71438  5.76122  2.38365  2.24993  4.07083  2.85894  3.95805  3.19298  2.24676  3.58012  4.51247  2.40421  4.42109  2.75580  2.12116  2.71262  3.26476  3.78604  5.31947  3.32699   1261 r - - -
          2.68618  4.42225  2.77519  2.73123  3.46354  2.40513  3.72494  3.29354  2.67741  2.69355  4.24690  2.90347  2.73739  3.18146  2.89801  2.37887  2.77519  2.98518  4.58477  3.61503
          0.00476  5.74565  6.46800  0.61958  0.77255  0.90793  0.51644
    276   3.09651  5.66423  2.36628  2.62223  3.61099  4.05335  2.32697  2.70112  2.35846  2.50259  4.51088  2.24405  4.44570  3.14692  2.81065  3.07429  3.12518  3.78471  3.71605  3.49943   1262 n - - -
          2.68618  4.42225  2.77519  2.73123  3.46354  2.40513  3.72494  3.29354  2.67741  2.69355  4.24690  2.90347  2.73739  3.18146  2.89801  2.37887  2.77519  2.98518  4.58477  3.61503
          0.00474  5.75092  6.47327  0.61958  0.77255  0.93797  0.49663
    277   3.03739  4.18805  3.45742  2.24933  3.53878  3.65287  4.23289  3.32353  1.55198  3.36003  4.75580  2.53993  4.19101  3.08859  2.63746  2.32246  2.52118  3.44038  5.23107  4.39757   1263 k - - -
          2.68618  4.42225  2.77519  2.73123  3.46354  2.40513  3.72494  3.29354  2.67741  2.69355  4.24690  2.90347  2.73739  3.18146  2.89801  2.37887  2.77519  2.98518  4.58477  3.61503
          0.00474  5.75092  6.47327  0.61958  0.77255  0.93797  0.49663
    278   3.14902  4.07289  3.08369  2.48584  5.06651  3.88151  3.94456  3.16940  1.46148  2.16595  3.77947  2.39780  4.43023  2.76549  3.25032  2.59866  3.08872  3.99780  6.17634  4.77388   1264 k - - -
          2.68618  4.42225  2.77519  2.73123  3.46354  2.40513  3.72494  3.29354  2.67741  2.69355  4.24690  2.90347  2.73739  3.18146  2.89801  2.37887  2.77519  2.98518  4.58477  3.61503
          0.00945  5.75092  5.07929  0.61958  0.77255  0.93797  0.49663
    279   2.85587  4.84320  3.81571  4.08688  3.15939  3.77616  4.35838  2.23914  3.52975  1.64482  3.78413  3.24194  2.60211  3.74270  3.92004  3.37626  2.51665  1.83129  5.45044  3.51132   1265 l - - -
          2.68618  4.42225  2.77519  2.73123  3.46354  2.40513  3.72494  3.29354  2.67741  2.69355  4.24690  2.90347  2.73739  3.18146  2.89801  2.37887  2.77519  2.98518  4.58477  3.61503
          0.02846  5.74623  3.69428  0.61958  0.77255  0.95560  0.48545
    280   3.28163  4.80984  3.54036  2.95870  2.45476  4.21356  3.73619  2.02012  2.46808  2.66628  4.07972  3.48040  4.59641  2.28831  3.25518  3.25777  3.25420  1.91103  5.69064  3.33048   1266 v - - -
          2.68704  4.42322  2.77385  2.73169  3.46358  2.40535  3.72544  3.29055  2.67762  2.69367  4.24643  2.90147  2.73815  3.18180  2.89872  2.37964  2.77616  2.98590  4.58457  3.61081
          0.39058  1.79302  1.85230  1.86595  0.16812  1.03872  0.43681
    281   3.04226  5.04482  3.13059  2.80782  2.44968  3.95682  3.90140  3.61502  1.56074  2.89405  4.12400  2.64176  4.15170  2.91221  3.40064  2.98359  1.96188  3.74736  5.95157  4.15745   1275 k - - -
          2.68618  4.42225  2.77519  2.73123  3.46354  2.40513  3.72494  3.29354  2.67741  2.69355  4.24690  2.90347  2.73739  3.18146  2.89801  2.37887  2.77519  2.98518  4.58477  3.61503
          0.10353  5.55388  2.35935  0.61958  0.77255  1.45668  0.26528
    282   2.29970  4.44998  1.98058  2.83685  2.96715  3.56014  4.08067  3.93811  2.45178  3.13659  4.54056  2.77737  3.78555  1.91042  2.97388  3.00245  3.21913  3.26433  5.04004  4.10094   1276 q - - -
          2.68618  4.42225  2.77519  2.73123  3.46354  2.40513  3.72494  3.29354  2.67741  2.69355  4.24690  2.90347  2.73739  3.18146  2.89801  2.37887  2.77519  2.98518  4.58477  3.61503
          0.01589  5.45671  4.46589  0.61958  0.77255  1.47947  0.25846
    283   2.94654  2.81639  3.68517  2.64108  3.59162  4.10151  4.35015  3.32538  3.05508  1.82354  3.75349  3.26305  4.48181  3.66423  1.80905  2.82468  3.36658  2.22475  4.53508  4.22443   1277 r - - -
          2.68618  4.42225  2.77519  2.73123  3.46354  2.40513  3.72494  3.29354  2.67741  2.69355  4.24690  2.90347  2.73739  3.18146  2.89801  2.37887  2.77519  2.98518  4.58477  3.61503
          0.01389  5.46736  4.64912  0.61958  0.77255  1.59993  0.22553
    284   3.10076  4.85567  3.32900  2.04592  4.64977  2.77116  4.11277  3.21201  2.29370  1.81191  3.79617  3.08524  3.82812  3.05951  3.36515  2.08539  3.14749  3.73245  4.57570  4.12025   1278 l - - -
          2.68618  4.42225  2.77519  2.73123  3.46354  2.40513  3.72494  3.29354  2.67741  2.69355  4.24690  2.90347  2.73739  3.18146  2.89801  2.37887  2.77519  2.98518  4.58477  3.61503
          0.01173  5.45981  4.90530  0.61958  0.77255  1.61097  0.22276
    285   3.09035  4.29153  2.56314  2.58306  4.05714  3.15120  2.13778  3.82143  2.27251  3.28961  3.85532  2.20749  4.26221  3.04703  2.76681  2.89949  2.37737  3.83249  6.01029  3.89024   1279 h - - -
          2.68618  4.42225  2.77519  2.73123  3.46354  2.40513  3.72494  3.29354  2.67741  2.69355  4.24690  2.90347  2.73739  3.18146  2.89801  2.37887  2.77519  2.98518  4.58477  3.61503
          0.00637  5.45446  6.17680  0.61958  0.77255  1.61869  0.22084
    286   2.15069  5.00839  3.50688  3.09230  3.55998  2.10504  4.26578  3.23469  2.73012  2.64974  2.54062  2.95904  4.41868  3.20802  3.41922  3.00246  2.86453  3.29886  3.02549  2.92050   1280 g - - -
          2.68638  4.42234  2.77417  2.73142  3.46383  2.40526  3.72524  3.29355  2.67754  2.69375  4.24719  2.90193  2.73769  3.18175  2.89798  2.37913  2.77528  2.98535  4.58506  3.61480
          0.27946  1.47264  4.23452  0.68632  0.70002  1.50910  0.24988
    287   2.08747  5.40774  3.13659  2.70070  4.67814  2.46196  4.10500  3.62276  2.22837  1.76985  4.29277  2.93931  4.12584  3.02369  3.07521  3.10495  3.33017  3.67329  5.24535  2.87700   1283 l - - -
          2.68618  4.42225  2.77519  2.73123  3.46354  2.40513  3.72494  3.29354  2.67741  2.69355  4.24690  2.90347  2.73739  3.18146  2.89801  2.37887  2.77519  2.98518  4.58477  3.61503
          0.00635  5.45808  6.18043  0.61958  0.77255  1.61348  0.22214
    288   2.99908  3.87377  5.03674  3.43653  2.34852  3.99310  4.64866  1.59253  4.23111  2.03646  3.32242  3.69697  4.37920  4.08411  4.27006  3.28254  3.39225  2.70167  5.16897  1.76852   1284 i - - -
          2.68618  4.42225  2.77519  2.73123  3.46354  2.40513  3.72494  3.29354  2.67741  2.69355  4.24690  2.90347  2.73739  3.18146  2.89801  2.37887  2.77519  2.98518  4.58477  3.61503
          0.00635  5.45808  6.18043  0.61958  0.77255  1.24206  0.34078
    289   3.18778  4.16855  4.62919  4.04291  1.66004  4.09158  4.58769  2.20481  2.35831  2.46495  3.78502  3.75567  4.08919  3.82233  3.77778  2.91615  3.32858  2.84880  5.28100  1.90727   1285 f - - -
          2.68618  4.42225  2.77519  2.73123  3.46354  2.40513  3.72494  3.29354  2.67741  2.69355  4.24690  2.90347  2.73739  3.18146  2.89801  2.37887  2.77519  2.98518  4.58477  3.61503
          0.00598  5.51830  6.24065  0.61958  0.77255  1.51961  0.24692
    290   3.12883  4.62130  3.36531  2.96077  2.33226  4.10617  3.63819  3.13135  2.79688  2.27746  3.90550  3.38972  4.48803  3.33624  3.60271  1.88389  3.11776  2.86794  4.85137  2.08577   1286 s - - -
          2.68618  4.42225  2.77519  2.73123  3.46354  2.40513  3.72494  3.29354  2.67741  2.69355  4.24690  2.90347  2.73739  3.18146  2.89801  2.37887  2.77519  2.98518  4.58477  3.61503
          0.02440  5.51830  3.90752  0.61958  0.77255  1.51961  0.24692
    291   3.15355  4.90933  3.66119  3.11844  3.34541  4.11875  3.81699  2.74575  2.73630  1.62253  2.45315  2.43786  3.04116  3.28045  3.73883  3.35882  3.38524  3.07890  5.48643  2.54161   1287 l - - -
          2.68618  4.42225  2.77519  2.73123  3.46354  2.40513  3.72494  3.29354  2.67741  2.69355  4.24690  2.90347  2.73739  3.18146  2.89801  2.37887  2.77519  2.98518  4.58477  3.61503
          0.01120  5.49999  4.95422  0.61958  0.77255  1.47414  0.26004
    292   2.38624  2.61321  4.22274  3.41214  2.66581  4.19007  4.45996  1.75276  3.25088  2.70616  3.89905  3.01380  4.43877  2.40833  3.78299  2.55364  2.77000  2.85418  5.38521  4.16845   1288 i - - -
          2.68618  4.42225  2.77519  2.73123  3.46354  2.40513  3.72494  3.29354  2.67741  2.69355  4.24690  2.90347  2.73739  3.18146  2.89801  2.37887  2.77519  2.98518  4.58477  3.61503
          0.01122  5.50530  4.94858  0.61958  0.77255  1.54113  0.24097
    293   2.94076  4.19504  4.02545  3.50656  2.74909  3.71088  4.26595  2.68008  1.57148  1.97347  3.92284  3.56801  4.54711  3.81445  3.67775  3.27904  1.91382  2.88816  5.40668  4.18443   1289 k - - -
          2.68618  4.42225  2.77519  2.73123  3.46354  2.40513  3.72494  3.29354  2.67741  2.69355  4.24690  2.90347  2.73739  3.18146  2.89801  2.37887  2.77519  2.98518  4.58477  3.61503
          0.01362  5.50016  4.66214  0.61958  0.77255  1.54943  0.23873
    294   2.32093  5.57174  3.27454  2.73342  4.58663  3.75639  4.08263  3.84206  1.86981  3.17021  4.61787  1.95599  3.82408  2.90649  3.01715  2.85066  2.89806  3.95125  6.01697  2.15571   1290 k - - -
          2.68788  4.42077  2.77585  2.73111  3.45901  2.40558  3.72688  3.28679  2.67623  2.69409  4.24884  2.90349  2.73870  3.18340  2.89897  2.37892  2.77536  2.98579  4.58671  3.61152
          0.21073  1.67125  6.21502  2.64588  0.07359  0.19243  1.74268
    295   2.87732  5.80856  2.77192  2.49992  4.83157  3.63981  3.49420  3.48555  1.70821  3.76993  4.08903  2.88708  2.68843  3.35805  2.25478  2.85190  2.17349  3.40399  6.24181  4.63427   1307 k - - -
          2.68618  4.42225  2.77519  2.73123  3.46354  2.40513  3.72494  3.29354  2.67741  2.69355  4.24690  2.90347  2.73739  3.18146  2.89801  2.37887  2.77519  2.98518  4.58477  3.61503
          0.00991  5.82250  4.97618  0.61958  0.77255  0.60658  0.78793
    296   3.29716  4.42447  4.49783  3.92321  2.86598  2.85671  4.33084  1.78140  2.05069  2.16315  3.74698  3.20453  2.14504  3.71328  3.64230  3.37172  3.47242  2.81448  5.55717  3.93317   1308 i - - -
          2.68618  4.42225  2.77519  2.73123  3.46354  2.40513  3.72494  3.29354  2.67741  2.69355  4.24690  2.90347  2.73739  3.18146  2.89801  2.37887  2.77519  2.98518  4.58477  3.61503
          0.00443  5.81703  6.53937  0.61958  0.77255  0.58175  0.81853
    297   3.02520  2.45596  2.79225  1.96011  3.95826  3.94447  4.15146  3.89343  1.57138  3.50590  4.84099  2.41193  4.13602  2.93848  3.31027  2.85905  3.06861  4.12010  5.45369  3.73480   1309 k - - -
          2.68618  4.42225  2.77519  2.73123  3.46354  2.40513  3.72494  3.29354  2.67741  2.69355  4.24690  2.90347  2.73739  3.18146  2.89801  2.37887  2.77519  2.98518  4.58477  3.61503
          0.00441  5.82250  6.54485  0.61958  0.77255  0.60658  0.78793
    298   2.60018  5.13802  3.36661  2.44984  4.29540  4.08522  3.78039  2.02853  2.12516  3.07247  4.36824  2.74084  3.97475  3.16127  2.26300  2.17245  3.24835  4.13776  6.20529  3.33974   1310 i - - -
          2.68618  4.42225  2.77519  2.73123  3.46354  2.40513  3.72494  3.29354  2.67741  2.69355  4.24690  2.90347  2.73739  3.18146  2.89801  2.37887  2.77519  2.98518  4.58477  3.61503
          0.00441  5.82250  6.54485  0.61958  0.77255  0.60658  0.78793
    299   2.55011  4.37448  3.48374  3.13677  2.46268  2.67484  4.12666  3.04058  2.25098  2.72340  4.20546  2.48927  4.11206  3.15727  3.31640  2.91600  2.77234  2.18130  5.00406  4.08349   1311 v - - -
          2.68618  4.42225  2.77519  2.73123  3.46354  2.40513  3.72494  3.29354  2.67741  2.69355  4.24690  2.90347  2.73739  3.18146  2.89801  2.37887  2.77519  2.98518  4.58477  3.61503
          0.00441  5.82250  6.54485  0.61958  0.77255  0.60658  0.78793
    300   3.33594  3.55651  3.35124  3.73035  1.83380  4.15203  4.38785  1.81874  2.88747  2.64524  3.61680  3.82011  3.97927  3.95015  4.11421  3.65672  3.52272  3.12535  2.29035  2.33944   1312 i - - -
          2.68639  4.42249  2.77520  2.73124  3.46318  2.40530  3.72519  3.29268  2.67700  2.69362  4.24644  2.90248  2.73764  3.18170  2.89825  2.37911  2.77544  2.98531  4.58501  3.61512
          0.46569  2.01353  1.43219  0.67433  0.71233  0.51377  0.91189
    301   3.14983  4.99534  3.00455  2.44851  4.95336  3.45121  3.88712  2.52344  2.29794  3.38129  4.41613  2.26260  4.32254  2.95026  3.14363  1.47468  3.30218  3.41672  6.06547  4.21386   1315 s - - -
          2.68618  4.42225  2.77519  2.73123  3.46354  2.40513  3.72494  3.29354  2.67741  2.69355  4.24690  2.90347  2.73739  3.18146  2.89801  2.37887  2.77519  2.98518  4.58477  3.61503
          0.00571  5.56370  6.28605  0.61958  0.77255  1.43818  0.27097
    302   1.98061  5.20143  2.94687  1.74002  4.06765  3.21853  3.97446  3.01713  2.51253  3.67020  3.96215  2.95227  3.33696  2.89630  3.20234  2.88686  2.86402  2.75919  6.05166  4.14013   1316 e - - -
          2.68618  4.42225  2.77519  2.73123  3.46354  2.40513  3.72494  3.29354  2.67741  2.69355  4.24690  2.90347  2.73739  3.18146  2.89801  2.37887  2.77519  2.98518  4.58477  3.61503
          0.00571  5.56370  6.28605  0.61958  0.77255  0.26001  1.47423
    303   3.10969  4.31747  3.17752  3.13553  1.81108  3.63515  4.30809  2.84843  2.26351  2.59408  3.91348  2.49251  4.26056  3.40303  2.61979  3.08637  2.56490  3.09511  4.76655  4.03518   1317 f - - -
          2.68618  4.42225  2.77519  2.73123  3.46354  2.40513  3.72494  3.29354  2.67741  2.69355  4.24690  2.90347  2.73739  3.18146  2.89801  2.37887  2.77519  2.98518  4.58477  3.61503
          0.00446  5.80992  6.53227  0.61958  0.77255  0.67528  0.71134
    304   3.15448  5.78054  3.41999  2.74031  3.76791  3.54608  3.99008  4.41613  1.91884  2.37857  4.58009  2.03741  2.27976  3.26847  2.24186  2.75718  3.11108  3.82981  6.21914  4.13321   1318 k - - -
          2.68618  4.42225  2.77519  2.73123  3.46354  2.40513  3.72494  3.29354  2.67741  2.69355  4.24690  2.90347  2.73739  3.18146  2.89801  2.37887  2.77519  2.98518  4.58477  3.61503
          0.00446  5.80992  6.53227  0.61958  0.77255  0.64337  0.74553
    305   3.32166  4.86928  4.78644  3.95316  2.45221  4.47071  2.29657  2.83850  1.70051  2.34955  2.54842  3.57260  4.46636  4.31863  4.28810  3.36006  3.35222  2.99524  3.91993  2.21094   1319 k - - -
          2.68618  4.42225  2.77519  2.73123  3.46354  2.40513  3.72494  3.29354  2.67741  2.69355  4.24690  2.90347  2.73739  3.18146  2.89801  2.37887  2.77519  2.98518  4.58477  3.61503
          0.00654  5.81306  5.64706  0.61958  0.77255  0.65864  0.72889
    306   2.89852  5.20642  3.33452  2.71569  2.76011  3.73949  4.09576  2.95074  1.49475  3.31523  4.24206  2.34573  4.42853  3.19830  3.16686  2.90717  2.75099  3.07288  4.56090  3.20136   1320 k - - -
          2.68618  4.42225  2.77519  2.73123  3.46354  2.40513  3.72494  3.29354  2.67741  2.69355  4.24690  2.90347  2.73739  3.18146  2.89801  2.37887  2.77519  2.98518  4.58477  3.61503
          0.00446  5.81098  6.53333  0.61958  0.77255  0.66969  0.71717
    307   2.94523  4.87302  4.02269  3.86775  2.96227  3.71794  4.53170  2.10399  2.63401  1.54463  3.54346  3.06684  3.92935  4.15399  4.27625  2.50916  3.16388  2.17813  3.93630  3.65174   1321 l - - -
          2.68618  4.42225  2.77519  2.73123  3.46354  2.40513  3.72494  3.29354  2.67741  2.69355  4.24690  2.90347  2.73739  3.18146  2.89801  2.37887  2.77519  2.98518  4.58477  3.61503
          0.01001  5.81098  4.96639  0.61958  0.77255  0.64845  0.73993
    308   2.85793  4.74242  2.82730  2.75895  4.87418  3.45456  3.63501  3.70830  1.55887  3.57932  4.31114  1.90242  3.91880  3.01119  2.82467  2.31227  2.95934  3.95639  6.23341  3.91626   1322 k - - -
          2.68641  4.42249  2.77523  2.73114  3.46355  2.40536  3.72506  3.29306  2.67724  2.69324  4.24713  2.90332  2.73763  3.18170  2.89790  2.37891  2.77509  2.98530  4.58473  3.61475
          0.21064  2.57857  2.17112  1.16322  0.37466  0.68765  0.69868
    309   3.06540  4.68279  2.36743  1.92733  4.42494  3.20367  3.38736  2.64075  2.27482  3.52319  4.48818  2.91487  3.50379  3.24725  3.37703  2.81051  2.84315  3.47732  3.28781  2.81954   1327 e - - -
          2.68618  4.42225  2.77519  2.73123  3.46354  2.40513  3.72494  3.29354  2.67741  2.69355  4.24690  2.90347  2.73739  3.18146  2.89801  2.37887  2.77519  2.98518  4.58477  3.61503
          0.00923  5.68810  5.15006  0.61958  0.77255  1.03572  0.43846
    310   3.09837  4.70566  5.15354  3.59558  1.78301  3.63220  4.79401  2.11496  3.91253  2.44734  2.33883  4.17560  4.83193  4.51135  4.21239  3.17031  2.24249  2.64885  5.32549  2.17830   1328 f - - -
          2.68618  4.42225  2.77519  2.73123  3.46354  2.40513  3.72494  3.29354  2.67741  2.69355  4.24690  2.90347  2.73739  3.18146  2.89801  2.37887  2.77519  2.98518  4.58477  3.61503
          0.00500  5.69671  6.41906  0.61958  0.77255  1.12079  0.39456
    311   2.95716  4.87664  4.30831  3.60169  2.61950  4.11924  4.60752  2.13634  2.77841  1.93502  3.44492  3.32321  4.21387  3.75233  2.78776  3.35848  1.83642  2.90728  5.47536  2.89647   1329 t - - -
          2.68472  4.41893  2.77375  2.73189  3.46514  2.40652  3.72721  3.28841  2.67486  2.69453  4.24916  2.90005  2.73966  3.18272  2.89906  2.37977  2.77713  2.98547  4.57902  3.61480
          0.65900  1.28193  1.58412  2.24911  0.11148  1.01582  0.44958
    312   3.10759  5.55013  2.60163  1.44917  3.66838  3.89231  4.08246  3.50733  2.26680  2.70894  4.59812  3.29525  3.34457  3.03017  2.88349  2.69938  3.33877  2.60780  5.99966  4.27431   1340 e - - -
          2.68618  4.42225  2.77519  2.73123  3.46354  2.40513  3.72494  3.29354  2.67741  2.69355  4.24690  2.90347  2.73739  3.18146  2.89801  2.37887  2.77519  2.98518  4.58477  3.61503
          0.00619  5.48418  6.20652  0.61958  0.77255  1.53496  0.24266
    313   3.01602  4.77662  4.22552  3.55465  3.66405  4.18386  2.67825  1.90717  2.61416  2.67150  1.61154  3.27289  4.41492  3.86496  3.10451  2.94680  3.16372  2.97033  4.53517  3.62037   1341 m - - -
          2.68618  4.42225  2.77519  2.73123  3.46354  2.40513  3.72494  3.29354  2.67741  2.69355  4.24690  2.90347  2.73739  3.18146  2.89801  2.37887  2.77519  2.98518  4.58477  3.61503
          0.01670  5.48960  4.38762  0.61958  0.77255  1.38420  0.28838
    314   3.01803  4.64087  4.53829  3.89017  2.52369  2.81469  4.60349  1.85845  3.44176  1.36083  3.75648  3.08577  4.66441  3.38762  4.15090  3.33558  3.29635  2.49730  5.25407  3.58717   1342 l - - -
          2.68663  4.42252  2.77448  2.73147  3.46121  2.40558  3.72544  3.29217  2.67716  2.69351  4.24667  2.90349  2.73782  3.18196  2.89812  2.37929  2.77560  2.98538  4.58526  3.61330
          0.47498  0.97783  6.22807  0.66330  0.72391  0.93237  0.50025
    315   3.25325  4.67797  4.93352  4.33583  2.02376  4.38812  4.70407  2.87662  2.08460  1.71146  3.60644  2.64830  4.75478  4.36154  4.28563  3.68607  2.96516  2.73981  3.54463  2.17419   1345 l - - -
          2.68534  4.42270  2.77565  2.73149  3.46399  2.40542  3.72491  3.29218  2.67681  2.69369  4.24647  2.90369  2.73785  3.18161  2.89713  2.37932  2.77542  2.98564  4.58522  3.61392
          0.17893  1.86035  4.80115  1.30978  0.31455  0.32390  1.28490
    316   3.04392  4.32428  2.14061  2.75000  4.82350  3.22177  3.75211  3.54761  2.22744  2.73968  3.93658  1.91344  4.17606  3.00967  2.47038  2.79868  2.76578  4.06924  4.31016  4.24233   1350 n - - -
          2.68618  4.42225  2.77519  2.73123  3.46354  2.40513  3.72494  3.29354  2.67741  2.69355  4.24690  2.90347  2.73739  3.18146  2.89801  2.37887  2.77519  2.98518  4.58477  3.61503
          0.01089  5.79532  4.85561  0.61958  0.77255  0.72121  0.66585
    317   3.29677  3.45877  4.28858  3.87310  2.71754  3.15523  4.70015  2.11006  2.97317  2.17559  2.52291  2.03745  4.22974  3.72709  2.48720  3.15844  3.46909  3.01862  3.99825  3.90517   1351 n - - -
          2.68618  4.42225  2.77519  2.73123  3.46354  2.40513  3.72494  3.29354  2.67741  2.69355  4.24690  2.90347  2.73739  3.18146  2.89801  2.37887  2.77519  2.98518  4.58477  3.61503
          0.00455  5.79173  6.51408  0.61958  0.77255  0.72924  0.65831
    318   3.18965  4.84611  4.37354  4.03902  2.37730  4.13770  4.77000  2.14707  1.57959  1.88740  3.73995  3.88531  4.83754  4.33717  3.62779  2.58460  3.59901  2.45018  4.73971  3.23210   1352 k - - -
          2.68618  4.42225  2.77519  2.73123  3.46354  2.40513  3.72494  3.29354  2.67741  2.69355  4.24690  2.90347  2.73739  3.18146  2.89801  2.37887  2.77519  2.98518  4.58477  3.61503
          0.00453  5.79538  6.51773  0.61958  0.77255  0.74823  0.64094
    319   3.15160  5.12222  3.05386  2.88847  3.35692  4.08999  3.91672  3.69702  2.09332  3.22311  3.79857  2.77861  2.60017  3.10304  3.26301  1.50252  3.16855  3.49421  4.11173  3.33366   1353 s - - -
          2.68618  4.42225  2.77519  2.73123  3.46354  2.40513  3.72494  3.29354  2.67741  2.69355  4.24690  2.90347  2.73739  3.18146  2.89801  2.37887  2.77519  2.98518  4.58477  3.61503
          0.00453  5.79538  6.51773  0.61958  0.77255  0.67693  0.70964
    320   3.01586  4.35624  3.41187  2.41482  3.54640  3.48024  3.43996  1.49508  2.42192  3.02790  4.03344  2.97998  3.97093  3.16901  3.10354  2.81010  2.67227  3.40317  5.70321  3.79342   1354 i - - -
          2.68618  4.42225  2.77519  2.73123  3.46354  2.40513  3.72494  3.29354  2.67741  2.69355  4.24690  2.90347  2.73739  3.18146  2.89801  2.37887  2.77519  2.98518  4.58477  3.61503
          0.00450  5.80264  6.52498  0.61958  0.77255  0.54708  0.86426
    321   3.33036  4.80059  4.74680  4.29956  2.74038  3.32443  4.86256  1.63048  3.92937  1.75770  2.10396  3.99971  4.13236  3.90441  4.13470  2.57204  3.10338  2.81714  5.41909  2.82085   1355 i - - -
          2.68618  4.42225  2.77519  2.73123  3.46354  2.40513  3.72494  3.29354  2.67741  2.69355  4.24690  2.90347  2.73739  3.18146  2.89801  2.37887  2.77519  2.98518  4.58477  3.61503
          0.00442  5.82009  6.54244  0.61958  0.77255  0.62020  0.77184
    322   3.28437  4.33914  3.86224  4.13293  1.88497  4.45963  4.15163  1.66625  2.65670  2.71302  3.15093  2.71171  2.69371  3.99536  3.29459  3.73742  3.35861  2.85372  4.52210  3.02868   1356 i - - -
          2.68618  4.42225  2.77519  2.73123  3.46354  2.40513  3.72494  3.29354  2.67741  2.69355  4.24690  2.90347  2.73739  3.18146  2.89801  2.37887  2.77519  2.98518  4.58477  3.61503
          0.00442  5.82009  6.54244  0.61958  0.77255  0.56727  0.83718
    323   3.11763  2.70520  4.93435  4.69612  3.18778  4.56320  4.66034  1.47034  4.29510  1.75345  3.78546  4.11958  4.47898  4.36346  2.96490  3.57322  2.13894  2.66871  5.40441  2.80571   1357 i - - -
          2.68618  4.42225  2.77519  2.73123  3.46354  2.40513  3.72494  3.29354  2.67741  2.69355  4.24690  2.90347  2.73739  3.18146  2.89801  2.37887  2.77519  2.98518  4.58477  3.61503
          0.00440  5.82530  6.54764  0.61958  0.77255  0.59053  0.80751
    324   3.20380  5.81158  2.06385  2.99515  4.86669  3.34744  3.48824  3.44121  1.40736  3.80555  4.43152  2.82444  3.93419  3.03762  2.76946  2.11346  3.15259  4.20202  6.24448  3.68870   1358 k - - -
          2.68618  4.42225  2.77519  2.73123  3.46354  2.40513  3.72494  3.29354  2.67741  2.69355  4.24690  2.90347  2.73739  3.18146  2.89801  2.37887  2.77519  2.98518  4.58477  3.61503
          0.00440  5.82530  6.54764  0.61958  0.77255  0.59053  0.80751
    325   3.22853  5.69168  3.45366  1.96667  3.91557  3.94390  4.29658  2.54319  1.38341  2.82399  4.74571  2.83634  4.05082  3.37820  2.87879  2.87921  3.53970  2.91325  6.15520  3.60584   1359 k - - -
          2.68618  4.42225  2.77519  2.73123  3.46354  2.40513  3.72494  3.29354  2.67741  2.69355  4.24690  2.90347  2.73739  3.18146  2.89801  2.37887  2.77519  2.98518  4.58477  3.61503
          0.01507  5.82530  4.42250  0.61958  0.77255  0.59053  0.80751
    326   2.53158  4.27661  4.65794  3.98325  2.75281  4.44436  3.07242  2.68748  2.12950  2.60485  3.85689  1.98022  4.55054  4.10806  3.86519  3.13179  3.20986  2.20813  3.29820  2.85058   1360 n - - -
          2.68618  4.42225  2.77519  2.73123  3.46354  2.40513  3.72494  3.29354  2.67741  2.69355  4.24690  2.90347  2.73739  3.18146  2.89801  2.37887  2.77519  2.98518  4.58477  3.61503
          0.00444  5.81467  6.53702  0.61958  0.77255  0.65000  0.73824
    327   3.02212  4.76988  5.34832  4.24760  2.99695  4.56201  3.92736  1.28928  3.83547  1.53991  2.65446  3.64161  4.92580  4.44461  4.53179  3.87290  3.10237  2.45077  3.92396  3.37574   1361 i - - -
          2.68618  4.42225  2.77519  2.73123  3.46354  2.40513  3.72494  3.29354  2.67741  2.69355  4.24690  2.90347  2.73739  3.18146  2.89801  2.37887  2.77519  2.98518  4.58477  3.61503
          0.01418  5.81467  4.50073  0.61958  0.77255  0.65000  0.73824
    328   3.23802  5.78818  2.14755  2.21744  2.92493  4.06555  4.11445  3.73346  1.86065  2.24985  4.58251  2.86050  3.60773  2.95343  2.53966  3.03598  3.39396  4.17603  6.22397  3.34095   1362 k - - -
          2.68618  4.42225  2.77519  2.73123  3.46354  2.40513  3.72494  3.29354  2.67741  2.69355  4.24690  2.90347  2.73739  3.18146  2.89801  2.37887  2.77519  2.98518  4.58477  3.61503
          0.01609  5.80497  4.34709  0.61958  0.77255  0.70084  0.68551
    329   2.29726  5.73572  3.38699  2.34746  2.35039  2.97286  4.02586  3.62911  1.62166  3.58999  4.78287  2.91428  4.46143  3.24623  2.78528  2.85971  3.43503  3.62922  5.60596  2.87788   1363 k - - -
          2.68618  4.42225  2.77519  2.73123  3.46354  2.40513  3.72494  3.29354  2.67741  2.69355  4.24690  2.90347  2.73739  3.18146  2.89801  2.37887  2.77519  2.98518  4.58477  3.61503
          0.01233  5.79342  4.68784  0.61958  0.77255  0.75760  0.63260
    330   3.16006  5.19750  3.68302  2.96290  2.82339  3.60206  4.17171  2.43007  2.09792  1.86009  2.55014  3.27106  3.25763  3.34822  3.46715  3.18731  2.80692  2.91129  5.75675  3.62601   1364 l - - -
          2.68618  4.42225  2.77519  2.73123  3.46354  2.40513  3.72494  3.29354  2.67741  2.69355  4.24690  2.90347  2.73739  3.18146  2.89801  2.37887  2.77519  2.98518  4.58477  3.61503
          0.02109  5.78567  4.02869  0.61958  0.77255  0.79364  0.60183
    331   3.08802  5.08824  2.38204  2.77093  2.65602  3.60106  4.24689  3.36667  1.87787  3.40205  4.75752  2.98589  2.32278  3.25027  3.30602  2.26201  3.20017  3.75143  6.15968  2.85220   1365 k - - -
          2.68618  4.42225  2.77519  2.73123  3.46354  2.40513  3.72494  3.29354  2.67741  2.69355  4.24690  2.90347  2.73739  3.18146  2.89801  2.37887  2.77519  2.98518  4.58477  3.61503
          0.02528  5.76923  3.82399  0.61958  0.77255  0.86517  0.54642
    332   2.32869  5.29030  3.08693  1.96632  3.88194  3.83730  3.87310  2.60311  1.55561  2.99733  4.08233  2.64962  4.09361  3.15640  3.37788  3.09124  3.10593  3.75870  6.15613  4.05375   1366 k - - -
          2.68618  4.42225  2.77519  2.73123  3.46354  2.40513  3.72494  3.29354  2.67741  2.69355  4.24690  2.90347  2.73739  3.18146  2.89801  2.37887  2.77519  2.98518  4.58477  3.61503
          0.05941  5.74869  2.90961  0.61958  0.77255  0.94641  0.49124
    333   3.07801  5.52729  3.18348  2.75324  3.43291  4.04544  3.65133  2.10374  2.24862  2.54015  4.37726  2.85515  2.80772  3.20525  3.32056  2.00860  3.15565  3.68580  6.01071  2.97177   1367 s - - -
          2.68618  4.42225  2.77519  2.73123  3.46354  2.40513  3.72494  3.29354  2.67741  2.69355  4.24690  2.90347  2.73739  3.18146  2.89801  2.37887  2.77519  2.98518  4.58477  3.61503
          0.01389  5.69429  4.56341  0.61958  0.77255  1.12802  0.39108
    334   2.42580  5.51229  3.43689  2.36831  3.40228  3.87953  4.24145  1.99734  1.94206  3.30297  4.57575  2.95025  3.47885  2.95134  3.09263  3.00413  3.08728  3.46391  3.91409  2.81448   1368 k - - -
          2.68618  4.42225  2.77519  2.73123  3.46354  2.40513  3.72494  3.29354  2.67741  2.69355  4.24690  2.90347  2.73739  3.18146  2.89801  2.37887  2.77519  2.98518  4.58477  3.61503
          0.05103  5.68546  3.07153  0.61958  0.77255  1.15380  0.37897
    335   2.87447  5.60198  2.12488  2.04865  3.29475  2.68545  3.97300  3.39347  2.33013  2.69821  4.23747  3.07302  4.37918  3.13326  3.41671  2.32781  2.97990  3.02243  4.86740  4.20766   1369 e - - -
          2.68618  4.42225  2.77519  2.73123  3.46354  2.40513  3.72494  3.29354  2.67741  2.69355  4.24690  2.90347  2.73739  3.18146  2.89801  2.37887  2.77519  2.98518  4.58477  3.61503
          0.01168  5.63973  4.82149  0.61958  0.77255  1.19809  0.35921
    336   3.20665  4.76772  4.26331  4.04753  2.76135  4.34936  3.95797  2.30726  1.87217  1.81326  3.24094  3.20555  4.40767  3.93892  3.64637  3.29503  3.33052  2.08634  5.37595  2.67672   1370 l - - -
          2.68618  4.42225  2.77519  2.73123  3.46354  2.40513  3.72494  3.29354  2.67741  2.69355  4.24690  2.90347  2.73739  3.18146  2.89801  2.37887  2.77519  2.98518  4.58477  3.61503
          0.01653  5.64253  4.35465  0.61958  0.77255  1.26764  0.33058
    337   2.97681  5.43447  3.34411  2.81157  1.84482  3.90545  3.81634  3.68060  2.17686  2.32477  4.50223  2.98097  2.38781  2.94063  3.06273  3.02736  3.09880  3.14563  4.72908  4.26847   1371 f - - -
          2.68618  4.42225  2.77519  2.73123  3.46354  2.40513  3.72494  3.29354  2.67741  2.69355  4.24690  2.90347  2.73739  3.18146  2.89801  2.37887  2.77519  2.98518  4.58477  3.61503
          0.02288  5.63134  3.96134  0.61958  0.77255  1.29456  0.32023
    338   3.14160  5.00773  3.19986  2.15173  3.67677  3.50307  4.24484  2.53347  2.06183  1.69641  4.11810  3.16530  4.21678  2.96443  3.23339  3.12393  3.20332  3.23312  3.37177  4.53323   1372 l - - -
          2.68618  4.42225  2.77519  2.73123  3.46354  2.40513  3.72494  3.29354  2.67741  2.69355  4.24690  2.90347  2.73739  3.18146  2.89801  2.37887  2.77519  2.98518  4.58477  3.61503
          0.03702  5.61389  3.42049  0.61958  0.77255  1.27415  0.32804
    339   2.16471  5.00271  3.96721  3.21435  3.49619  4.03943  4.24281  2.34415  2.57115  2.73023  3.85271  1.61730  4.53377  3.48912  3.31168  2.83421  3.12892  2.97824  3.96111  3.00197   1373 n - - -
          2.68618  4.42225  2.77519  2.73123  3.46354  2.40513  3.72494  3.29354  2.67741  2.69355  4.24690  2.90347  2.73739  3.18146  2.89801  2.37887  2.77519  2.98518  4.58477  3.61503
          0.00972  5.59004  5.12562  0.61958  0.77255  1.38580  0.28785
    340   3.16530  5.56708  2.97359  2.75176  3.43351  3.83994  3.98760  3.43816  1.65552  3.20820  4.61925  2.33141  2.61495  2.96845  3.33663  3.00398  2.94236  2.97940  6.02628  2.51967   1374 k - - -
          2.68618  4.42225  2.77519  2.73123  3.46354  2.40513  3.72494  3.29354  2.67741  2.69355  4.24690  2.90347  2.73739  3.18146  2.89801  2.37887  2.77519  2.98518  4.58477  3.61503
          0.04059  5.58591  3.32337  0.61958  0.77255  1.39430  0.28503
    341   3.01567  5.49763  2.55995  2.81332  3.17335  3.94934  4.14420  3.37323  1.11318  2.69972  3.97324  3.02648  3.90716  3.13624  3.29337  2.90103  3.37941  3.85492  5.96880  3.82405   1375 k - - -
          2.68618  4.42225  2.77519  2.73123  3.46354  2.40513  3.72494  3.29354  2.67741  2.69355  4.24690  2.90347  2.73739  3.18146  2.89801  2.37887  2.77519  2.98518  4.58477  3.61503
          0.01860  5.55110  4.23060  0.61958  0.77255  1.37664  0.29092
    342   2.96419  4.78926  3.74008  3.35605  2.79835  3.38729  3.71595  2.76807  2.79141  2.01802  4.09173  1.41179  4.50270  3.21536  3.63063  2.98438  3.27882  3.11105  5.15733  3.55140   1376 n - - -
          2.68618  4.42225  2.77519  2.73123  3.46354  2.40513  3.72494  3.29354  2.67741  2.69355  4.24690  2.90347  2.73739  3.18146  2.89801  2.37887  2.77519  2.98518  4.58477  3.61503
          0.02848  5.54962  3.72187  0.61958  0.77255  1.46455  0.26290
    343   3.18732  4.73397  4.42855  3.85009  3.24800  4.24968  4.53531  1.52190  2.34725  2.37811  3.84575  3.56976  4.62251  4.01632  3.13470  2.08728  2.62233  2.27205  5.33745  3.87479   1377 i - - -
          2.68618  4.42225  2.77519  2.73123  3.46354  2.40513  3.72494  3.29354  2.67741  2.69355  4.24690  2.90347  2.73739  3.18146  2.89801  2.37887  2.77519  2.98518  4.58477  3.61503
          0.09436  5.52707  2.45261  0.61958  0.77255  1.50468  0.25114
    344   3.11153  4.97965  3.79059  3.08853  3.92820  3.87418  4.26861  2.54451  2.12589  2.94650  4.07434  3.47903  4.41864  3.52346  2.41349  1.84578  3.01357  1.84186  5.23618  3.65451   1378 v - - -
          2.68618  4.42225  2.77519  2.73123  3.46354  2.40513  3.72494  3.29354  2.67741  2.69355  4.24690  2.90347  2.73739  3.18146  2.89801  2.37887  2.77519  2.98518  4.58477  3.61503
          0.05360  5.43918  3.03981  0.61958  0.77255  1.64015  0.21561
    345   2.98506  5.05326  3.29073  2.58454  4.31964  2.46259  4.03899  3.76356  1.34504  3.50733  4.53317  3.28572  2.84793  2.69654  3.13919  2.97766  2.51533  3.63796  4.74804  4.07621   1379 k - - -
          2.68618  4.42225  2.77519  2.73123  3.46354  2.40513  3.72494  3.29354  2.67741  2.69355  4.24690  2.90347  2.73739  3.18146  2.89801  2.37887  2.77519  2.98518  4.58477  3.61503
          0.02391  5.39236  3.95925  0.61958  0.77255  1.70131  0.20144
    346   3.05451  5.38594  3.32546  2.26665  4.45764  3.85908  3.89457  3.09326  2.33349  3.30629  4.25352  1.39920  4.25059  3.17893  3.16895  2.95217  2.22151  3.54124  4.84046  3.90337   1380 n - - -
          2.68618  4.42225  2.77519  2.73123  3.46354  2.40513  3.72494  3.29354  2.67741  2.69355  4.24690  2.90347  2.73739  3.18146  2.89801  2.37887  2.77519  2.98518  4.58477  3.61503
          0.03612  5.37535  3.47873  0.61958  0.77255  1.72198  0.19688
    347   2.68556  4.75669  3.06882  1.79655  4.47120  3.61530  4.03014  2.86847  2.49062  3.57211  4.21932  3.16823  4.08862  1.89471  3.27247  2.87436  3.26954  2.16201  5.87273  4.35731   1381 e - - -
          2.68618  4.42225  2.77519  2.73123  3.46354  2.40513  3.72494  3.29354  2.67741  2.69355  4.24690  2.90347  2.73739  3.18146  2.89801  2.37887  2.77519  2.98518  4.58477  3.61503
          0.01866  5.34634  4.28882  0.61958  0.77255  1.75550  0.18973
    348   3.03617  5.36516  3.36541  2.72065  1.79806  3.84078  3.76949  3.81309  2.56367  3.55998  4.42440  2.72697  3.33783  2.39020  2.23338  2.93177  3.06578  3.71898  5.84017  2.65291   1382 f - - -
          2.68618  4.42225  2.77519  2.73123  3.46354  2.40513  3.72494  3.29354  2.67741  2.69355  4.24690  2.90347  2.73739  3.18146  2.89801  2.37887  2.77519  2.98518  4.58477  3.61503
          0.02441  5.33487  3.94801  0.61958  0.77255  1.71289  0.19887
    349   3.03254  5.36544  2.25689  2.80197  4.21925  3.83566  4.03209  2.68608  1.52484  3.64200  4.42492  3.33583  4.22780  3.15594  3.27734  1.72994  3.13275  3.55469  5.84034  3.86960   1383 k - - -
          2.68837  4.42860  2.77727  2.73400  3.45855  2.41017  3.72733  3.27792  2.66857  2.68908  4.24563  2.89687  2.74395  3.18343  2.89694  2.38318  2.77893  2.98737  4.57792  3.61027
          1.21817  0.35065        *  2.78251  0.06388  0.00000        *
//
