# Supplementary material for: Galactocerebroside biosynthesis pathways of Mycoplasma species: an antigen triggering Guillain–Barré–Stohl syndrome
Source: Microb Biotechnol. 2021 Mar 27;14(3):1201–11. doi: 10.1111/1751-7915.13794 (PMC8085918; doi:10.1111/1751-7915.13794)
Supplement: Supplementary file 3 — File S3. Result of HMM search of motif M200535 in Campilobacter jejuni. [file MBT2-14-1201-s002.txt]

hmmsearch results for job 6C61D81A-8ADC-11EA-8BD2-3A8EF75AEC3D.1:

Target Num-hits Bias Bit-Score E-value Tax-Id Species Description
================================================================================================================
A0A2X2QP12_CAMJU 1	24.8	161.4	4.0e-43	197	Campylobacter jejuni	Beta-1,3-galactosyltransferase      
----------------------------------------------------------------------------------------------------------------	
Target-env-start	Target-env-end	Target-ali-start	Target-ali-end	Query-start	Query-end	E-value 	
----------------------------------------------------------------------------------------------------------------		
1	237	2	228	8	235	
QUERY  pkisiIIPvYntekyikkcldsllkqtyknfeiIivdDgStDnskkilkkydkkdkiikiikenknsGsvksrnkgiknakgdYiaflDsDDyinknfleklvkylekkd.idliisnfkifydlneegfkiehnskykeleikkskknfik......ikiiipwakvfkkelfeaekyklli.enik...yeDillsyqllnkekkikfindklgeYerirkpnnkslilnfndfwik
MATCH   kisiI P+Yn e+yi ++++s ++qt k++eiI+vdD+ +Dns++i k+y+kkdk+ikii ++kn G+  +r  g+k a+  Yi+flD DDy++ n++e+++k+l+++d +dl+ +n  +  +  + +    +  +++   +  skk+f+k      +   ++w+k+++k+l+ +  + l + +++k    eD+ll+y++l++++ki ++n +l+ Y    +pnn+s+  + ++++ k
PP     69***************************************************999**************************************************77777*******99954444443....333332...22333333333333345566899***********94444445666666667*************************....777766665533322.3
TARGET FKISIILPTYNVEQYIARAIESCINQTFKDIEIIVVDDCGNDNSINIAKEYSKKDKRIKIIHNEKNLGLLRARYEGVKVANSPYIMFLDPDDYLELNACEECIKILDEQDeVDLVFFNAIVESNVISYK----KFDFNS---GFYSKKEFVKkiiakkNLYWTMWGKLIRKKLYLEAFASLRLeKDVKinmAEDVLLYYPMLSQAQKIAYMNCNLYHY----VPNNNSIVAVGFKLF-K
----------------------------------------------------------------------------------------------------------------
================================================================================================================

A0A3Z9JJ56_CAMJU 1	30.7	160.0	1.1e-42	197	Campylobacter jejuni	Glycosyltransferase family 2 protein (Fragment)      
----------------------------------------------------------------------------------------------------------------	
Target-env-start	Target-env-end	Target-ali-start	Target-ali-end	Query-start	Query-end	E-value 	
----------------------------------------------------------------------------------------------------------------		
1	256	2	241	8	255	
QUERY  pkisiIIPvYntekyikkcldsllkqtyknfeiIivdDgStDnskkilkkydkkdkiikiikenknsGsvksrnkgiknakgdYiaflDsDDyinknfleklvkylekkd.idliisnfkifydlneegfkiehnskykeleikkskknfik......ikiiipwakvfkkelfeaekyklli.enik...yeDillsyqllnkekkikfindklgeYerirkpnnksliln....fndfwikkkiynetifeikdisleisk
MATCH   kisiI P+Yn e+yi ++++s ++qt k++eiI+vdD+ +Dns++i k+y+kkdk+ikii ++kn G+  +r  g+k a+  Yi+flD DDy++ n++e+++k+l+++d +dl+ +n  +  +  + +    +  +++   +  skk+f+k      +   ++w+k+++k+l+ +  + l + +++k    eD+ll+y++l++++ki ++n +l+ Y  + ++n++ +++n                   ++i +++l  + 
PP     69***************************************************999**************************************************77777*******99954444443....333332...22333333333333345566899***********94444445666666667*************************..77777777777654431..............112222222222
TARGET FKISIILPTYNVEQYIARAIESCINQTFKDIEIIVVDDCGNDNSINIAKEYSKKDKRIKIIHNEKNLGLLRARYEGVKVANSPYIMFLDPDDYLELNACEECIKILDEQDeVDLVFFNAIVESNVISYK----KFDFNS---GFYSKKEFVKkiiakkNLYWTMWGKLIRKKLYLEAFASLRLeKDVKinmAEDVLLYYPMLSQAQKIAYMNCNLYHY--VPNNNSICNTKNevlvK--------------NNIQELQLVLNY
----------------------------------------------------------------------------------------------------------------
================================================================================================================

A0A3X9C0G2_CAMJU 1	37.1	159.5	1.6e-42	197	Campylobacter jejuni	Glycosyltransferase family 2 protein (Fragment)      
----------------------------------------------------------------------------------------------------------------	
Target-env-start	Target-env-end	Target-ali-start	Target-ali-end	Query-start	Query-end	E-value 	
----------------------------------------------------------------------------------------------------------------		
1	287	2	274	8	280	
QUERY  pkisiIIPvYntekyikkcldsllkqtyknfeiIivdDgStDnskkilkkydkkdkiikiikenknsGsvksrnkgiknakgdYiaflDsDDyinknfleklvkylekkd.idliisnfkifydlneegfkiehnskykeleikkskknfik......ikiiipwakvfkkelfeaekyklli.enik...yeDillsyqllnkekkikfindklgeYerirkpnnksliln...fndfwikkkiyne.tifeikdisleisklvkklilnqrikvkfikilrnkklv
MATCH   kisiI P+Yn e+yi ++++s ++qt k++eiI+vdD+ +Dns++i k+y+kkdk+ikii ++kn G+  +r  g+k a+  Yi+flD DDy++ n++e+++k+l+++d +dl+ +n  +  +  + +    +  +++   +  skk+f+k      +   ++w+k+++k+l+ +  + l + +++k    eD+ll+y++l++++ki ++n +l+ Y  + ++n++ +++n   +  + + +++    +++ + ++ l++  +v +    ++++ ++i+i+++k ++
PP     69***************************************************999**************************************************77777*******99954444443....333332...22333333333333345566899***********94444445666666667*************************..7777776666663221..22222222.235555555555555555552...45555566666666554
TARGET FKISIILPTYNVEQYIARAIESCINQTFKDIEIIVVDDCGNDNSINIAKEYSKKDKRIKIIHNEKNLGLLRARYEGVKVANSPYIMFLDPDDYLELNACEECIKILDEQDeVDLVFFNAIVESNVISYK----KFDFNS---GFYSKKEFVKkiiakkNLYWTMWGKLIRKKLYLEAFASLRLeKDVKinmAEDVLLYYPMLSQAQKIAYMNCNLYHY--VPNNNSICNTKNevlV--KNNIQELQ-LvLNYLRQNYILNKYCSVLYV---LIKYLLYIQIYKIKRTK
----------------------------------------------------------------------------------------------------------------
================================================================================================================

A0A3X8Q922_CAMJU 1	33.6	159.1	2.0e-42	197	Campylobacter jejuni	Glycosyltransferase family 2 protein (Fragment)      
----------------------------------------------------------------------------------------------------------------	
Target-env-start	Target-env-end	Target-ali-start	Target-ali-end	Query-start	Query-end	E-value 	
----------------------------------------------------------------------------------------------------------------		
1	264	2	252	8	266	
QUERY  pkisiIIPvYntekyikkcldsllkqtyknfeiIivdDgStDnskkilkkydkkdkiikiikenknsGsvksrnkgiknakgdYiaflDsDDyinknfleklvkylekkd.idliisnfkifydlneegfkiehnskykeleikkskknfik......ikiiipwakvfkkelfeaekyklli.enik...yeDillsyqllnkekkikfindklgeYerirkpnnksliln...fndfwikkkiynetifeikdisleisklvkklilnqri
MATCH   kisiI P+Yn e+yi ++++s ++qt k++eiI+vdD+ +Dns++i k+y+kkdk+ikii ++kn G+  +r  g+k a+  Yi+flD DDy++ n++e+++k+l+++d +dl+ +n  +  +  + +    +  +++   +  skk+f+k      +   ++w+k+++k+l+ +  + l++ +++k    eD+ll+y++l++++ki ++n +l+ Y  + ++n++ +++n   +           +  ++i +++l  + l++++iln++ 
PP     69***************************************************999**************************************************77777*******99954444443....333332...22333333333333345566899***********96666555666676677*************************..7777776666664331...........2..22333333333333333333333
TARGET FKISIILPTYNVEQYIARAIESCINQTFKDIEIIVVDDCGNDNSINIAKEYSKKDKRIKIIHNEKNLGLLRARYEGVKVANSPYIMFLDPDDYLELNACEECIKILDEQDeVDLVFFNAIVESNVISYK----KFDFNS---GFYSKKEFVKkiiakkNLYWTMWGKLIRKKLYLEAFASLKLeKDVKinmAEDVLLYYPMLSQAQKIAYMNCNLYHY--VPNNNSICNTKNevlV-----------K--NNIQELQLVLNYLRQNYILNKYC
----------------------------------------------------------------------------------------------------------------
================================================================================================================

Q0GH32_CAMJU 1	40.4	159.1	2.1e-42	197	Campylobacter jejuni	Beta-1,3-galactosyltransferase      
----------------------------------------------------------------------------------------------------------------	
Target-env-start	Target-env-end	Target-ali-start	Target-ali-end	Query-start	Query-end	E-value 	
----------------------------------------------------------------------------------------------------------------		
1	301	2	297	8	310	
QUERY  pkisiIIPvYntekyikkcldsllkqtyknfeiIivdDgStDnskkilkkydkkdkiikiikenknsGsvksrnkgiknakgdYiaflDsDDyinknfleklvkylekkd.idliisnfkifydlneegfkiehnskykeleikkskknfik......ikiiipwakvfkkelfeaekyklli.enik...yeDillsyqllnkekkikfindklgeYerirkpnnksliln...fndfwikkkiynetifeikdisleisklvkklilnqrikvkfikilrnkklvkqrlhglifslikkkikivisefkkklkef
MATCH   kisiI P+Yn e+yi ++++s ++qt k++eiI+vdD+ +Dns++i k+y+kkdk+ikii ++kn G+  +r  g+k a+  Yi+flD DDy++ n++e+++k+l+++d +dl+ +n  +  +  + +    +  +++   +  skk+f+k      +   ++w+k+++++l+ +  + l + +++k    eD+ll+y++l++++ki ++n +l+ Y  + ++n++ +++n   +++  +  +++  +++ + ++ l++  +  +    ++++ ++i+i+++k ++       +    ++ki+i   +  +k k+f
PP     69***************************************************999**************************************************77777*******99954444443....333332...22333333333333345566899***********94444445666666667*************************..77777777776643322222222222..333333333333333333...245666667666666665.......22223333333333333333333
TARGET FKISIILPTYNVEQYIARAIESCINQTFKDIEIIVVDDCGNDNSINIAKEYSKKDKRIKIIHNEKNLGLLRARYEGVKVANSPYIMFLDPDDYLELNACEECIKILDEQDeVDLVFFNAIVESNVISYK----KFDFNS---GFYSKKEFVKkiiakkNLYWTMWGKLIRRKLYLEAFASLRLeKDVKinmAEDVLLYYPMLSQAQKIAYMNCNLYHY--VPNNNSICNTKNevlVKNNIQELQLV--LNYLRQNYILNKYCSALY---VLIKYLLYIQIYKIKRTK-------LMVTLLAKINILTLKILFKYKKF
----------------------------------------------------------------------------------------------------------------
================================================================================================================

A0A3Z8JXJ8_CAMJU 1	32.6	159.1	2.1e-42	197	Campylobacter jejuni	Glycosyltransferase family 2 protein (Fragment)      
----------------------------------------------------------------------------------------------------------------	
Target-env-start	Target-env-end	Target-ali-start	Target-ali-end	Query-start	Query-end	E-value 	
----------------------------------------------------------------------------------------------------------------		
1	264	2	252	8	266	
QUERY  pkisiIIPvYntekyikkcldsllkqtyknfeiIivdDgStDnskkilkkydkkdkiikiikenknsGsvksrnkgiknakgdYiaflDsDDyinknfleklvkylekkd.idliisnfkifydlneegfkiehnskykeleikkskknfik......ikiiipwakvfkkelfeaekyklli.enik...yeDillsyqllnkekkikfindklgeYerirkpnnksliln...fndfwikkkiynetifeikdisleisklvkklilnqri
MATCH   kisiI P+Yn e+yi ++++s ++qt k++eiI+vdD+ +Dns++i k+y+kkdk+ikii ++kn G+  +r  g+k a+  Yi+flD DDy++ n++e+++k+l+++d +dl+ +n  +  +  + +    +  +++   +  skk+f+k      +   ++w+k+++k+l+ +  + l + +++k    eD+ll+y++l++++ki ++n +l+ Y  + ++n++ +++n   +           +  ++i +++l  + l++++iln++ 
PP     69***************************************************999**************************************************77777*******99954444443....333332...22333333333333345566899***********94444445666666667*************************..7777776666664331...........2..22333333333333333333333
TARGET FKISIILPTYNVEQYIARAIESCINQTFKDIEIIVVDDCGNDNSINIAKEYSKKDKRIKIIHNEKNLGLLRARYEGVKVANSPYIMFLDPDDYLELNACEECIKILDEQDeVDLVFFNAIVESNVISYK----KFDFNS---GFYSKKEFVKkiiakkNLYWTMWGKLIRKKLYLEAFASLRLeKDVKinmAEDVLLYYPMLSQAQKIAYMNCNLYHY--VPNNNSICNTKNevlV-----------K--NNIQELQLVLNYLRQNYILNKYC
----------------------------------------------------------------------------------------------------------------
================================================================================================================

A0A3X8PID0_CAMJU 1	24.5	159.0	2.2e-42	197	Campylobacter jejuni	Glycosyltransferase family 2 protein (Fragment)      
----------------------------------------------------------------------------------------------------------------	
Target-env-start	Target-env-end	Target-ali-start	Target-ali-end	Query-start	Query-end	E-value 	
----------------------------------------------------------------------------------------------------------------		
1	218	2	216	8	222	
QUERY  pkisiIIPvYntekyikkcldsllkqtyknfeiIivdDgStDnskkilkkydkkdkiikiikenknsGsvksrnkgiknakgdYiaflDsDDyinknfleklvkylekkd.idliisnfkifydlneegfkiehnskykeleikkskknfik......ikiiipwakvfkkelfeaekyklli.enik...yeDillsyqllnkekkikfindklgeYerirkpnn
MATCH   kisiI P++n ekyi k+l+s ++qt k++eiI+vdD+ +Dns++i+k+y+kkdk+ikii ++kn G+  +r  g+k a+  Yi+flD DDy++ n++e+++k+l+++d +dl+ +n  +    +++ +++++  +++   +  skk+f+k      +   ++w+k+++k+l+ +  + l + +++     eD+ll+y++l++++ki ++n +l+ Y    +pnn
PP     69***************************************************999**************************************************77777*****99999....44444444444443...33444444444444446667899***********94444443333366667*************************....3333
TARGET SKISIILPTFNVEKYITKALESCINQTFKDIEIIVVDDCGNDNSINIVKEYSKKDKRIKIIHNEKNLGLLRARYEGVKVANSPYIMFLDPDDYLELNACEECIKILDEQDeVDLVFFNAIV----ESNIISYKKFDFNS---GFYSKKEFVKkiiakkNLYWTMWGKLIRKKLYLEAFASLRLeKDVTinmAEDVLLYYPMLSQAQKIAYMNCNLYHY----VPNN
----------------------------------------------------------------------------------------------------------------
================================================================================================================

A0A3Z9ZGH1_CAMJU 1	38.0	158.8	2.5e-42	197	Campylobacter jejuni	Glycosyltransferase family 2 protein (Fragment)      
----------------------------------------------------------------------------------------------------------------	
Target-env-start	Target-env-end	Target-ali-start	Target-ali-end	Query-start	Query-end	E-value 	
----------------------------------------------------------------------------------------------------------------		
1	290	2	274	8	280	
QUERY  pkisiIIPvYntekyikkcldsllkqtyknfeiIivdDgStDnskkilkkydkkdkiikiikenknsGsvksrnkgiknakgdYiaflDsDDyinknfleklvkylekkd.idliisnfkifydlneegfkiehnskykeleikkskknfik......ikiiipwakvfkkelfeaekyklli.enik...yeDillsyqllnkekkikfindklgeYerirkpnnksliln...fndfwikkkiyne.tifeikdisleisklvkklilnqrikvkfikilrnkklv
MATCH   kisiI P+Yn e+yi ++++s ++qt k++eiI+vdD+ +Dns++i k+y+kkdk+ikii ++kn G+  +r  g+k a+  Yi+flD DDy++ n++e+++k+l+++d +dl+ +n  +  +  + +    +  +++   +  skk+f+k      +   ++w+k+++k+l+ +  + l + +++k    eD+ll+y++l++++ki ++n +l+ Y  + ++n++ +++n   +  + + +++    +++ + ++ l++  +v +    ++++ ++i+i+++k ++
PP     69***************************************************999**************************************************77777*******99954444443....333332...22333333333333345566899***********94444445666666667*************************..7777776666663221..22222222.235555555555555555552...45555556666665554
TARGET FKISIILPTYNVEQYIARAIESCINQTFKDIEIIVVDDCGNDNSINIAKEYSKKDKRIKIIHNEKNLGLLRARYEGVKVANSPYIMFLDPDDYLELNACEECIKILDEQDeVDLVFFNAIVESNVISYK----KFDFNS---GFYSKKEFVKkiiakkNLYWTMWGKLIRKKLYLEAFASLRLeKDVKinmAEDVLLYYPMLSQAQKIAYMNCNLYHY--VPNNNSICNTKNevlV--KNNIQELQ-LvLNYLRQNYILNKYCSVLYV---LIKYLLYIQIYKIKRTK
----------------------------------------------------------------------------------------------------------------
================================================================================================================

Q9F0N0_CAMJU 1	42.8	158.5	3.1e-42	197	Campylobacter jejuni	Beta-1,3-galactosyltransferase      
----------------------------------------------------------------------------------------------------------------	
Target-env-start	Target-env-end	Target-ali-start	Target-ali-end	Query-start	Query-end	E-value 	
----------------------------------------------------------------------------------------------------------------		
1	301	2	297	8	310	
QUERY  pkisiIIPvYntekyikkcldsllkqtyknfeiIivdDgStDnskkilkkydkkdkiikiikenknsGsvksrnkgiknakgdYiaflDsDDyinknfleklvkylekkd.idliisnfkifydlneegfkiehnskykeleikkskknfik......ikiiipwakvfkkelfeaekyklli.enik...yeDillsyqllnkekkikfindklgeYerirkpnnksliln...fndfwikkkiyne.tifeikdisleisklvkklilnqrikvkfikilrnkklvkqrlhglifslikkkikivisefkkklkef
MATCH   kisiI P+Yn e+yi ++++s ++qt k++eiI+vdD+ +Dns++i k+y+kkdk+ikii ++kn G+  +r  g+k a+  Yi+flD DDy++ n++e+++k+l+++d +dl+ +n  +  +  + +    +  +++   +  skk+f+k      +   ++w+k+++k+l+ +  + l++ +++k    eD+ll+y++l++++ki ++n +l+ Y  + ++n++ +++n   +  + + +++    +++ + ++ l++  +v +    ++++ ++i+i+++k ++       +    ++ki+i   +  +k k+f
PP     69***************************************************999**************************************************77777*******99954444443....333332...22333333333333345566899***********96666555666676677*************************..6666666666553221..22222222.22445555555555555555...245555556666666665.......22222333333333333333333
TARGET FKISIILPTYNVEQYIARAIESCINQTFKDIEIIVVDDCGNDNSINIAKEYSKKDKRIKIIHNEKNLGLLRARYEGVKVANSPYIMFLDPDDYLELNACEECIKILDEQDeVDLVFFNAIVESNVISYK----KFDFNS---GFYSKKEFVKkiiakkNLYWTMWGKLIRKKLYLEAFASLKLeKDVKinmAEDVLLYYPMLSQAQKIAYMNCNLYHY--VPNNNSICNTKNevlV--KNNIQELQ-LvLNYLRQNYILNKYCSVLY---VLIKYLLYIQIYKIKRTK-------LMVTLLAKINILTLKILFKYKKF
----------------------------------------------------------------------------------------------------------------
================================================================================================================

Q9K2V8_CAMJU 1	41.7	158.5	3.2e-42	197	Campylobacter jejuni	Beta-1,3-galactosyltransferase      
----------------------------------------------------------------------------------------------------------------	
Target-env-start	Target-env-end	Target-ali-start	Target-ali-end	Query-start	Query-end	E-value 	
----------------------------------------------------------------------------------------------------------------		
1	301	2	297	8	310	
QUERY  pkisiIIPvYntekyikkcldsllkqtyknfeiIivdDgStDnskkilkkydkkdkiikiikenknsGsvksrnkgiknakgdYiaflDsDDyinknfleklvkylekkd.idliisnfkifydlneegfkiehnskykeleikkskknfik......ikiiipwakvfkkelfeaekyklli.enik...yeDillsyqllnkekkikfindklgeYerirkpnnksliln...fndfwikkkiyne.tifeikdisleisklvkklilnqrikvkfikilrnkklvkqrlhglifslikkkikivisefkkklkef
MATCH   kisiI P+Yn e+yi ++++s ++qt k++eiI+vdD+ +Dns++i k+y+kkdk+ikii ++kn G+  +r  g+k a+  Yi+flD DDy++ n++e+++k+l+++d +dl+ +n  +  +  + +    +  +++   +  skk+f+k      +   ++w+k+++k+l+ +  + l + +++k    eD+ll+y++l++++ki ++n +l+ Y  + ++n++ +++n   +  + + +++    +++ + ++ l++  +v +    ++++ ++i+i+++k ++       +    ++ki+i   +  +k k+f
PP     69***************************************************999**************************************************77777*******99954444443....333332...22333333333333345566899***********94444445666666667*************************..6666666666553221..22222222.22445555555555555555...245555556666666665.......22222333333333333333333
TARGET FKISIILPTYNVEQYIARAIESCINQTFKDIEIIVVDDCGNDNSINIAKEYSKKDKRIKIIHNEKNLGLLRARYEGVKVANSPYIMFLDPDDYLELNACEECIKILDEQDeVDLVFFNAIVESNVISYK----KFDFNS---GFYSKKEFVKkiiakkNLYWTMWGKLIRKKLYLEAFASLRLeKDVKinmAEDVLLYYPMLSQAQKIAYMNCNLYHY--VPNNNSICNTKNevlV--KNNIQELQ-LvLNYLRQNYILNKYCSVLY---VLIKYLLYIQIYKIKRTK-------LMVTLLAKINILTLKILFKYKKF
----------------------------------------------------------------------------------------------------------------
================================================================================================================

Q0GH45_CAMJU 1	41.2	158.3	3.6e-42	197	Campylobacter jejuni	Beta-1,3-galactosyltransferase      
----------------------------------------------------------------------------------------------------------------	
Target-env-start	Target-env-end	Target-ali-start	Target-ali-end	Query-start	Query-end	E-value 	
----------------------------------------------------------------------------------------------------------------		
1	301	2	297	8	310	
QUERY  pkisiIIPvYntekyikkcldsllkqtyknfeiIivdDgStDnskkilkkydkkdkiikiikenknsGsvksrnkgiknakgdYiaflDsDDyinknfleklvkylekkd.idliisnfkifydlneegfkiehnskykeleikkskknfik......ikiiipwakvfkkelfeaekyklli.enik...yeDillsyqllnkekkikfindklgeYerirkpnnkslilnfndfwikkkiynetifeikdisleisklvkklilnqrikvkf..ikilrnkklvkqrlhglifslikkkikivisefkkklkef
MATCH   kisiI P+Yn e+yi ++++s ++qt k++eiI+vdD+ +Dns++i k+y+kkdk+ikii ++kn G+  +r  g+k a+  Yi+flD DDy++ n++e+++k+l+++d +dl+ +n  +  +  + +    +  +++   +  skk+f+k      +   ++w+k+++k+l+ +  + l + +++k    eD+ll+y++l++++ki ++n +l+ Y  + ++n++ +++n        +++ +  ++i +++l  + l++++iln++  v++  ik+l  ++++k  +++++    ++ki+i   +  +k k+f
PP     69***************************************************999**************************************************77777*******99954444443....333332...22333333333333345566899***********94444445666666667*************************..666666666655........22222..3333334444444444444444433333322222222221.1111222223333333333333333333
TARGET FKISIILPTYNVEQYIARAIESCINQTFKDIEIIVVDDCGNDNSINIAKEYSKKDKRIKIIHNEKNLGLLRARYEGVKVANSPYIMFLDPDDYLELNACEECIKILDEQDeVDLVFFNAIVESNVISYK----KFDFNS---GFYSKKEFVKkiiakkNLYWTMWGKLIRKKLYLEAFASLRLeKDVKinmAEDVLLYYPMLSQAQKIAYMNCNLYHY--VPNNNSICNTKN--------EVLVK--NNIQELQLVLNYLRQNYILNKYCSVLYvlIKYLLYTQIYK-IKRTKLMVTLLAKINILTLKILFKYKKF
----------------------------------------------------------------------------------------------------------------
================================================================================================================

Q938X7_CAMJU 1	41.8	158.3	3.7e-42	197	Campylobacter jejuni	Putative beta-1,3-galactosyltransferase      
----------------------------------------------------------------------------------------------------------------	
Target-env-start	Target-env-end	Target-ali-start	Target-ali-end	Query-start	Query-end	E-value 	
----------------------------------------------------------------------------------------------------------------		
1	301	2	297	8	310	
QUERY  pkisiIIPvYntekyikkcldsllkqtyknfeiIivdDgStDnskkilkkydkkdkiikiikenknsGsvksrnkgiknakgdYiaflDsDDyinknfleklvkylekkd.idliisnfkifydlneegfkiehnskykeleikkskknfik......ikiiipwakvfkkelfeaekyklli.enik...yeDillsyqllnkekkikfindklgeYerirkpnnksliln...fndfwikkkiyne.tifeikdisleisklvkklilnqrikvkfikilrnkklvkqrlhglifslikkkikivisefkkklkef
MATCH   kisiI P+Yn e+yi ++++s ++qt k++eiI+vdD+ +Dns++i k+y+kkdk+ikii ++kn G+  +r  g+k a+  Yi+flD DDy++ n++e+++k+l+++d +dl+ +n  +  +  +     ++  +++   +  skk+f+k      +   ++w+k+++k+l+ +  + l + +++k    eD+ll+y++l++++ki ++n +l+ Y  + ++n++ +++n   +  + + +++    +++ + ++ l++  +v +    ++++ ++i+i+++k ++       +    ++ki+i   +  +k k+f
PP     69***************************************************999**************************************************77777********995444444....4433332...33344444444444345566789***********94444445666666667*************************..6666666666553221..22222222.22445555555555555555...245555556666666665.......22222333333333333333333
TARGET FKISIILPTYNVEQYIARAIESCINQTFKDIEIIVVDDCGNDNSINIAKEYSKKDKRIKIIHNEKNLGLLRARYEGVKVANSPYIMFLDPDDYLELNACEECIKILDEQDeVDLVFFNAIVESNVISY----KKFDFNS---GFYSKKEFVKkiiankNLYWTMWGKLIRKKLYLEAFASLRLeKDVKinmAEDVLLYYPMLSQAQKIAYMNCNLYHY--VPNNNSICNTKNevlV--KNNIQELQ-LvLNYLRQNYILNKYCSVLY---VLIKYLLYIQIYKIKRTK-------LMVTLLAKINILTLKILFKYKKF
----------------------------------------------------------------------------------------------------------------
================================================================================================================

A1E4B4_CAMJU 1	34.9	158.2	3.9e-42	197	Campylobacter jejuni	Truncated beta-1,3-galactosyltransferase      
----------------------------------------------------------------------------------------------------------------	
Target-env-start	Target-env-end	Target-ali-start	Target-ali-end	Query-start	Query-end	E-value 	
----------------------------------------------------------------------------------------------------------------		
1	267	2	255	8	269	
QUERY  pkisiIIPvYntekyikkcldsllkqtyknfeiIivdDgStDnskkilkkydkkdkiikiikenknsGsvksrnkgiknakgdYiaflDsDDyinknfleklvkylekkd.idliisnfkifydlneegfkiehnskykeleikkskknfik......ikiiipwakvfkkelfeaekyklli.enik...yeDillsyqllnkekkikfindklgeYerirkpnnksliln...fndfwikkkiynetifeikdisleisklvkklilnqrikvk
MATCH   kisiI P+Yn e+yi ++++s ++qt k++eiI+vdD+ +Dns++i k+y+kkdk+ikii ++kn G+  +r  g+k a+  Yi+flD DDy++ n++e+++k+l+++d +dl+ +n  +  +  + +    +  +++   +  skk+f+k      +   ++w+k+++k+l+ +  + l++ +++k    eD+ll+y++l++++ki ++n +l+ Y  + ++n++ +++n   +           +  ++i +++l  + l++++iln++  v+
PP     69***************************************************999**************************************************77777*******99954444443....333332...22333333333333345566899***********96666555666676677*************************..7776676666554331...........2..23333333333333333333333333
TARGET FKISIILPTYNVEQYIARAIESCINQTFKDIEIIVVDDCGNDNSINIAKEYSKKDKRIKIIHNEKNLGLLRARYEGVKVANSPYIMFLDPDDYLELNACEECIKILDEQDeVDLVFFNAIVESNVISYK----KFDFNS---GFYSKKEFVKkiiakkNLYWTMWGKLIRKKLYLEAFASLKLeKDVKinmAEDVLLYYPMLSQAQKIAYMNCNLYHY--VPNNNSICNTKNevlV-----------K--NNIQELQLVLNYLRQNYILNKYCSVL
----------------------------------------------------------------------------------------------------------------
================================================================================================================

A0A430TK43_CAMJU 1	43.4	157.9	4.9e-42	197	Campylobacter jejuni	Glycosyltransferase family 2 protein      
----------------------------------------------------------------------------------------------------------------	
Target-env-start	Target-env-end	Target-ali-start	Target-ali-end	Query-start	Query-end	E-value 	
----------------------------------------------------------------------------------------------------------------		
1	301	2	294	8	302	
QUERY  pkisiIIPvYntekyikkcldsllkqtyknfeiIivdDgStDnskkilkkydkkdkiikiikenknsGsvksrnkgiknakgdYiaflDsDDyinknfleklvkylekkd.idliisnfkifydlneegfkiehnskykeleikkskknfik......ikiiipwakvfkkelfeaekyklli.enik...yeDillsyqllnkekkikfindklgeYerirkpnnkslilnfnd..fwikkkiyne.tifeikdisleisklvkklilnqrikvkfikilrnkklvkqrlhglifslikkkikivise
MATCH   kisiI P++n ekyi k+l+s ++qt k++eiI+vdD+ +Dns++i+k+y+kkdk+ikii ++kn G+  +r  g+k a+  Yi+flD DDy++ n++e+++k+l+++d +dl+ +n  +    +++ +++++  +++   +  skk+f+k      +   ++w+k+++k+l+ +  + l + +++     eD+ll+y++l++++ki ++n +l+ Y  + ++n++ +++n  +  +++++++++  +++ + ++ l++  +v +    ++++ ++i+i+++k ++  +  +l+ ++++ ++ki ++ 
PP     69***************************************************999**************************************************77777*****99999....44444444444443...33444444444444446667899***********94444443333366667*************************..666666666655..32333333333334556666666666666666...255566666666666665..22234444444444544422
TARGET SKISIILPTFNVEKYITKALESCINQTFKDIEIIVVDDCGNDNSINIVKEYSKKDKRIKIIHNEKNLGLLRARYEGVKVANSPYIMFLDPDDYLELNACEECIKILDEQDeVDLVFFNAIV----ESNIISYKKFDFNS---GFYSKKEFVKkiiakkNLYWTMWGKLIRKKLYLEAFASLRLeKDVTinmAEDVLLYYPMLSQAQKIAYMNCNLYHY--VPNNNSICNTKN--EvlIKNNIQELQLvLNYLRQNYILNKYCSVLY---VLIKYLLYIQIYKIKRTK--LMVTLLVKINILTLKILFKY
----------------------------------------------------------------------------------------------------------------
================================================================================================================

Q0GH58_CAMJU 1	41.1	157.7	5.5e-42	197	Campylobacter jejuni	Beta-1,3-galactosyltransferase      
----------------------------------------------------------------------------------------------------------------	
Target-env-start	Target-env-end	Target-ali-start	Target-ali-end	Query-start	Query-end	E-value 	
----------------------------------------------------------------------------------------------------------------		
1	301	2	297	8	310	
QUERY  pkisiIIPvYntekyikkcldsllkqtyknfeiIivdDgStDnskkilkkydkkdkiikiikenknsGsvksrnkgiknakgdYiaflDsDDyinknfleklvkylekkd.idliisnfkifydlneegfkiehnskykeleikkskknfik......ikiiipwakvfkkelfeaekyklli.enik...yeDillsyqllnkekkikfindklgeYerirkpnnksliln...fndfwikkkiyne.tifeikdisleisklvkklilnqrikvkfikilrnkklvkqrlhglifslikkkikivisefkkklkef
MATCH   kisiI P+Yn e+yi ++++s ++qt k++eiI+vdD+ +Dns++i k+y+kkd++ikii ++kn G+  +r  g+k a+  Yi+flD DDy++ n++e+++k+l+++d +dl+ +n  +  +  + +    +  +++   +  skk+f+k      +   ++w+k+++k+l+ +  + l + +++k    eD+ll+y++l++++ki ++n +l+ Y  + ++n++ +++n   +  + + +++    +++ + ++ l++  +v +    ++++ ++i+i+++k ++       +    ++ki+i   +  +k k+f
PP     69***************************************************999**************************************************77777*******99954444443....333332...22333333333333345566899***********94444445666666667*************************..6666666666553221..22222222.22445555555555555555...245555556666666665.......22222333333333333333333
TARGET FKISIILPTYNVEQYIARAIESCINQTFKDIEIIVVDDCGNDNSINIAKEYSKKDERIKIIHNEKNLGLLRARYEGVKVANSPYIMFLDPDDYLELNACEECIKILDEQDeVDLVFFNAIVESNVISYK----KFDFNS---GFYSKKEFVKkiiakkNLYWTMWGKLIRKKLYLEAFASLRLeKDVKinmAEDVLLYYPMLSQAQKIAYMNCNLYHY--VPNNNSICNTKNevlV--KNNIQELQ-LvLNYLRQNYILNKYCSVLY---VLIKYLLYIQIYKIKRTK-------LMVTLLAKINILTLKILFKYKKF
----------------------------------------------------------------------------------------------------------------
================================================================================================================

A0A431D5J9_CAMJU 1	42.4	156.6	1.2e-41	197	Campylobacter jejuni	Glycosyltransferase family 2 protein      
----------------------------------------------------------------------------------------------------------------	
Target-env-start	Target-env-end	Target-ali-start	Target-ali-end	Query-start	Query-end	E-value 	
----------------------------------------------------------------------------------------------------------------		
1	301	2	296	8	309	
QUERY  pkisiIIPvYntekyikkcldsllkqtyknfeiIivdDgStDnskkilkkydkkdkiikiikenknsGsvksrnkgiknakgdYiaflDsDDyinknfleklvkylekkd.idliisnfkifydlneegfkiehnskykeleikkskknfik......ikiiipwakvfkkelfeaekyklli.enik...yeDillsyqllnkekkikfindklgeYerirkpnnksliln...fndfwikkkiyne.tifeikdisleisklvkklilnqrikvkfikilrnkklvkqrlhglifslikkkikivisefkkklke
MATCH   kisiI P++n ekyi k+l+s ++qt kn+eiI+vdD+ +Dns++i k+y+kk+k+ikii ++kn G+   r  g+k a+  Yi+flD DDy++ n++e+++k+l+++d +dl+ +n  +  +  + +    +  +++   +  skk+f+k      +   ++w+k+++k+l+ +  + l + +++k    eD+ll+y++l++++ki ++n +l+ Y  + ++n++ +++n   +  + + +++    +++ + ++ l++  +v ++   ++++ ++i+i+++k ++       +    ++ki+i   +  +k k+
PP     69***************************************************999**************************************************77777*******99954444443....333332...22333333333333345566899***********94444445666666667*************************..7777777777664321..22222222.224455555555555555552...45555556666666555.......2222222333333333333333
TARGET SKISIILPTFNVEKYITKALESCINQTFKNIEIIVVDDCGSDNSINIAKEYSKKNKRIKIIHNEKNLGLLRVRYEGVKVANSPYIMFLDPDDYLELNACEECIKILDEQDeVDLVFFNAIVESNVISYK----KFDFNS---GFYSKKEFVKkiiakkNLYWTMWGKLIRKKLYLEAFASLRLeKDVKinmAEDVLLYYPMLSQAQKIAYMNCNLYHY--VPNNNSICNTKNevlV--KNNIQELQ-LvLNYLRQNYILNKYCSVLYA---LIKYLLYIQIYKIKRTK-------LMVTLLAKINILTLKILFKYKK
----------------------------------------------------------------------------------------------------------------
================================================================================================================

A0A430T197_CAMJU 1	27.1	156.3	1.5e-41	197	Campylobacter jejuni	Glycosyltransferase      
----------------------------------------------------------------------------------------------------------------	
Target-env-start	Target-env-end	Target-ali-start	Target-ali-end	Query-start	Query-end	E-value 	
----------------------------------------------------------------------------------------------------------------		
1	345	1	337	5	332	
QUERY  kskpkisiIIPvYntekyikkcldsllkqtyknfeiIivdDgStDnskkilkkydkkdkiikiikenknsGsvksrnkgiknakgdYiaflDsDDyinknfleklvkylekkdidliisnfkifydlneeg.............fkiehnskykeleikkskknfik...ikiiipwakvfkkelfeaekykllienikyeDillsyqllnkekkikfindklgeYerirkpnnkslilnfndfwikkkiynetifeikd...isleisklvkk........lilnqrikvkfikilrnkklv...kqrlhglifslikkkikivi.sefkkklkeftemllnnksiiiikknikklkk
MATCH  +++p++s+IIP+Yn eky+ +clds+ +qt  ++eiI+++DgStDn+ ki+ +y++kd  ++i+++++n+G+++++n g++ akg+Yi f++sDD+i+ n +e+l    +++d dl+ + f+   d n+++             f     +++  + +k++k + +    i ++ +wa ++ k+l+ ++ ++ + ++  y+D+ + +  l  ++ki  +++ ++ Y   ++p n s+ +     ++ +k++ + i+++     + + +++++++        +++++ ++++++  + +k+++   + ++++l ++++ ++ k +     kk ++++   ll nk+ + +k      +k
PP     799*****************************************************99.55666666678***********************************76666888***998775...55666656688887544442....22223334555555544444488*****************66666.7777***************************..5555554444443..3334444444333333300033333333333455444443333444444444444444442221122223333333322222213333333333...33333333222......22
TARGET MQQPLVSVIIPIYNVEKYLRECLDSVVNQTLREIEIILINDGSTDNCGKICDEYAAKD-KRIIVIHKENAGLGAAYNSGLDIAKGEYIGFVESDDWIEFNMYEELYFKAKNNDSDLVKCMFY---DYNSTRepkdklymqkhedF----ELFNCAPDNKIFKIEDYPkllIYHSSIWASLYHKTLINRLRFQES-KGATYQDFPFAIEALVLANKITTLRKAFYHY--RQEPLNASSVKRT--DQNLIKMIDQCIYARTRlisLGVFEKFKEEFyahaisplYGFYYQLQDDLKPLFFEKLVKffnNSLSENLSYKYFNQREKDFLfCILKKDFSKT---LLCNKQSLLYK------FK
----------------------------------------------------------------------------------------------------------------
================================================================================================================

B0ZTM8_CAMJU 1	27.1	156.2	1.6e-41	197	Campylobacter jejuni	Glyco_trans_2-like domain-containing protein      
----------------------------------------------------------------------------------------------------------------	
Target-env-start	Target-env-end	Target-ali-start	Target-ali-end	Query-start	Query-end	E-value 	
----------------------------------------------------------------------------------------------------------------		
1	347	3	339	5	332	
QUERY  kskpkisiIIPvYntekyikkcldsllkqtyknfeiIivdDgStDnskkilkkydkkdkiikiikenknsGsvksrnkgiknakgdYiaflDsDDyinknfleklvkylekkdidliisnfkifydlneeg.............fkiehnskykeleikkskknfik...ikiiipwakvfkkelfeaekykllienikyeDillsyqllnkekkikfindklgeYerirkpnnkslilnfndfwikkkiynetifeikd...isleisklvkk........lilnqrikvkfikilrnkklv...kqrlhglifslikkkikivi.sefkkklkeftemllnnksiiiikknikklkk
MATCH  +++p++s+IIP+Yn eky+ +clds+ +qt  ++eiI+++DgStDn+ ki+ +y+ kd  ++i+++++n+G+++++n g++ akg+Yi f++sDD+i+ n +e+l    +++d dl+ + f+   d n+++             f     +++  + +k++k + +    i ++ +wa ++ k+l+ ++ ++ + ++  y+D+ + +  l  ++ki  +++ ++ Y   ++p n s+ +     ++ +k++ + i+++     + + +++++++        +++++ ++++++  + +k+++   + ++++l ++++ ++ k +     kk ++++   ll nk+ + +k      +k
PP     89******************************************************99.55666666678***********************************76666888***998775...55666656688887544442....22223334555555544444488*****************66666.7777***************************..5555554444443..3334444444333333300033333333333455444443333444444444444444442221122223333333322222213333333333...33333333222......22
TARGET MQQPLVSVIIPIYNVEKYLRECLDSVVNQTLREIEIILINDGSTDNCGKICDEYATKD-KRIIVIHKENAGLGAAYNSGLDIAKGEYIGFVESDDWIEFNMYEELYFKAKNNDSDLVKCMFY---DYNSTRepkdklymqkhedF----ELFNCAPDNKIFKIEDYPkllIYHSSIWASLYHKTLINRLRFQES-KGATYQDFPFAIEALVLANKITTLRKAFYHY--RQEPLNASSVKRT--DQNLIKMIDQCIYARTRlisLGVFEKFKEEFyahaisplYGFYYQLQDDLKPLFFEKLVKffnNSLSENLSYKYFNQREKDFLfCILKKDFSKT---LLCNKQSLLYK------FK
----------------------------------------------------------------------------------------------------------------
================================================================================================================

A0A400PW25_CAMJU 1	27.4	155.3	2.9e-41	197	Campylobacter jejuni	Glycosyltransferase      
----------------------------------------------------------------------------------------------------------------	
Target-env-start	Target-env-end	Target-ali-start	Target-ali-end	Query-start	Query-end	E-value 	
----------------------------------------------------------------------------------------------------------------		
1	345	1	337	5	332	
QUERY  kskpkisiIIPvYntekyikkcldsllkqtyknfeiIivdDgStDnskkilkkydkkdkiikiikenknsGsvksrnkgiknakgdYiaflDsDDyinknfleklvkylekkdidliisnfkifydlneeg.............fkiehnskykeleikkskknfik...ikiiipwakvfkkelfeaekykllienikyeDillsyqllnkekkikfindklgeYerirkpnnkslilnfndfwikkkiynetifeikd...isleisklvkk........lilnqrikvkfikilrnkklv...kqrlhglifslikkkikivi.sefkkklkeftemllnnksiiiikknikklkk
MATCH  +++p++s+IIP+Yn eky+ +clds+ +qt  ++eiI+++DgStDn+ ki+ +y+ kd  ++i+++++n+G+++++n g++ akg+Yi f++sDD+i+ n +e+l    +++d dl+ + f+   d n+++             f     +++  + +k++k + +    i ++ +wa ++ k+l+ ++ ++ + ++  y+D+ + +  l  ++ki  +++ ++ Y   ++p n s+ +     ++ +k++ + i+++     + + +++++++        +++++ ++++++  + +k+++   + ++++l ++++ ++ k +     kk ++++   ll nk+ + +k      +k
PP     799*****************************************************99.55666666678***********************************76666888***998775...55666656688887544442....22223334555555544444488*****************66666.7777***************************..5555554444443..3334444444333333300033333333333455444443333444444444444444442221122223333333322222213333333333...33333333222......22
TARGET MQQPLVSVIIPIYNVEKYLRECLDSVVNQTLREIEIILINDGSTDNCGKICDEYATKD-KRIIVIHKENAGLGAAYNSGLDIAKGEYIGFVESDDWIEFNMYEELYFKAKNNDSDLVKCMFY---DYNSTRepkdklymqkhedF----ELFNCAPDNKIFKIEDYPkllIYHSSIWASLYHKTLINRLRFQES-KGATYQDFPFAIEALVLANKITTLRKAFYHY--RQEPLNASSVKRT--DQNLIKMIDQCIYARTRlisLGVFEKFKEEFyahaisplYGFYYQLQDDLKPLFFEKLVKffnNSLSENLSYKYFNQREKDFLfCILKKDFSKT---LLCNKQSLLYK------FK
----------------------------------------------------------------------------------------------------------------
================================================================================================================

A0A3X8VCQ3_CAMJU 1	33.1	154.8	4.2e-41	197	Campylobacter jejuni	Glycosyltransferase (Fragment)      
----------------------------------------------------------------------------------------------------------------	
Target-env-start	Target-env-end	Target-ali-start	Target-ali-end	Query-start	Query-end	E-value 	
----------------------------------------------------------------------------------------------------------------		
1	304	3	301	5	308	
QUERY  kskpkisiIIPvYntekyikkcldsllkqtyknfeiIivdDgStDnskkilkkydkkdkiikiikenknsGsvksrnkgiknakgdYiaflDsDDyinknfleklvkylekkdidliisnfkifydlneegfkiehnskykeleikkskknfik.ikiiipw....akvfkkelfeaekyklli.enikyeDillsyqllnkekkikfindklgeYerirkpnnkslilnfndfwikkkiynetifeikdisleisklvkklilnqrikvkf...ikilrnkklvkqrlhglifslikkkikivi..sefkkklk
MATCH  +++p++s+IIP+Yn eky+ +clds+ +qt  ++eiI+++DgStDn+ ki+ +y+ kd  ++i+++++n+G++++ n g++ akg+Y ++++sDDy++ + +ekl +  +++d  ++ s+f  f d+++e+++++    y ++ ++k+ + +++   ii  w    + ++k +++++ ++      + +y+Di l++q+l+ + +i+f ++ ++ Y    +++n            ++k   ++++ ++++++ ++++ k+l l+ r++++f   + +++  +l+  r + ++++ +++++ + +  +  k ++k
PP     89******************************************************99.55666666678***************************************99********************9999977775555555555544433333344555567799999999955333226666**********************99999....4444.........2334455555666677777777777777666666666665543333333333..5555666666666666554333333333
TARGET MQQPLVSVIIPIYNVEKYLRECLDSVVNQTLREIEIILINDGSTDNCGKICDEYATKD-KRIIVIHKENAGLGAAFNSGLDIAKGEYCTIVESDDYVKLDMCEKLYRLAQNQDCQVVKSDFIGFEDKEKERIFKNLPICYDQALYNKKTNSYLNpSIIINSWnmnqSSLYKMDFIKKYNIRANEtQGASYQDIGLWFQILSLASSIYFCQEGFYFY----RQDN---------ENASVKSKDKIYCVCDEFEFLDKFFDKNLELKSRLQDVFycfKFKIYSWNLK--RIDDKYKLDFLYRFSQEFlpIYDKINKK
----------------------------------------------------------------------------------------------------------------
================================================================================================================

A0A431CWI4_CAMJU 1	45.4	153.2	1.3e-40	197	Campylobacter jejuni	Glycosyltransferase family 2 protein      
----------------------------------------------------------------------------------------------------------------	
Target-env-start	Target-env-end	Target-ali-start	Target-ali-end	Query-start	Query-end	E-value 	
----------------------------------------------------------------------------------------------------------------		
1	350	2	345	3	336	
QUERY  lkkskpkisiIIPvYntekyikkcldsllkqtyknfeiIivdDgStDnskkilkkydkkdkiikiikenknsGsvksrnkgiknakgdYiaflDsDDyinknfleklvkylekkdidliisnfkifydlneegfkiehnskykeleikkskknfik.ikiiipw....akvfkkelfeaekyklli.enikyeDillsyqllnkekkikfindklgeYerirkpnnkslilnfndfwikkkiynetifeikdisleisklvkklilnqrikvkf...ikilrnkklvkqrlhglifslikkkikivi..sefkkklkeft...............emll.nnksiiiikknikklkkskel
MATCH   +k+ p++s+IIP+Yn eky+ +clds+ +qt  ++eiI+++DgStDn+ ki+ +y+ kd  ++i+++++n+G++++ n g++ akg+Y ++++sDDy++ + +ekl +  +++d+ ++ s+f  f d+++e+++++    y ++ ++k+ + +++   ii  w    + ++k +++++ ++      + +y+Di l++q+l+ + +i+f ++ ++ Y    +++n            ++k   ++++ ++++++ +++l k+l l+ r++++f   + +++  +l+  r + ++++ +++++ + +  +  k ++k+ft               +  + nn+ + i k +ik ++k +++
PP     6899******************************************************99.55666666678*************************************************************9999977775555555555544433333344555567799999999955333226666**********************99999....4444.........2334555555666677777777777777666666666666543333333333..55666666666666666655555555555555566666655555531.223555555555555555555544
TARGET INKNTPLVSVIIPIYNVEKYLRECLDSVVNQTLREIEIILINDGSTDNCGKICDEYATKD-KRIIVIHKENAGLGAAFNSGLDIAKGEYCTIVESDDYVKLDMCEKLYRLARNQDYQVVKSDFIGFEDKEKERIFKNLPICYDQALYNKKTNSYLNpSIIINSWnmnqSSLYKMDFIKKYNIRANEtQGASYQDIGLWFQILSLASSIYFCQEGFYFY----RQDN---------ENASVKSKDKIYCVCDEFEFLDKFLDKNLELKSRLQDVFycfKFKIYSWNLK--RIDDKYKLDFLYRFSQEFlpIYDKINKKYFTynelsdlwsiiqdpkK-AYsNNFFHRIRKGIIKIKYKLYKK
----------------------------------------------------------------------------------------------------------------
================================================================================================================

A0A3Z9ZYB3_CAMJU 1	25.4	152.5	2.2e-40	197	Campylobacter jejuni	Glycosyltransferase family 2 protein (Fragment)      
----------------------------------------------------------------------------------------------------------------	
Target-env-start	Target-env-end	Target-ali-start	Target-ali-end	Query-start	Query-end	E-value 	
----------------------------------------------------------------------------------------------------------------		
1	212	2	211	8	214	
QUERY  pkisiIIPvYntekyikkcldsllkqtyknfeiIivdDgStDnskkilkkydkkdkiikiikenknsGsvksrnkgiknakgdYiaflDsDDyinknfleklvkylekkdidliisnfkifydlneegfkiehnsky..keleikkskknfik......ikiiipwakvfkkelfeaekyklli..enik...yeDillsyqllnkekkikfindklgeY
MATCH   kisiI P+Yn e+yi ++++s ++qt kn+eiI+vdD+ +D+s++i k+y+kkd +ikii +++n  +  +r  g+k a+  Yi+flD DDy++ n++e+++k+l++++idl+ +n ++  ++    +kie ++ +  k  ++k +     k      + + + wakv+kkel+ +     li  en k    eD+ll+y+l+n ++ i +++++l++Y
PP     69***************************************************887**************************************************6666**********5444....44444444422222233333....3333354778899************9..444334777766667*************************
TARGET SKISIILPTYNVEQYIARAIESCINQTFKNIEIIVVDDCGSDKSIDIAKEYAKKDDRIKIIHNEENLKLLRARYEGVKVANSPYIMFLDPDDYLELNACEECMKILKNNEIDLLFFNAFVLENN----NKIERKLNFqeKCYAKKDFL----KellktkNLFWTVWAKVIKKELYLKA--VGLIslENAKinmAEDVLLYYPLINISNTIFHLSKNLYNY
----------------------------------------------------------------------------------------------------------------
================================================================================================================

A0A3Z9HYI2_CAMJU 1	41.8	152.4	2.2e-40	197	Campylobacter jejuni	Glycosyltransferase      
----------------------------------------------------------------------------------------------------------------	
Target-env-start	Target-env-end	Target-ali-start	Target-ali-end	Query-start	Query-end	E-value 	
----------------------------------------------------------------------------------------------------------------		
1	345	3	337	5	322	
QUERY  kskpkisiIIPvYntekyikkcldsllkqtyknfeiIivdDgStDnskkilkkydkkdkiikiikenknsGsvksrnkgiknakgdYiaflDsDDyinknfleklvkylekkdidliisnfkifydlneegfkiehnskykeleikkskknfik.ikiiipw....akvfkkelfeaekyklli.enikyeDillsyqllnkekkikfindklgeYerirkpnnksliln.....fndfwikkkiyne............tifeikdisleisklvkklilnqrikvkf..........................ikilrnkklvkqrlhglifslikkkikivisefkkklkeftemllnnksiii
MATCH  +++p++s+IIP+Yn eky+ +clds+ +qt  ++eiI+++DgStDn+ ki+ +y+ kd  ++i+++++n+G++++ n g++ akg+Y ++++sDDy++ + +ekl +  +++d  ++ s+f  f d+++e+++++    y ++ ++k+ + +++   ii  w    + ++k +++++ ++      + +y+Di l++q+l+ + +i+f ++ ++ Y r  ++n +  +++     +++f+   k + +            ++f++k +s + + +  k          +                           +i +++++v++             +        k+ k++   ++ +k++i+
PP     89******************************************************99.55666666678***************************************99********************9999977775555555555544433333344555567799999999955333226666**********************99999.3333333222222344442223333333333222222333333333333333333333333..........222222122222111111111111122222222222222.............2.......2222222222233333333
TARGET MQQPLVSVIIPIYNVEKYLRECLDSVVNQTLREIEIILINDGSTDNCGKICDEYATKD-KRIIVIHKENAGLGAAFNSGLDIAKGEYCTIVESDDYVKLDMCEKLYRLAQNQDCQVVKSDFIGFEDKEKERIFKNLPICYDQALYNKKTNSYLNpSIIINSWnmnqSSLYKMDFIKKYNIRANEtQGASYQDIGLWFQILSLASSIYFCQEGFYFY-RQDNENASVKSKDkiycvCDEFEFLDKFLDKnlelksrlqdvfYYFKFKIYSWNLKRIDDK----------YkleflykfsqdfsliydkldktvfkaSEISEISCIVQD-------------P-------SKYYKKYNSVFYSIKKKIF
----------------------------------------------------------------------------------------------------------------
================================================================================================================

A0A431BKD9_CAMJU 1	41.2	152.3	2.4e-40	197	Campylobacter jejuni	Glycosyltransferase family 2 protein      
----------------------------------------------------------------------------------------------------------------	
Target-env-start	Target-env-end	Target-ali-start	Target-ali-end	Query-start	Query-end	E-value 	
----------------------------------------------------------------------------------------------------------------		
1	301	2	295	8	304	
QUERY  pkisiIIPvYntekyikkcldsllkqtyknfeiIivdDgStDnskkilkkydkkdkiikiikenknsGsvksrnkgiknakgdYiaflDsDDyinknfleklvkylekkd.idliisnfkifydlneegfkiehnskykeleikkskknfik......ikiiipwakvfkkelfeaekyklli.enik...yeDillsyqllnkekkikfindklgeYerirkpnnkslilnfndfwikkkiynetifeikdisleisklvkklilnqrikvkf........ikilrnkklvkqrlhglifslikkkikivisefk
MATCH   kisiI P++n ekyi k+l+s ++qt kn+eiI+vdD+ +D+s++i k+y+kkd +iki+ ++kn G+  +r  g+k ++  Yi+flD DDy++ n++e+++k+l+++d +dl+ +n  +    +++ +++++  +++   +  skk+f+k      +   ++w+k+++k+l+ +  + l + +++k    eD+ll+y++l++++ki ++n +l+ Y  + ++n++ +++n        +++ +  ++i +++l    l++++iln++  v++        i+i++++ ++  +  +l+ ++++ ++ki ++  k
PP     69***************************************************999**************************************************77777*****99999....44444444444443...33444444444444446667899***********94444445666666667*************************..666666666655........22222..333334444444444444443333333332111114444443333..2222333333334555442.22
TARGET SKISIILPTFNVEKYITKALESCINQTFKNIEIIVVDDCGSDKSINIAKEYAKKDTRIKIVHNEKNLGLLRARYEGVKVVNSPYIMFLDPDDYLELNACEECIKILDEQDeVDLVFFNAIV----ESNIISYKKFDFNS---GFYSKKEFVKkiiakkNLYWTMWGKLIRKKLYLESFASLRLeKDVKinmAEDVLLYYPMLSQAQKIAYMNCNLYHY--VPNNNSICNTKN--------EVLVK--NNIQELQLVLHYLRQNYILNKYCSVLYvlikyllyIQIYKKQRTK--LMVTLLVKINILTLKILFK-YK
----------------------------------------------------------------------------------------------------------------
================================================================================================================

A0A563T4Z5_CAMJU 1	42.8	152.1	2.8e-40	197	Campylobacter jejuni	Glycosyltransferase family 2 protein      
----------------------------------------------------------------------------------------------------------------	
Target-env-start	Target-env-end	Target-ali-start	Target-ali-end	Query-start	Query-end	E-value 	
----------------------------------------------------------------------------------------------------------------		
1	348	3	343	5	335	
QUERY  kskpkisiIIPvYntekyikkcldsllkqtyknfeiIivdDgStDnskkilkkydkkdkiikiikenknsGsvksrnkgiknakgdYiaflDsDDyinknfleklvkylekkdidliisnfkifydlneegfkiehnskykeleikkskknfikikiiipw......akvfkkelfeaekykllienik...yeDillsyqllnkekkikfindklgeYerirkpnnkslilnfndfwikkkiynetifeikdisleisklvkklilnqrikvkf....ikilrnkklvkqrlhglifslikkkikivi..sefkkklkeft...............emll.nnksiiiikknikklkkske
MATCH  +++p++s+IIP+Yn eky+ +clds+ +qt  ++eiI+++DgStDn+ ki+ +y++kd  ++i+++++n+G+++++n g++ akg+Y ++++sDDy++ + +ekl +   ++d  ++ s+f  f d+++e+++++    y ++ ++ +k n  ++++ii+       + ++k +++++ ++    + +k   y+Di l++q+l+ + +i+f +d ++ Y r  ++n             ++k   ++++ ++++++ ++++ k+l l+ r++++f      +++  +l+  r + ++++ +++k+ + +  +  k ++k+ft               +  + nn+ + i k +ik ++k ++
PP     89******************************************************99.55666666678***************************************99*******************9999886666333333.333333433333323355557779999999995433..3333455**********************99999.3333222............33333334444444444444444444444444444433321.11111111..22223333333333333322222223333333333344433333321.11244444444444444444433
TARGET MQQPLVSVIIPIYNVEKYLRECLDSVVNQTLREIEIILINDGSTDNCGKICDEYAAKD-KRIIVIHKENAGLGAAYNSGLDIAKGEYCTIVESDDYVKIDMCEKLYRLACNQDCQVVKSDFIGFEDKEKERIFKNLPICYDQALYN-KKTNLCLNPSIIINswnmnqSSLYKMDFIKKYNIRA--NETKgasYQDIGLWFQILSLASSIYFCQDGFYFY-RQDNENA------------SVKSKDKIYCVCDEFEFLDKFFDKNLELKSRLQDVFycfkF-KIYSWNLK--RIDDKFKLEFLYKFSQEFlpIYDKINKKYFTynelsdlwsiiqdpkK-AYsNNFFHRIRKGIIKIKYKLYK
----------------------------------------------------------------------------------------------------------------
================================================================================================================

A0A3Z9MDX1_CAMJU 1	28.5	152.0	3.0e-40	197	Campylobacter jejuni	Glycosyltransferase family 2 protein (Fragment)      
----------------------------------------------------------------------------------------------------------------	
Target-env-start	Target-env-end	Target-ali-start	Target-ali-end	Query-start	Query-end	E-value 	
----------------------------------------------------------------------------------------------------------------		
1	231	2	217	8	221	
QUERY  pkisiIIPvYntekyikkcldsllkqtyknfeiIivdDgStDnskkilkkydkkdkiikiikenknsGsvksrnkgiknakgdYiaflDsDDyinknfleklvkylekkdidliisnfkifydlneegfkiehnsky..keleikkskknfik......ikiiipwakvfkkelfeaekyklli..enik...yeDillsyqllnkekkikfindklgeYerirkpn
MATCH   kisiI P+Yn e+yi ++++s ++qt kn+eiI+vdD+ +D+s++i k+y+kkd +ikii +++n  +  +r  g+k a+  Yi+flD DDy++ n++e++v++l++++idl+ +n ++  ++    +kie ++ +  k  ++k +     k      + + + wakv+kkel+ +     li  en k    eD+ll+y+l+n ++ i +++++l++Y +i++ +
PP     69***************************************************887**************************************************6666**********5444....44444444422222233333....3333354778899************9..444334777766667*************************.777633
TARGET SKISIILPTYNVEQYIARAIESCINQTFKNIEIIVVDDCGSDKSIDIAKEYAKKDDRIKIIHNEENLKLLRARYEGVKVANSPYIMFLDPDDYLELNACEECVRILKNNEIDLLFFNAFVLENN----NKIERKLNFqeKCYAKKDFL----KellktkNLFWTVWAKVIKKELYLKA--VGLIslENAKinmAEDVLLYYPLINISNTIFHLSKNLYNY-QINNFS
----------------------------------------------------------------------------------------------------------------
================================================================================================================

A0A3X9C2R6_CAMJU 1	30.3	151.9	3.3e-40	197	Campylobacter jejuni	Glycosyltransferase family 2 protein (Fragment)      
----------------------------------------------------------------------------------------------------------------	
Target-env-start	Target-env-end	Target-ali-start	Target-ali-end	Query-start	Query-end	E-value 	
----------------------------------------------------------------------------------------------------------------		
1	232	2	217	8	221	
QUERY  pkisiIIPvYntekyikkcldsllkqtyknfeiIivdDgStDnskkilkkydkkdkiikiikenknsGsvksrnkgiknakgdYiaflDsDDyinknfleklvkylekkdidliisnfkifydlneegfkiehnsky..keleikkskknfik......ikiiipwakvfkkelfeaekyklli..enik...yeDillsyqllnkekkikfindklgeYerirkpn
MATCH   kisiI P++n ekyi k+l+s ++qt kn+eiI+vdD+ +D+s++i k+y+kkd +ikii +++n  +  +r  g+k a+  Yi+flD DDy++ n++e+++k+l++++idl+ +n ++  ++    +kie ++ +  k  ++k +     k      + + + wakv+kkel+ +     li  en k    eD+ll+y+l+n ++ i +++++l++Y +i++ +
PP     69***************************************************887**************************************************6666**********5444....44444444422222233333....3333354778899************9..444334777766667*************************.777633
TARGET SKISIILPTFNVEKYITKALESCINQTFKNIEIIVVDDCGSDKSIDIAKEYAKKDDRIKIIHNEENLKLLRARYEGVKVANSPYIMFLDPDDYLELNACEECMKILKNNEIDLLFFNAFVLENN----NKIERKLNFqeKCYAKKDFL----KellktkNLFWTVWAKVIKKELYLKA--VGLIslENAKinmAEDVLLYYPLINISNTIFHLSKNLYNY-QINNFS
----------------------------------------------------------------------------------------------------------------
================================================================================================================

A0A563S106_CAMJU 1	44.0	151.8	3.5e-40	197	Campylobacter jejuni	Glycosyltransferase family 2 protein      
----------------------------------------------------------------------------------------------------------------	
Target-env-start	Target-env-end	Target-ali-start	Target-ali-end	Query-start	Query-end	E-value 	
----------------------------------------------------------------------------------------------------------------		
1	349	3	344	5	336	
QUERY  kskpkisiIIPvYntekyikkcldsllkqtyknfeiIivdDgStDnskkilkkydkkdkiikiikenknsGsvksrnkgiknakgdYiaflDsDDyinknfleklvkylekkdidliisnfkifydlneegfkiehnskykeleikkskknfikikiiipw......akvfkkelfeaekykllienik...yeDillsyqllnkekkikfindklgeYerirkpnnkslilnfndfwikkkiynetifeikdisleisklvkklilnqrikvkf...ikilrnkklvkqrlhglifslikkkikivi..sefkkklkeft...............emll.nnksiiiikknikklkkskel
MATCH  +++p++s+IIP+Yn eky+ +clds+ +qt  ++eiI+++DgStDn+ ki+ +y++kd  ++i+++++n+G+++++n g++ akg+Y ++++sDDy++ + +ekl +   ++d  ++ s+f  f d+++e+++++    y ++ ++ +k n  ++++ii+       + ++k +++++ ++    + +k   y+Di l++q+l+ + +i+f +d ++ Y r  ++n             ++k   ++++ ++++++ ++++ k+l l+ r++++f   + +++  +l+  r + ++++ +++k+ + +  +  k ++k+ft               +  + nn+ + i k +ik ++k +++
PP     89******************************************************99.55666666678***************************************99*******************9999886666333333.333333433333323355557779999999995433..3333455**********************99999.3333333............3333333444444444444444444444444444444332222222222..33334444444444444433333333333333344444433333321.112444444444444444444433
TARGET MQQPLVSVIIPIYNVEKYLRECLDSVVNQTLREIEIILINDGSTDNCGKICDEYAAKD-KRIIVIHKENAGLGAAYNSGLDIAKGEYCTIVESDDYVKIDMCEKLYRLACNQDCQVVKSDFIGFEDKEKERIFKNLPICYDQALYN-KKTNLCLNPSIIINswnmnqSSLYKMDFIKKYNIRA--NETKgasYQDIGLWFQILSLASSIYFCQDGFYFY-RQDNENA------------SVKSKDKIYCVCDEFEFLDKFFDKNLELKSRLQDVFycfKFKIYSWNLK--RIDDKYKLEFLYKFSQEFlpIYDKINKKYFTynelsdlwsiiqdpkK-AYsNNFFHRIRKGIIKIKYKLYKK
----------------------------------------------------------------------------------------------------------------
================================================================================================================

A2T1K3_CAMJU 1	43.1	151.4	4.5e-40	197	Campylobacter jejuni	Beta-1,3-galactosyltransferase      
----------------------------------------------------------------------------------------------------------------	
Target-env-start	Target-env-end	Target-ali-start	Target-ali-end	Query-start	Query-end	E-value 	
----------------------------------------------------------------------------------------------------------------		
1	297	1	289	7	281	
QUERY  kpkisiIIPvYntekyikkcldsllkqtyknfeiIivdDgStDnskkilkkydkkdkiikiikenknsGsvksrnkgiknakgdYiaflDsDDyinknfleklvkylekkdidliisnfkifydlneegfkiehnsky..keleikkskknfik......ikiiipwakvfkkelfeaekyklli..enik...yeDillsyqllnkekkikfindklgeYerirk.........pnnkslilnfnd..fwikkkiyne.....tifeikdisleisklvkklilnqrikvkfikilrnkklvk
MATCH  +pkisiI P+Yn e+yi ++++s ++qt kn+eiI+vdD+ +D+s++i k+y+kkd +ikii +++n  +  +r  g+k a+  Yi+flD DDy++ n++e++v++l++++idl+ +n ++  ++    +kie ++ +  k  ++k +     k      + + + wakv+kkel+ +     li  en k    eD+ll+y+l+n ++ i +++++l++Y +i++         +n k++i+  ++  +++kk  yn      + + i+++ l+++ +       +r+   f+  +  kk+++
PP     79****************************************************887**************************************************6666**********5444....44444444422222233333....3333354778899************9..444334777766667*************************.777755544444433333333322233222222222211332222222333222222222....666666655555555553
TARGET MPKISIILPTYNVEQYIARAIESCINQTFKNIEIIVVDDCGSDKSIDIAKEYAKKDDRIKIIHNEENLKLLRARYEGVKVANSPYIMFLDPDDYLELNACEECVRILKNNEIDLLFFNAFVLENN----NKIERKLNFqeKCYAKKDFL----KellktkNLFWTVWAKVIKKELYLKA--VGLIslENAKinmAEDVLLYYPLINISNTIFHLSKNLYNY-QINNfsitktltlQNIKTNIQEQDNvlYLLKKMQYNYnfnltLLKLIEYFLLIEKYSLSS----KRNVLCFKINIFFKKIQF
----------------------------------------------------------------------------------------------------------------
================================================================================================================

A0A3Z9I280_CAMJU 1	25.6	151.1	5.5e-40	197	Campylobacter jejuni	Glycosyltransferase family 2 protein (Fragment)      
----------------------------------------------------------------------------------------------------------------	
Target-env-start	Target-env-end	Target-ali-start	Target-ali-end	Query-start	Query-end	E-value 	
----------------------------------------------------------------------------------------------------------------		
1	217	1	215	7	219	
QUERY  kpkisiIIPvYntekyikkcldsllkqtyknfeiIivdDgStDnskkilkkydkkdkiikiikenknsGsvksrnkgiknakgdYiaflDsDDyinknfleklvkylekkdidliisnfkifydlneegfkiehnsky..keleikkskknfik......ikiiipwakvfkkelfeaekyklli..enik...yeDillsyqllnkekkikfindklgeYerirk
MATCH  +pkisiI P++n ekyi k+l+s ++q+ k++eiI+vdD+ +D+s++i k+y+kkd +ikii +++n  +  +r  g+k a+  Yi+flD DDy++ n++e++v++l++++idl+ +n ++  ++    +kie ++ +  k  ++k +     k      + + + wakv+kkel+ +     li  en k    eD+ll+y+l+n ++ i +++++l++Y +i++
PP     79****************************************************887**************************************************6666**********5444....44444444422222233333....3333354778899************9..444334777766667*************************.7765
TARGET MPKISIILPTFNVEKYIAKALESCINQSFKDIEIIVVDDCGSDKSIDIAKEYAKKDDRIKIIHNEENLKLLRARYEGVKVANSPYIMFLDPDDYLELNACEECVRILKNNEIDLLFFNAFVLENN----NKIERKLNFqeKCYAKKDFL----KellktkNLFWTVWAKVIKKELYLKA--VGLIslENAKinmAEDVLLYYPLINISNTIFHLSKNLYNY-QINN
----------------------------------------------------------------------------------------------------------------
================================================================================================================

A0A563QTL7_CAMJU 1	44.1	151.0	5.9e-40	197	Campylobacter jejuni	Glycosyltransferase family 2 protein      
----------------------------------------------------------------------------------------------------------------	
Target-env-start	Target-env-end	Target-ali-start	Target-ali-end	Query-start	Query-end	E-value 	
----------------------------------------------------------------------------------------------------------------		
1	349	3	344	5	336	
QUERY  kskpkisiIIPvYntekyikkcldsllkqtyknfeiIivdDgStDnskkilkkydkkdkiikiikenknsGsvksrnkgiknakgdYiaflDsDDyinknfleklvkylekkdidliisnfkifydlneegfkiehnskykeleikkskknfikikiiipw......akvfkkelfeaekykllienik...yeDillsyqllnkekkikfindklgeYerirkpnnkslilnfndfwikkkiynetifeikdisleisklvkklilnqrikvkf...ikilrnkklvkqrlhglifslikkkikivi..sefkkklkeft...............emll.nnksiiiikknikklkkskel
MATCH  +++p++s+IIP+Yn eky+ +clds+ +qt  ++eiI+++DgStDn+ ki+ +y++kd  ++i+++++n+G+++++n g++ akg+Y ++++sDDy++ + +ekl +   ++d  ++ s+f  f d+++e+++++    y ++ ++ +k n  ++++ii+       + ++k +++++ ++    + +k   y+Di l++q+l+ + +i+f +d ++ Y r  ++n             ++k   ++++ ++++ + ++++ k+l l+ r++++f   + +++  +l+  r + ++++ +++k+ + +  +  k ++k+ft               +  + nn+ + i k +ik ++k +++
PP     89******************************************************99.55666666678***************************************99*******************9999886666333333.333333433333323355557779999999995433..3333455**********************99999.3333222............3333333444444444444444444444444444444332222222222..34444444444444444443334444444444444444444444321.112445555555555444444443
TARGET MQQPLVSVIIPIYNVEKYLRECLDSVVNQTLREIEIILINDGSTDNCGKICDEYAAKD-KRIIVIHKENAGLGAAYNSGLDIAKGEYCTIVESDDYVKIDMCEKLYRLACNQDCQVVKSDFIGFEDKEKERIFKNLPICYDQALYN-KKTNLCLNPSIIINswnmnqSSLYKMDFIKKYNIRA--NETKgasYQDIGLWFQILSLASSIYFCQDGFYFY-RQDNENA------------SVKSKDKIYCVCDEFDFLDKFFDKNLELKSRLQDVFycfKFKIYSWNLK--RIDDKYKLEFLYKFSQEFlpIYDKINKKYFTynelsdlwsiiqdpkK-AYsNNFFHRIRKGIIKIKYKLYKK
----------------------------------------------------------------------------------------------------------------
================================================================================================================

A0A3Z8U3A4_CAMJU 1	37.4	150.9	6.3e-40	197	Campylobacter jejuni	Glycosyltransferase family 2 protein (Fragment)      
----------------------------------------------------------------------------------------------------------------	
Target-env-start	Target-env-end	Target-ali-start	Target-ali-end	Query-start	Query-end	E-value 	
----------------------------------------------------------------------------------------------------------------		
1	271	2	252	8	257	
QUERY  pkisiIIPvYntekyikkcldsllkqtyknfeiIivdDgStDnskkilkkydkkdkiikiikenknsGsvksrnkgiknakgdYiaflDsDDyinknfleklvkylekkdidliisnfkifydlneegfkiehnsky..keleikkskknfik......ikiiipwakvfkkelfeaekyklli..enik...yeDillsyqllnkekkikfindklgeYerirk.........pnnkslilnfndfwikkkiynetifeikdisleisklv
MATCH   kisiI P+Yn e+yi ++++s ++qt kn+eiI+vdD+ +D+s++i k+y+kkd +ikii +++n  +  +r  g+k a+  Yi+flD DDy++ n++e+++k+l++++idl+ +n ++  ++    +kie ++ +  k  ++k +     k      + + + wakv+kkel+ +     li  en k    eD+ll+y+l+n ++ i +++++l++Y +i++         +n k++i+             ++ + +k+++ + +++ 
PP     69***************************************************887**************************************************6666**********5444....44444444422222233333....3333354778899************9..444334777766667*************************.7777444444443333333333..........2222333333322222222
TARGET SKISIILPTYNVEQYIARAIESCINQTFKNIEIIVVDDCGSDKSIDIAKEYAKKDDRIKIIHNEENLKLLRARYEGVKVANSPYIMFLDPDDYLELNACEECMKILKNNEIDLLFFNAFVLENN----NKIERKLNFqeKCYAKKDFL----KellktkNLFWTVWAKVIKKELYLKA--VGLIslENAKinmAEDVLLYYPLINISNTIFHLSKNLYNY-QINNfsitktltlQNIKTNIQE----------QDNVLYLLKKMQYNYNFNL
----------------------------------------------------------------------------------------------------------------
================================================================================================================

A0A3X8WB30_CAMJU 1	45.3	150.8	6.9e-40	197	Campylobacter jejuni	Glycosyltransferase      
----------------------------------------------------------------------------------------------------------------	
Target-env-start	Target-env-end	Target-ali-start	Target-ali-end	Query-start	Query-end	E-value 	
----------------------------------------------------------------------------------------------------------------		
1	350	2	345	3	336	
QUERY  lkkskpkisiIIPvYntekyikkcldsllkqtyknfeiIivdDgStDnskkilkkydkkdkiikiikenknsGsvksrnkgiknakgdYiaflDsDDyinknfleklvkylekkdidliisnfkifydlneegfkiehnskykeleikkskknfik.ikiiipw....akvfkkelfeaekyklli.enikyeDillsyqllnkekkikfindklgeYerirkpnnkslilnfndfwikkkiynetifeikdisleisklvkklilnqrikvkf...ikilrnkklvkqrlhglifslikkkikivi..sefkkklkeft...............emll.nnksiiiikknikklkkskel
MATCH   +k+ p++s+IIP+Yn eky+ +clds+ +qt  ++eiI+++DgStDn+ ki+ +y+ kd  ++i+++++n+G++++ n g++ akg+Y ++++sDDy++ + +ekl +  +++d  ++ s+f  f d+++e+++++    y ++ ++k+ + +++   ii  w    + ++k +++++ ++      + +y+Di l++q+l+ + +i+f ++ ++ Y    +++n            ++k   ++++ ++++++ ++++ k+l l+ r++++f   + +++  +l+  r + ++++ +++++ + +  +  k ++k+ft               +  + nn+ + i k +ik ++k +++
PP     6899******************************************************99.55666666678***************************************99********************9999977775555555555544433333344555567799999999955333226666**********************99999....3333.........2233444444455555555555555555555555555554442222222222..44445555555555555544444444444444445555544444421.212555555555555555444443
TARGET INKNTPLVSVIIPIYNVEKYLRECLDSVVNQTLREIEIILINDGSTDNCGKICDEYATKD-KRIIVIHKENAGLGAAFNSGLDIAKGEYCTIVESDDYVKLDMCEKLYRLAQNQDCQVVKSDFIGFEDKEKERIFKNLPICYDQALYNKKTNSYLNpSIIINSWnmnqSSLYKMDFIKKYNIRANEtQGASYQDIGLWFQILSLASSIYFCQEGFYFY----RQDN---------ENASVKSKDKIYCVCDEFEFLDKFFDKNLELKSRLQDVFycfKFKIYSWNLK--RIDDKYKLDFLYRFSQEFlpIYDKINKKYFTynelsdlwsiiqdpkK-AYsNNFFHRIRKGIIKIKYKLYKK
----------------------------------------------------------------------------------------------------------------
================================================================================================================

B0ZTI6_CAMJU 1	43.6	150.6	7.9e-40	197	Campylobacter jejuni	Putative glycosyltransferase      
----------------------------------------------------------------------------------------------------------------	
Target-env-start	Target-env-end	Target-ali-start	Target-ali-end	Query-start	Query-end	E-value 	
----------------------------------------------------------------------------------------------------------------		
1	349	3	344	5	336	
QUERY  kskpkisiIIPvYntekyikkcldsllkqtyknfeiIivdDgStDnskkilkkydkkdkiikiikenknsGsvksrnkgiknakgdYiaflDsDDyinknfleklvkylekkdidliisnfkifydlneegfkiehnskykeleikkskknfikikiiipw......akvfkkelfeaekykllienik...yeDillsyqllnkekkikfindklgeYerirkpnnkslilnfndfwikkkiynetifeikdisleisklvkklilnqrikvkf...ikilrnkklvkqrlhglifslikkkikivi..sefkkklkeft...............emll.nnksiiiikknikklkkskel
MATCH  +++p++s+IIP+Yn eky+ +clds+ +qt  ++eiI+++DgStDn+ ki+ +y++kd  ++i+++++n+G++++ n g++ akg+Y ++++sDDy++ + +ekl +   ++d  ++ s+f  f d+++e+++++    y ++ ++ +k n  ++++ii+       + ++k +++++ ++    + +k   y+Di l++q+l+ + +i+f +d ++ Y r  ++n             ++k   ++++ ++++++ ++++ k+l l+ r++++f   + +++  +l+  r + ++++ +++k+ + +  +  k ++k+ft               +  + nn+ + i k +ik ++k +++
PP     89******************************************************99.55666666678***************************************99*******************9999886666333333.333333433333323355557779999999995433..3333455**********************99999.3333333............3333333444444444444444444444444444444332222222222..33334444444444444433333333333333344444433333321.112444444444444444444433
TARGET MQQPLVSVIIPIYNVEKYLRECLDSVVNQTLREIEIILINDGSTDNCGKICDEYAAKD-KRIIVIHKENAGLGAAFNSGLDIAKGEYCTIVESDDYVKIDMCEKLYRLACNQDCQVVKSDFIGFEDKEKERIFKNLPICYDQALYN-KKTNLCLNPSIIINswnmnqSSLYKMDFIKKYNIRA--NETKgasYQDIGLWFQILSLASSIYFCQDGFYFY-RQDNENA------------SVKSKDKIYCVCDEFEFLDKFFDKNLELKSRLQDVFycfKFKIYSWNLK--RIDDKYKLEFLYKFSQEFlpIYDKINKKYFTynelsdlwsiiqdpkK-AYsNNFFHRIRKGIIKIKYKLYKK
----------------------------------------------------------------------------------------------------------------
================================================================================================================

A0A3Z8IZ41_CAMJU 1	27.9	150.4	9.0e-40	197	Campylobacter jejuni	Glycosyltransferase family 2 protein (Fragment)      
----------------------------------------------------------------------------------------------------------------	
Target-env-start	Target-env-end	Target-ali-start	Target-ali-end	Query-start	Query-end	E-value 	
----------------------------------------------------------------------------------------------------------------		
1	232	1	217	7	221	
QUERY  kpkisiIIPvYntekyikkcldsllkqtyknfeiIivdDgStDnskkilkkydkkdkiikiikenknsGsvksrnkgiknakgdYiaflDsDDyinknfleklvkylekkdidliisnfkifydlneegfkiehnsky..keleikkskknfik......ikiiipwakvfkkelfeaekyklli..enik...yeDillsyqllnkekkikfindklgeYerirkpn
MATCH  +pkisiI P++n ekyi k+l+s ++q+ k++eiI+vdD+ +D+s++i k+y+kkd +ikii +++n  +  +r  g+k a+  Yi+flD DDy++ n++e++v++l++++idl+ +n ++  ++    +kie ++ +  k  ++k +     k      + + + wakv+kkel+ +     li  en k    eD+ll+y+l+n ++ i +++++l++Y +i++ +
PP     79****************************************************887**************************************************6666**********5444....44444444422222233333....3333354778899************9..444334777766667*************************.777633
TARGET MPKISIILPTFNVEKYIAKALESCINQSFKDIEIIVVDDCGSDKSIDIAKEYAKKDDRIKIIHNEENLKLLRARYEGVKVANSPYIMFLDPDDYLELNACEECVRILKNNEIDLLFFNAFVLENN----NKIERKLNFqeKCYAKKDFL----KellktkNLFWTVWAKVIKKELYLKA--VGLIslENAKinmAEDVLLYYPLINISNTIFHLSKNLYNY-QINNFS
----------------------------------------------------------------------------------------------------------------
================================================================================================================

A0A3Z9HTH6_CAMJU 1	38.3	150.3	9.9e-40	197	Campylobacter jejuni	Glycosyltransferase (Fragment)      
----------------------------------------------------------------------------------------------------------------	
Target-env-start	Target-env-end	Target-ali-start	Target-ali-end	Query-start	Query-end	E-value 	
----------------------------------------------------------------------------------------------------------------		
1	321	2	306	3	315	
QUERY  lkkskpkisiIIPvYntekyikkcldsllkqtyknfeiIivdDgStDnskkilkkydkkdkiikiikenknsGsvksrnkgiknakgdYiaflDsDDyinknfleklvkylekkdidliisnfkifydlneegfkiehnskykeleikkskknfik.ikiiipw....akvfkkelfeaekyklli.enikyeDillsyqllnkekkikfindklgeYerirkpnnkslilnfndfwikkkiynetifeikdisleisklvkklilnqrikvkf...ikilrnkklvkqrlhglifslikkkikivi..sefkkklkeftemll
MATCH   +k+ p++s+IIP+Yn eky+ +clds+ +qt  ++eiI+++DgStDn+ ki+ +y+ kd  ++i+++++n+G++++ n g++ akg+Y ++++sDDy++ + +ekl +  +++d  ++ s+f  f d+++e+++++    y ++ ++k+ + +++   ii  w    + ++k +++++ ++      + +y+Di l++q+l+ + +i+f ++ ++ Y    +++n            ++k   ++++ ++++++ ++++ k+l l+ r++++f   + +++  +l+  r + ++++ +++++ + +  +  k ++k+ft   +
PP     57899*****************************************************99.55666666678***************************************99********************9999977775555555555544433333344555567799999999955333226666**********************99999....4444.........3344555555667777777777777777666777777766553333333333..5666777777777777765555555555555...2
TARGET INKNIPLVSVIIPIYNVEKYLRECLDSVVNQTLREIEIILINDGSTDNCGKICDEYATKD-KRIIVIHKENAGLGAAFNSGLDIAKGEYCTIVESDDYVKLDMCEKLYRLAQNQDCQVVKSDFIGFEDKEKERIFKNLPICYDQALYNKKTNSYLNpSIIINSWnmnqSSLYKMDFIKKYNIRANEtQGASYQDIGLWFQILSLASSIYFCQEGFYFY----RQDN---------ENASVKSKDKIYCVCDEFEFLDKFFDKNLELKSRLQDVFycfKFKIYSWNLK--RIDDKYKLDFLYRFSQEFlpIYDKINKKYFT---Y
----------------------------------------------------------------------------------------------------------------
================================================================================================================

A0A400F4H3_CAMJU 1	29.0	150.3	1.0e-39	197	Campylobacter jejuni	Glycosyltransferase family 2 protein (Fragment)      
----------------------------------------------------------------------------------------------------------------	
Target-env-start	Target-env-end	Target-ali-start	Target-ali-end	Query-start	Query-end	E-value 	
----------------------------------------------------------------------------------------------------------------		
1	239	1	219	7	224	
QUERY  kpkisiIIPvYntekyikkcldsllkqtyknfeiIivdDgStDnskkilkkydkkdkiikiikenknsGsvksrnkgiknakgdYiaflDsDDyinknfleklvkylekkdidliisnfkifydlneegfkiehnsky..keleikkskknfik......ikiiipwakvfkkelfeaekyklli..enik...yeDillsyqllnkekkikfindklgeYerirkpnnks
MATCH  +pkisiI P++n ekyi k+l+s ++q+ k++eiI+vdD+ +D+s++i k+y+kkd +ikii +++n  +  +r  g+k a+  Yi+flD DDy++ n++e++v++l++++idl+ +n ++  ++    +kie ++ +  k  ++k +     k      + + + wakv+kkel+ +     li  en k    eD+ll+y+l+n ++ i +++++l++Y +i++ +  +
PP     79****************************************************887**************************************************6666**********5444....44444444422222233333....3333354778899************9..444334777766667*************************.7777322.1
TARGET MPKISIILPTFNVEKYIAKALESCINQSFKDIEIIVVDDCGSDKSIDIAKEYAKKDDRIKIIHNEENLKLLRARYEGVKVANSPYIMFLDPDDYLELNACEECVRILKNNEIDLLFFNAFVLENN----NKIERKLNFqeKCYAKKDFL----KellktkNLFWTVWAKVIKKELYLKA--VGLIslENAKinmAEDVLLYYPLINISNTIFHLSKNLYNY-QINNFSI-T
----------------------------------------------------------------------------------------------------------------
================================================================================================================

A0A430VNX5_CAMJU 1	44.8	149.9	1.3e-39	197	Campylobacter jejuni	Glycosyltransferase family 2 protein      
----------------------------------------------------------------------------------------------------------------	
Target-env-start	Target-env-end	Target-ali-start	Target-ali-end	Query-start	Query-end	E-value 	
----------------------------------------------------------------------------------------------------------------		
1	309	1	299	7	323	
QUERY  kpkisiIIPvYntekyikkcldsllkqtyknfeiIivdDgStDnskkilkkydkkdkiikiikenknsGsvksrnkgiknakgdYiaflDsDDyinknfleklvkylekkdidliisnfkifydlneegfkiehnskykeleikkskknfik...ikiiipwakvfkkelfeaekykllienik...yeDillsyqllnkekkikfindklgeYerirkpnnkslilnfndfwikkkiynetifeikdisleisklvkklilnqrikvkf..ikilrnkklvkqrlhg..lifslikkkikivisefkkklkeftemllnnksiiii
MATCH  +pkisiI P++n ekyi k+l+s ++qt k++eiI+vdD+ +D+s++i k+y+kkdk+ikii ++kn G+  +r  g+k a+  Yi+flD DDy++ +++e++ kyl +++ dli++n++  ++++++++++ +n++    e+ ++ ++ i    ik  ++w+kvf ++ + ++ + + +en k    eD l+   ++  +k+i  + + l++Y ++++ ++++    +++f ++ + +++++f i +++l+ + l+      +++ +++  ++ l +k+       +    +s ++kki i+ + ++ klk               
PP     79****************************************************999**************************************************.9************99999999998887766.444444444433334599********999999999.33333555578999*************************.77775552222..4458888888888888888888888988888....66666664333333333332....1113344444455555444444443..............2
TARGET MPKISIILPTFNVEKYIAKALESCINQTFKDIEIIVVDDCGSDKSIDIAKEYSKKDKRIKIIHNEKNLGLLRARYEGVKAANSLYIMFLDPDDYLELEACEEVSKYL-DQNNDLICFNYNALNTTLKKNIFFVNNNYS-LEEYLIFLAKQIVnfkIKQWYIWGKVFLRQKYLKT-FEKINENPKltmAEDALFLTLYYLECKSIVTLEQCLINY-NMQNISSSTKE--IKNFDKMRFFIENLNFVIYKLNLYSNALNPI----YFLLCQYftNELLIHKLQLE----YccTPYSCFFKKIFIKLKRKRIKLK--------------R
----------------------------------------------------------------------------------------------------------------
================================================================================================================

A0A1E7NKV3_CAMJU 1	45.1	149.7	1.5e-39	197	Campylobacter jejuni	Glyco_trans_2-like domain-containing protein      
----------------------------------------------------------------------------------------------------------------	
Target-env-start	Target-env-end	Target-ali-start	Target-ali-end	Query-start	Query-end	E-value 	
----------------------------------------------------------------------------------------------------------------		
1	310	2	299	8	324	
QUERY  pkisiIIPvYntekyikkcldsllkqtyknfeiIivdDgStDnskkilkkydkkdkiikiikenknsGsvksrnkgiknakgdYiaflDsDDyinknfleklvkylekkdidliisnfkifydlneegfkiehnskykeleikkskknfik...ikiiipwakvfkkelfeaekykllienik...yeDillsyqllnkekkikfindklgeYerirkpnnkslilnfndfwikkkiynetifeikdisleisklvkklilnqrikvkf......ikilrnkklvkqrlhglifslikkkikivisefkkklkeftemllnnksiiiik
MATCH   kisiI P+Yn ekyi ++++s ++qt k++eiI+vdD+ +Dns++i k+y+kkdk+ikii ++kn G+  +r  g+k a g Yi+flD DDy++ +++e++ k+l  ++ dli++n++  ++++++++++ +n++    e+ ++ ++ i    ik  ++w+kvf ++ + ++ + + +en k    eD ll   ++  +k+i  + + l++Y ++++ +++++  +  +f ++ + +++++f i +++l+ + l+      +++ +++      i +l+ k  +        + +++kki i+ + +k klk               k
PP     69***************************************************999**************************************************.5566*********99999999998887766.444444444433334599********999999999.33333555578999*************************.8888777666644..47777777788888888888888888888....55555553211114444444433.......455555555555533333333..............22
TARGET FKISIILPTYNVEKYIARAIESCINQTFKDIEIIVVDDCGNDNSINIAKEYSKKDKRIKIIHNEKNLGLLRARYEGVKVAGGGYIMFLDPDDYLELEACEEVSKHL-GENDDLICFNYNALNTTLKKNIFFVNNNYS-LEEYLIFLAKQIVnfkIKQWYIWGKVFLRQKYLKT-FEKINENPKltmAEDALLLTLYYLECKSIVTLEQCLINY-NMQNISSSTNERK--NFDKMRFFIENLNFVIYKLNLYSNALNPI----YFLLCQYficelsIHKLDLKYRI-------VYNNFFKKILIKLKRKKIKLK--------------RK
----------------------------------------------------------------------------------------------------------------
================================================================================================================

A0A3X8TJT4_CAMJU 1	34.3	149.3	2.0e-39	197	Campylobacter jejuni	Glycosyltransferase family 2 protein (Fragment)      
----------------------------------------------------------------------------------------------------------------	
Target-env-start	Target-env-end	Target-ali-start	Target-ali-end	Query-start	Query-end	E-value 	
----------------------------------------------------------------------------------------------------------------		
1	263	1	250	7	255	
QUERY  kpkisiIIPvYntekyikkcldsllkqtyknfeiIivdDgStDnskkilkkydkkdkiikiikenknsGsvksrnkgiknakgdYiaflDsDDyinknfleklvkylekkdidliisnfkifydlneegfkiehnsky..keleikkskknfik......ikiiipwakvfkkelfeaekyklli..enik...yeDillsyqllnkekkikfindklgeYerirk.........pnnkslilnfndfwikkkiynetifeikdisleisk
MATCH  +pkisiI P++n ekyi k+l+s ++q+ k++eiI+vdD+ +D+s++i k+y+kkd +ikii +++n  +  +r  g+k a+  Yi+flD DDy++ n++e++v++l++++idl+ +n ++  ++    +kie ++ +  k  ++k +     k      + + + wakv+kkel+ +     li  en k    eD+ll+y+l+n ++ i +++++l++Y +i++         +n k++i+             ++ + +k+++ + ++
PP     79****************************************************887**************************************************6666**********5444....44444444422222233333....3333354778899************9..444334777766667*************************.77774444444433333333332..........2222222222222222
TARGET MPKISIILPTFNVEKYIAKALESCINQSFKDIEIIVVDDCGSDKSIDIAKEYAKKDDRIKIIHNEENLKLLRARYEGVKVANSPYIMFLDPDDYLELNACEECVRILKNNEIDLLFFNAFVLENN----NKIERKLNFqeKCYAKKDFL----KellktkNLFWTVWAKVIKKELYLKA--VGLIslENAKinmAEDVLLYYPLINISNTIFHLSKNLYNY-QINNfsitktltlQNIKTNIQEQ----------DNVLYLLKKMQYNYNF
----------------------------------------------------------------------------------------------------------------
================================================================================================================

Q93MQ1_CAMJU 1	45.8	149.0	2.4e-39	197	Campylobacter jejuni	Beta-1,3-galactosyltransferase      
----------------------------------------------------------------------------------------------------------------	
Target-env-start	Target-env-end	Target-ali-start	Target-ali-end	Query-start	Query-end	E-value 	
----------------------------------------------------------------------------------------------------------------		
1	297	2	289	8	281	
QUERY  pkisiIIPvYntekyikkcldsllkqtyknfeiIivdDgStDnskkilkkydkkdkiikiikenknsGsvksrnkgiknakgdYiaflDsDDyinknfleklvkylekkdidliisnfkifydlneegfkiehnskykeleikkskknfik......ikiiipwakvfkkelfeaekyklli..enik...yeDillsyqllnkekkikfindklgeYerirk.........pnnkslilnfnd..fwikkkiyne.....tifeikdisleisklvkklilnqrikvkfikilrnkklvk
MATCH   kisiI P+Yn e+yi ++++s ++qt kn+eiI+vdD+ +D+s++i+k+y+kkd +ikii +++n  +  +r  g+k a+  Yi+flD DDy++ n++e+++k+l++++idl+ +n ++  ++    +kie ++ +   e+  +kk+f+k      + + + wakv+kkel+ +     li  en k    eD+ll+y+l+n ++ i +++++l++Y +i++         +n k++i+  ++  +++kk  yn      + + i+++ l+++ +       +r+   f+  +  kk+++
PP     69***************************************************887**************************************************6666**********4333....555555555..345555666555666666888999************9..444334777766667*************************.777755544444433333333322233222222222211332222222333222222222....666666655555555553
TARGET FKISIILPTYNVEQYIARAIESCINQTFKNIEIIVVDDCGSDKSIDIVKEYAKKDDRIKIIHNEENLKLLRARYEGVKVANSPYIMFLDPDDYLELNACEECMKILKNNEIDLLFFNAFVLENN----NKIERKLNF--QEKCYVKKDFLKellktkNLFWTVWAKVIKKELYLKA--VGLIslENAKinmAEDVLLYYPLINISNTIFHLSKNLYNY-QINNfsitktltlQNIKTNIQEQDNvlYLLKKMQYNYnfnltLLKLIEYFLLIEKYSLSS----KRNVLCFKINIFFKKIQF
----------------------------------------------------------------------------------------------------------------
================================================================================================================

A0A3X8MJP2_CAMJU 1	45.3	149.0	2.5e-39	197	Campylobacter jejuni	Glycosyltransferase family 2 protein      
----------------------------------------------------------------------------------------------------------------	
Target-env-start	Target-env-end	Target-ali-start	Target-ali-end	Query-start	Query-end	E-value 	
----------------------------------------------------------------------------------------------------------------		
1	297	2	289	8	281	
QUERY  pkisiIIPvYntekyikkcldsllkqtyknfeiIivdDgStDnskkilkkydkkdkiikiikenknsGsvksrnkgiknakgdYiaflDsDDyinknfleklvkylekkdidliisnfkifydlneegfkiehnskykeleikkskknfik......ikiiipwakvfkkelfeaekyklli..enik...yeDillsyqllnkekkikfindklgeYerirk.........pnnkslilnfnd..fwikkkiyne.....tifeikdisleisklvkklilnqrikvkfikilrnkklvk
MATCH   kisiI P+Yn e+yi ++++s ++qt kn+eiI+vdD+ +D+s++i+k+y+kkd +ikii +++n  +  +r  g+k a+  Yi+flD DDy++ n++e+++k+l++++idl+ ++ ++  ++    +kie ++ +   e+  +kk+f+k      + + + wakv+kkel+ +     li  en k    eD+ll+y+l+n ++ i +++++l++Y +i++         +n k++i+  ++  +++kk  yn      + + i+++ l+++ +       +r+   f+  +  kk+++
PP     69***************************************************887**************************************************6666**********4333....555555555..345555666555666666888999************9..444334777766667*************************.777755544444433333333322233222222222211332222222333222222222....666666655555555553
TARGET FKISIILPTYNVEQYIARAIESCINQTFKNIEIIVVDDCGSDKSIDIVKEYAKKDDRIKIIHNEENLKLLRARYEGVKVANSPYIMFLDPDDYLELNACEECMKILKNNEIDLLFFDAFVLENN----NKIERKLNF--QEKCYVKKDFLKellktkNLFWTVWAKVIKKELYLKA--VGLIslENAKinmAEDVLLYYPLINISNTIFHLSKNLYNY-QINNfsitktltlQNIKTNIQEQDNvlYLLKKMQYNYnfnltLLKLIEYFLLIEKYSLSS----KRNVLCFKINIFFKKIQF
----------------------------------------------------------------------------------------------------------------
================================================================================================================

Q1KZ68_CAMJU 1	45.0	148.6	3.2e-39	197	Campylobacter jejuni	Beta-1,3-galactosyltransferase      
----------------------------------------------------------------------------------------------------------------	
Target-env-start	Target-env-end	Target-ali-start	Target-ali-end	Query-start	Query-end	E-value 	
----------------------------------------------------------------------------------------------------------------		
1	297	2	289	8	281	
QUERY  pkisiIIPvYntekyikkcldsllkqtyknfeiIivdDgStDnskkilkkydkkdkiikiikenknsGsvksrnkgiknakgdYiaflDsDDyinknfleklvkylekkdidliisnfkifydlneegfkiehnsky..keleikkskknfik......ikiiipwakvfkkelfeaekyklli..enik...yeDillsyqllnkekkikfindklgeYerirk.........pnnkslilnfnd..fwikkkiyne.....tifeikdisleisklvkklilnqrikvkfikilrnkklvk
MATCH   kisiI P+Yn e+yi ++++s ++qt kn+eiI+vdD+ +D+s++i k+y+kkd +ikii +++n  +  +r  g+k a+  Yi+flD DDy++ n++e+++k+l++++idl+ +n ++  ++    +kie ++ +  k  ++k +     k      + + + wakv+kkel+ +     li  en k    eD+ll+y+l+n ++ i +++++l++Y +i++         +n k++i+  ++  +++kk  yn      + + i+++ l+++ +       +r+   f+  +  kk+++
PP     69***************************************************887**************************************************6666**********5444....44444444422222233333....3333354778899************9..444334777766667*************************.777755544444433333333322233222222222211332222222333222222222....666666655555555553
TARGET SKISIILPTYNVEQYIARAIESCINQTFKNIEIIVVDDCGSDKSIDIAKEYAKKDDRIKIIHNEENLKLLRARYEGVKVANSPYIMFLDPDDYLELNACEECMKILKNNEIDLLFFNAFVLENN----NKIERKLNFqeKCYAKKDFL----KellktkNLFWTVWAKVIKKELYLKA--VGLIslENAKinmAEDVLLYYPLINISNTIFHLSKNLYNY-QINNfsitktltlQNIKTNIQEQDNvlYLLKKMQYNYnfnltLLKLIEYFLLIEKYSLSS----KRNVLCFKINIFFKKIQF
----------------------------------------------------------------------------------------------------------------
================================================================================================================

B0ZTM7_CAMJU 1	45.9	148.6	3.3e-39	197	Campylobacter jejuni	Glyco_trans_2-like domain-containing protein      
----------------------------------------------------------------------------------------------------------------	
Target-env-start	Target-env-end	Target-ali-start	Target-ali-end	Query-start	Query-end	E-value 	
----------------------------------------------------------------------------------------------------------------		
1	350	2	345	3	336	
QUERY  lkkskpkisiIIPvYntekyikkcldsllkqtyknfeiIivdDgStDnskkilkkydkkdkiikiikenknsGsvksrnkgiknakgdYiaflDsDDyinknfleklvkylekkdidliisnfkifydlneegfkiehnskykeleikkskknfik.ikiiipw....akvfkkelfeaekyklli.enikyeDillsyqllnkekkikfindklgeYerirkpnnkslilnfndfwikkkiynetifeikdisleisklvkklilnqrikvkf...ikilrnkklvkqrlhglifslikkkikivi..sefkkklkeft...............emll.nnksiiiikknikklkkskel
MATCH   +k+ p++s+IIP+Yn eky+ +clds+ +qt  ++eiI+++DgStDn+ ki+ +y+ kd  ++i+++++n+G++++ n g++ akg+Y ++++sDDy++ + +ekl +  +++d  ++ s+f  f d+++e+++++    y ++ ++k+ + +++   ii  w    + ++k +++++ ++      + +y+Di l++q+l+ + +i+f ++ ++ Y    +++n            ++k   ++++ ++++++ ++++ k+l l+ r++++f   + +++  +l+  r + ++++ +++++ + +  +  k ++k+ft               +  + nn+ + i k +ik ++k +++
PP     57899*****************************************************99.55666666678***************************************99********************9999977775555555555544433333344555567799999999955333226666**********************99999....3333.........2233444444455555555555555555555555555554442222222222..44445555555555555544444444444444445555544444421.212555555555555555444443
TARGET INKNIPLVSVIIPIYNVEKYLRECLDSVVNQTLREIEIILINDGSTDNCGKICDEYATKD-KRIIVIHKENAGLGAAFNSGLDIAKGEYCTIVESDDYVKLDMCEKLYRLAQNQDCQVVKSDFIGFEDKEKERIFKNLPICYDQALYNKKTNSYLNpSIIINSWnmnqSSLYKMDFIKKYNIRANEtQGASYQDIGLWFQILSLASSIYFCQEGFYFY----RQDN---------ENASVKSKDKIYCVCDEFEFLDKFFDKNLELKSRLQDVFycfKFKIYSWNLK--RIDDKYKLDFLYRFSQEFlpIYDKINKKYFTynelsdlwsiiqdpkK-AYsNNFFHRIRKGIIKIKYKLYKK
----------------------------------------------------------------------------------------------------------------
================================================================================================================

A0A3Z8MQI6_CAMJU 1	39.2	148.6	3.3e-39	197	Campylobacter jejuni	Glycosyltransferase family 2 protein (Fragment)      
----------------------------------------------------------------------------------------------------------------	
Target-env-start	Target-env-end	Target-ali-start	Target-ali-end	Query-start	Query-end	E-value 	
----------------------------------------------------------------------------------------------------------------		
1	283	2	260	8	254	
QUERY  pkisiIIPvYntekyikkcldsllkqtyknfeiIivdDgStDnskkilkkydkkdkiikiikenknsGsvksrnkgiknakgdYiaflDsDDyinknfleklvkylekkdidliisnfkifydlneegfkiehnsky..keleikkskknfik......ikiiipwakvfkkelfeaekyklli..enik...yeDillsyqllnkekkikfindklgeYerirk.........pnnkslilnfnd..fwikkkiynetifeikdisleis
MATCH   kisiI P+Yn e+yi ++++s ++qt kn+eiI+vdD+ +D+s++i k+y+kkd +ikii +++n  +  +r  g+k a+  Yi+flD DDy++ n++e++v++l++++idl+ +n ++  ++    +kie ++ +  k  ++k +     k      + + + wakv+kkel+ +     li  en k    eD+ll+y+l+n ++ i +++++l++Y +i++         +n k++i+  ++  +++kk  yn  +f++  ++l++ 
PP     69***************************************************887**************************************************6666**********5444....44444444422222233333....3333354778899************9..444334777766667*************************.7777555444444333333333222332222222222.222222222211
TARGET SKISIILPTYNVEQYIARAIESCINQTFKNIEIIVVDDCGSDKSIDIAKEYAKKDDRIKIIHNEENLKLLRARYEGVKVANSPYIMFLDPDDYLELNACEECVRILKNNEIDLLFFNAFVLENN----NKIERKLNFqeKCYAKKDFL----KellktkNLFWTVWAKVIKKELYLKA--VGLIslENAKinmAEDVLLYYPLINISNTIFHLSKNLYNY-QINNfsitktltlQNIKTNIQEQDNvlYLLKKMQYNY-NFNLTLLKLIEY
----------------------------------------------------------------------------------------------------------------
================================================================================================================

A0A430TXR3_CAMJU 1	45.6	148.3	4.0e-39	197	Campylobacter jejuni	Glycosyltransferase family 2 protein      
----------------------------------------------------------------------------------------------------------------	
Target-env-start	Target-env-end	Target-ali-start	Target-ali-end	Query-start	Query-end	E-value 	
----------------------------------------------------------------------------------------------------------------		
1	309	2	299	8	323	
QUERY  pkisiIIPvYntekyikkcldsllkqtyknfeiIivdDgStDnskkilkkydkkdkiikiikenknsGsvksrnkgiknakgdYiaflDsDDyinknfleklvkylekkdidliisnfkifydlneegfkiehnskykeleikkskknfik...ikiiipwakvfkkelfeaekykllienik...yeDillsyqllnkekkikfindklgeYerirkpnnkslilnfndfwikkkiynetifeikdisleisklvkklilnqrikvkf..ikilrnkklvkqrlhglifslikkkikivisefkkklkeftemllnnksiiii
MATCH   kisiI+P+Yn e+yi ++++s ++qt k++eiIivdD+ +D+s++i k+y+kkdk+iki+ ++kn G+  +r  g+k a+  Yi+flDsDD ++ +++e++ kyl +++ dli++n++  ++++++++++ +n++    e+ ++ ++ i    ik  ++w+kvf ++ + ++ + + +en k    eD l+   ++  +k+i  + + l++Y ++++ ++++    +++f ++ + +++++f i +++l+ + l+      +++ +++  ++ l +k+    +     +s ++kki i+ + ++ k+k               
PP     69***************************************************99***************************************************.99***********99999999998887766.444444444433334599********999999999.33333555578999*************************.77775552222..4458888888888888888888888888888....66666664333333333332111..2233333333333322222222..............1
TARGET SKISIIMPTYNVEQYIARAIESCINQTFKDIEIIIVDDCGSDKSIDIAKEYAKKDKRIKIVHNEKNLGLLRARYEGVKAANSLYIMFLDSDDFLELEACEEVSKYL-DENNDLICFNYNALNTTLKKNIFFVNNNYS-LEEYLIFLAKQIVnfkIKQWYIWGKVFLRQKYLKT-FEKINENPKltmAEDALFLTLYYLECKSIVTLEQCLINY-NMQNISSSTKE--IKNFDKMRFFIENLNFVIYKLNLYSNALNPI----YFLLCQYftNELLIHKLQLEYCC--TPYSCFFKKIFIKLKRKRIKFK--------------R
----------------------------------------------------------------------------------------------------------------
================================================================================================================

A0A3Z9GW14_CAMJU 1	43.8	148.2	4.4e-39	197	Campylobacter jejuni	Glycosyltransferase family 2 protein      
----------------------------------------------------------------------------------------------------------------	
Target-env-start	Target-env-end	Target-ali-start	Target-ali-end	Query-start	Query-end	E-value 	
----------------------------------------------------------------------------------------------------------------		
1	297	2	289	8	281	
QUERY  pkisiIIPvYntekyikkcldsllkqtyknfeiIivdDgStDnskkilkkydkkdkiikiikenknsGsvksrnkgiknakgdYiaflDsDDyinknfleklvkylekkdidliisnfkifydlneegfkiehnsky..keleikkskknfik......ikiiipwakvfkkelfeaekyklli..enik...yeDillsyqllnkekkikfindklgeYerirk.........pnnkslilnfnd..fwikkkiyne.....tifeikdisleisklvkklilnqrikvkfikilrnkklvk
MATCH   kisiI P+Yn e+yi ++++s ++qt kn+eiI+vdD+ +D+s++i k+y+kkd +ikii +++n  +  +r  g+k a+  Yi+flD DDy++ n++e++v++l++++idl+ +n ++  ++    +kie ++ +  k  ++k +     k      + + + wakv+kkel+ +     li  en k    eD+ll+y+l+n ++ i +++++l++Y +i++         +n k++i+  ++  +++kk  yn      + + i+++ l+++ +       +r+   f+  +  kk+++
PP     69***************************************************887**************************************************6666**********5444....44444444422222233333....3333354778899************9..444334777766667*************************.777755544444433333333322233222222222211332222222333222222222....666666655555555553
TARGET SKISIILPTYNVEQYIARAIESCINQTFKNIEIIVVDDCGSDKSIDIAKEYAKKDDRIKIIHNEENLKLLRARYEGVKVANSPYIMFLDPDDYLELNACEECVRILKNNEIDLLFFNAFVLENN----NKIERKLNFqeKCYAKKDFL----KellktkNLFWTVWAKVIKKELYLKA--VGLIslENAKinmAEDVLLYYPLINISNTIFHLSKNLYNY-QINNfsitktltlQNIKTNIQEQDNvlYLLKKMQYNYnfnltLLKLIEYFLLIEKYSLSS----KRNVLCFKINIFFKKIQF
----------------------------------------------------------------------------------------------------------------
================================================================================================================

A0A430X984_CAMJU 1	51.6	147.9	5.4e-39	197	Campylobacter jejuni	Glycosyltransferase family 2 protein      
----------------------------------------------------------------------------------------------------------------	
Target-env-start	Target-env-end	Target-ali-start	Target-ali-end	Query-start	Query-end	E-value 	
----------------------------------------------------------------------------------------------------------------		
1	309	1	298	7	311	
QUERY  kpkisiIIPvYntekyikkcldsllkqtyknfeiIivdDgStDnskkilkkydkkdkiikiikenknsGsvksrnkgiknakgdYiaflDsDDyinknfleklvkylekkdidliisnfkifydlneegfkiehnsky.....keleikkskknfikikiiipw...akvfkkelfeaekykllienik...yeDillsyqllnkekkikfindklgeYerirkpnnkslilnfndfwikkkiynetifeikdisleisklvkklilnqrikvkfikilrnkklvkqrlhglifslikkkikivisefkkklkeft
MATCH  +pkisiI P++n ekyi k+++s ++qt k++eiIivdD+ +D+s++i k+y+kkd++ikii ++kn G+  +r  g+k a+  Yi+flD DDy++ +++e++ kyl +++ dli++n++  ++++++++++ +n+++     k+l+++++      ++ i+ w    kvf k+ + ++ + + +en k    eD ll   ++  +k i  + + l++Y ++++ +++++  +  +f ++k+ +++++f i +++l+ + l+      +++ +++  i + +  + +++    + +++kki i+   ++kk+k ++
PP     79****************************************************999**************************************************.9*****************9999999999995555555555555......5555555444888999999999.33333555588999*************************.8888777666543..58999999999999999999999999988....6666766.33444444444444456666666666666..555555333
TARGET MPKISIILPTFNVEKYIAKAIESCINQTFKDIEIIIVDDCGSDKSINIAKEYAKKDERIKIIHNEKNLGLLRARYEGVKAANSLYIMFLDPDDYLELEACEEVSKYL-DQNNDLICFNYNTLDTTLKKNIFFINNNYNideylKFLAKQVV------NSNIYNWgiwTKVFQKQKYLKT-FEKINENPKltmAEDALLLTLYYLECKRIVTLEQCLINY-NMQNISSSTNERK--NFDKMKFFIENLNFVIHKLNLYSNALNSI----YFLLCQY-FICELSIYKLDLKYRIVYNNFFKKILIKL--KRKKIKLTR
----------------------------------------------------------------------------------------------------------------
================================================================================================================

A0A381CQH6_CAMJU 1	44.3	147.8	5.8e-39	197	Campylobacter jejuni	Glucosyltransferase      
----------------------------------------------------------------------------------------------------------------	
Target-env-start	Target-env-end	Target-ali-start	Target-ali-end	Query-start	Query-end	E-value 	
----------------------------------------------------------------------------------------------------------------		
1	297	2	289	8	281	
QUERY  pkisiIIPvYntekyikkcldsllkqtyknfeiIivdDgStDnskkilkkydkkdkiikiikenknsGsvksrnkgiknakgdYiaflDsDDyinknfleklvkylekkdidliisnfkifydlneegfkiehnsky..keleikkskknfik......ikiiipwakvfkkelfeaekyklli..enik...yeDillsyqllnkekkikfindklgeYerirk.........pnnkslilnfnd..fwikkkiyne.....tifeikdisleisklvkklilnqrikvkfikilrnkklvk
MATCH   kisiI P+Yn e+yi ++++s ++qt kn+eiI+vdD+ +D+s++i k+y+kkd +ik+i +++n  +  +r  g+k a+  Yi+flD DDy++ n++e+++k+l++++idl+ +n ++  ++    +kie ++ +  k  ++k +     k      + + + wakv+kkel+ +     li  en k    eD+ll+y+l+n ++ i +++++l++Y +i++         +n k++i+  ++  +++kk  yn      + + i+++ l+++ +       +r+   f+  +  kk+++
PP     69***************************************************777999999999*****************************************6666**********5444....44444444422222233333....3333354778899************9..444334777766667*************************.777755544444433333333322233222222222211332222222333222222222....666666655555555553
TARGET SKISIILPTYNVEQYIARAIESCINQTFKNIEIIVVDDCGSDKSIDIAKEYAKKDDRIKVIHNEENLKLLRARYEGVKVANSPYIMFLDPDDYLELNACEECMKILKNNEIDLLFFNAFVLENN----NKIERKLNFqeKCYAKKDFL----KellktkNLFWTVWAKVIKKELYLKA--VGLIslENAKinmAEDVLLYYPLINISNTIFHLSKNLYNY-QINNfsitktltlQNIKTNIQEQDNvlYLLKKMQYNYnfnltLLKLIEYFLLIEKYSLSS----KRNVLCFKINIFFKKIQF
----------------------------------------------------------------------------------------------------------------
================================================================================================================

A0A3X8XT07_CAMJU 1	45.6	147.2	8.5e-39	197	Campylobacter jejuni	Glycosyltransferase family 2 protein (Fragment)      
----------------------------------------------------------------------------------------------------------------	
Target-env-start	Target-env-end	Target-ali-start	Target-ali-end	Query-start	Query-end	E-value 	
----------------------------------------------------------------------------------------------------------------		
1	293	2	289	8	281	
QUERY  pkisiIIPvYntekyikkcldsllkqtyknfeiIivdDgStDnskkilkkydkkdkiikiikenknsGsvksrnkgiknakgdYiaflDsDDyinknfleklvkylekkdidliisnfkifydlneegfkiehnsky..keleikkskknfik......ikiiipwakvfkkelfeaekyklli..enik...yeDillsyqllnkekkikfindklgeYerirk.........pnnkslilnfnd..fwikkkiyne.....tifeikdisleisklvkklilnqrikvkfikilrnkklvk
MATCH   kisiI P++n ekyi k+l+s ++qt kn+eiI+vdD+ +D+s++i k+y+kkd +ikii +++n  +  +r  g+k a+  Yi+flD DDy++ n++e+++k+l++++idl+ +n ++  ++    +kie ++ +  k  ++k +     k      + + + wakv+kkel+ +     li  en k    eD+ll+y+l+n ++ i +++++l++Y +i++         +n k++i+  ++  +++kk  yn      + + i+++ l+++ +       +r+   f+  +  kk+++
PP     69***************************************************887**************************************************6666**********5444....44444444422222233333....3333354778899************9..444334777766667*************************.777755544444433344443322233222222222211333223333333333333222....666666665555555554
TARGET SKISIILPTFNVEKYITKALESCINQTFKNIEIIVVDDCGSDKSIDIAKEYAKKDDRIKIIHNEENLKLLRARYEGVKVANSPYIMFLDPDDYLELNACEECMKILKNNEIDLLFFNAFVLENN----NKIERKLNFqeKCYAKKDFL----KellktkNLFWTVWAKVIKKELYLKA--VGLIslENAKinmAEDVLLYYPLINISNTIFHLSKNLYNY-QINNfsitktltlQNIKTNIQEQDNvlYLLKKMQYNYnfnltLLKLIEYFLLIEKYSLSS----KRNVLCFKINIFFKKIQF
----------------------------------------------------------------------------------------------------------------
================================================================================================================

A0A563RMU5_CAMJU 1	47.1	147.1	9.5e-39	197	Campylobacter jejuni	Glycosyltransferase family 2 protein      
----------------------------------------------------------------------------------------------------------------	
Target-env-start	Target-env-end	Target-ali-start	Target-ali-end	Query-start	Query-end	E-value 	
----------------------------------------------------------------------------------------------------------------		
1	350	2	345	3	336	
QUERY  lkkskpkisiIIPvYntekyikkcldsllkqtyknfeiIivdDgStDnskkilkkydkkdkiikiikenknsGsvksrnkgiknakgdYiaflDsDDyinknfleklvkylekkdidliisnfkifydlneegfkiehnskykeleikkskknfikikiiipw......akvfkkelfeaekykllienik...yeDillsyqllnkekkikfindklgeYerirkpnnkslilnfndfwikkkiynetifeikdisleisklvkklilnqrikvkf...ikilrnkklvkqrlhglifslikkkikivi..sefkkklkeft...............emll.nnksiiiikknikklkkskel
MATCH   +k+ p++s+IIP+Yn eky+ +clds+ +qt  ++eiI+++DgStDn+ ki+ +y++kd  ++i+++++n+G+++++n g++ akg+Y ++++sDDy++ + +ekl +   ++d  ++ s+f  f d+++e+++++    y ++ ++ +k n  ++++ii+       + ++k +++++ ++    + +k   y+Di l++q+l+ + +i+f +d ++ Y r  ++n             ++k   ++++ ++++++ ++++ k+l l+ r++++f   + +++  +l+  r + ++++ +++k+ + +  +  k ++k+ft               +  + nn+ + i k +ik ++k +++
PP     57899*****************************************************99.55666666678***************************************99*******************9999886666333333.333333433333323355557779999999995433..3333455**********************99999.3333333............3333333444444444444444444444444444444332222222222..33334444444444444433333333333333344444433333321.112444444444444444444433
TARGET INKNIPLVSVIIPIYNVEKYLRECLDSVVNQTLREIEIILINDGSTDNCGKICDEYAAKD-KRIIVIHKENAGLGAAYNSGLDIAKGEYCTIVESDDYVKIDMCEKLYRLACNQDCQVVKSDFIGFEDKEKERIFKNLPICYDQALYN-KKTNLCLNPSIIINswnmnqSSLYKMDFIKKYNIRA--NETKgasYQDIGLWFQILSLASSIYFCQDGFYFY-RQDNENA------------SVKSKDKIYCVCDEFEFLDKFFDKNLELKSRLQDVFycfKFKIYSWNLK--RIDDKYKLEFLYKFSQEFlpIYDKINKKYFTynelsdlwsiiqdpkK-AYsNNFFHRIRKGIIKIKYKLYKK
----------------------------------------------------------------------------------------------------------------
================================================================================================================

A0A3X8RX55_CAMJU 1	42.9	146.9	1.1e-38	197	Campylobacter jejuni	Glycosyltransferase family 2 protein      
----------------------------------------------------------------------------------------------------------------	
Target-env-start	Target-env-end	Target-ali-start	Target-ali-end	Query-start	Query-end	E-value 	
----------------------------------------------------------------------------------------------------------------		
1	299	1	291	7	281	
QUERY  kpkisiIIPvYntekyikkcldsllkqtyknfeiIivdDgStDnskkilkkydkkdkiikiikenknsGsvksrnkgiknakgdYiaflDsDDyinknfleklvkylekkdidliisnfkifydlneegfkiehnskykeleikkskknfik......ikiiipwakvfkkelfeaekyklli..enik...yeDillsyqllnkekkikfindklgeYerirk.........pnnkslilnfnd..fwikkkiyne.....tifeikdisleisklvkklilnqrikvkfikilrnkklvk
MATCH  +pkisiI P++n ekyi k+l+s ++q+ k++eiI+vdD+ +D+s++i k+y+kkd +ikii +++n  +  +r  g+k a+  Yi+flD DDy++ n++e++v++l++++idl+ +n ++  ++n+   +ie ++ +   e+   kk+f+k      + + + wakv+kkel+ +     li  en k    eD+ll+y+l+n ++ i +++++l++Y +i++         +n k++i+  ++  +++kk  yn      + + i+++ l+++ +       +r+   f+  +  kk+++
PP     79****************************************************887**************************************************6666**********654444..556665555..223333444444444455778899************9..444334777766667*************************.777755544444433333333322233222222222211332222222333222222222....666666655555555553
TARGET MPKISIILPTFNVEKYIAKALESCINQSFKDIEIIVVDDCGSDKSIDIAKEYAKKDDRIKIIHNEENLKLLRARYEGVKVANSPYIMFLDPDDYLELNACEECVRILKNNEIDLLFFNAFVLENNNK--HSIERKLNF--QEKCYAKKDFLKellktkNLFWTVWAKVIKKELYLKA--VGLIslENAKinmAEDVLLYYPLINISNTIFHLSKNLYNY-QINNfsitktltlQNIKTNIQEQDNvlYLLKKMQYNYnfnltLLKLIEYFLLIEKYSLSS----KRNVLCFKINIFFKKIQF
----------------------------------------------------------------------------------------------------------------
================================================================================================================

A0A3K6Y3W9_CAMJU 1	44.2	146.8	1.1e-38	197	Campylobacter jejuni	Glycosyltransferase family 2 protein      
----------------------------------------------------------------------------------------------------------------	
Target-env-start	Target-env-end	Target-ali-start	Target-ali-end	Query-start	Query-end	E-value 	
----------------------------------------------------------------------------------------------------------------		
1	311	2	300	8	324	
QUERY  pkisiIIPvYntekyikkcldsllkqtyknfeiIivdDgStDnskkilkkydkkdkiikiikenknsGsvksrnkgiknakgdYiaflDsDDyinknfleklvkylekkdidliisnfkifydlneegfkiehnskykeleikkskknfik...ikiiipwakvfkkelfeaekykllienik...yeDillsyqllnkekkikfindklgeYerirkpnnkslilnfndfwikkkiynetifeikdisleisklvkklilnqrikvkf..ikilrnkklvkqrlhglifslikkkikivisefkkklkeftemllnnksiiiik
MATCH   kisiI+P+Yn e+yi ++++s ++qt k++eiIivdD+ +D+s++i k+y+kkdk+iki+ ++kn G+  +r  g+k ++  Yi+flDsDD ++ +++e++ kyl +++ dli++n++  ++++++++++ +n++    e+ ++ ++ i    ik  ++w+kvf ++ + ++ + + +en k    eD l+   ++  +k i  + + l++Y ++++ ++  +++ +++f ++++ +++++f i +++l+ + l+      +++ +++  ++ l +k+    +     +s ++kki i+ + ++ k+k               k
PP     69***************************************************99***************************************************.99***********99999999888887666.45555555554444559999******999999999.33333555578999*************************.7777555..33337779999999999999999999999999999....66666664433333333332111..2233333333333322222222..............11
TARGET SKISIIMPTYNVEQYIARAIESCINQTFKDIEIIIVDDCGSDKSIDIAKEYAKKDKRIKIVHNEKNLGLLRARYEGVKATNSLYIMFLDSDDFLELEACEEVSKYL-DENNDLICFNYNALNTTLKKNIFFVNNNYS-LEEYLIFLAEQIVnfkIKQWYIWGKVFLRQKYLKT-FEKINENPKltmAEDALFLTLYYLECKRIVTLEQCLINY-NMQNISS--STKEVKNFDKMQFFIENLNFVIHKLNLYSNALNPI----YFLLCQYftNELLIHKLQLEYCC--TPYSCFFKKIFIKLKRKRIKFK--------------RK
----------------------------------------------------------------------------------------------------------------
================================================================================================================

Q6T5A8_CAMJU 1	53.3	146.6	1.3e-38	197	Campylobacter jejuni	Putative glycosyltransferase      
----------------------------------------------------------------------------------------------------------------	
Target-env-start	Target-env-end	Target-ali-start	Target-ali-end	Query-start	Query-end	E-value 	
----------------------------------------------------------------------------------------------------------------		
1	310	1	298	7	311	
QUERY  kpkisiIIPvYntekyikkcldsllkqtyknfeiIivdDgStDnskkilkkydkkdkiikiikenknsGsvksrnkgiknakgdYiaflDsDDyinknfleklvkylekkdidliisnfkifydlneegfkiehnsky.....keleikkskknfikikiiipw...akvfkkelfeaekykllienik...yeDillsyqllnkekkikfindklgeYerirkpnnkslilnfndfwikkkiynetifeikdisleisklvkklilnqrikvkfikilrnkklvkqrlhglifslikkkikivisefkkklkeft
MATCH  +pkisiI P++n ekyi k+++s ++qt k++eiIivdD+ +D+s++i k+y+kkd++ikii ++kn G+  +r  g+k a+  Yi+flD DDy++ +++e++ kyl +++ dli++n++  ++++++++++ +n+++     k      + ++ i ++ i+ w    kvf k+ + ++ + + +en k    eD ll   ++  +k i  + + l++Y ++++ +++++  +  +f ++k+ +++++f i +++l+ + l+      +++ +++  i + +  + +++    + +++kki i+   ++kk+k ++
PP     79****************************************************999**************************************************.9****************9999999999999554444......44444556666666444888999999998.33333555588999*************************.8888777666543..58899999999999999999999999888....6666666.33344444444444445666666666666..444444332
TARGET MPKISIILPTFNVEKYIAKAIESCINQTFKDIEIIIVDDCGSDKSINIAKEYAKKDERIKIIHNEKNLGLLRARYEGVKAANSLYIMFLDPDDYLELEACEEVSKYL-DQNNDLICFNYNTLDTTLKKNIFFINNNYNideylK------FLAKQIVNSNIYNWgiwTKVFQKQKYLKT-FEKINENPKltmAEDALLLTLYYLECKRIVTLEQCLINY-NMQNISSSTNERK--NFDKMKFFIENLNFVIHKLNLYSNALNSI----YFLLCQY-FICELSIYKLDLKYRIVYNNFFKKILIKL--KRKKIKLTR
----------------------------------------------------------------------------------------------------------------
================================================================================================================

Q5DT13_CAMJU 1	43.3	146.4	1.5e-38	197	Campylobacter jejuni	Beta-1,3-galactosyltransferase      
----------------------------------------------------------------------------------------------------------------	
Target-env-start	Target-env-end	Target-ali-start	Target-ali-end	Query-start	Query-end	E-value 	
----------------------------------------------------------------------------------------------------------------		
1	297	1	289	7	281	
QUERY  kpkisiIIPvYntekyikkcldsllkqtyknfeiIivdDgStDnskkilkkydkkdkiikiikenknsGsvksrnkgiknakgdYiaflDsDDyinknfleklvkylekkdidliisnfkifydlneegfkiehnsky..keleikkskknfik......ikiiipwakvfkkelfeaekyklli..enik...yeDillsyqllnkekkikfindklgeYerirk.........pnnkslilnfnd..fwikkkiyne.....tifeikdisleisklvkklilnqrikvkfikilrnkklvk
MATCH  +pkisiI P++n ekyi k+l+s ++q+ k++eiI+vdD+ +D+s++i k+y+kkd +ikii +++n  +  +r  g+k a+  Yi+flD DDy++ n++e++v++l++++idl+ +n ++  ++    +kie ++ +  k  ++k +     k      + + + wakv+kkel+ +     li  en k    eD+ll+y+l+n ++ i +++++l++Y +i++         +n k++i+  ++  +++kk  yn      + + i+++ l+++ +       +r+   f+  +  kk+++
PP     79****************************************************887**************************************************6666**********5444....44444444422222233333....3333354778899************9..444334777766667*************************.777755544444433333333322233222222222211332222222333222222222....666666655555555553
TARGET MPKISIILPTFNVEKYIAKALESCINQSFKDIEIIVVDDCGSDKSIDIAKEYAKKDDRIKIIHNEENLKLLRARYEGVKVANSPYIMFLDPDDYLELNACEECVRILKNNEIDLLFFNAFVLENN----NKIERKLNFqeKCYAKKDFL----KellktkNLFWTVWAKVIKKELYLKA--VGLIslENAKinmAEDVLLYYPLINISNTIFHLSKNLYNY-QINNfsitktltlQNIKTNIQEQDNvlYLLKKMQYNYnfnltLLKLIEYFLLIEKYSLSS----KRNVLCFKINIFFKKIQF
----------------------------------------------------------------------------------------------------------------
================================================================================================================

A0A430VE80_CAMJU 1	44.1	146.4	1.6e-38	197	Campylobacter jejuni	Glycosyltransferase family 2 protein      
----------------------------------------------------------------------------------------------------------------	
Target-env-start	Target-env-end	Target-ali-start	Target-ali-end	Query-start	Query-end	E-value 	
----------------------------------------------------------------------------------------------------------------		
1	310	2	299	8	323	
QUERY  pkisiIIPvYntekyikkcldsllkqtyknfeiIivdDgStDnskkilkkydkkdkiikiikenknsGsvksrnkgiknakgdYiaflDsDDyinknfleklvkylekkdidliisnfkifydlneegfkiehnskykeleikkskknfik...ikiiipwakvfkkelfeaekykllienik...yeDillsyqllnkekkikfindklgeYerirkpnnksliln.fndfwikkkiynetifeikdisleisklvkklilnqrikvkf..ikilrnkklvkqrlhglifslikkkikivisefkkklkeftemllnnksiiii
MATCH   kisiI P++n ekyi k+l+s ++qt k++eiI+vdD+ +D+s++i k+y+kkdk+iki+ ++kn G+  +r  g+k a+  Yi+flDsDD ++ +++e++ kyl +++ dli++n++  ++++++++++ +n++    e+ ++ ++ i    ik  ++w+kvf ++ + ++ + + +en k    eD ll   ++  +k i  +++ l++Y ++++ ++   + + +++f ++++ +++++f i +++l+ + l+      +++ +++  ++ l +k+    +     +s ++kki i+ + ++ klk               
PP     69***************************************************99***************************************************.9************99999999888886665.4555555555444455999*******999999999.33333555578999*************************.7777554...32225559999999999999999999999999999....67777764333333333332111..3344444455444444444443..............2
TARGET SKISIILPTFNVEKYIAKALESCINQTFKDIEIIVVDDCGSDKSIDIAKEYAKKDKRIKIVHNEKNLGLLRARYEGVKAANSLYIMFLDSDDFLELEACEEVSKYL-DQNNDLICFNYNALNTTLKKNIFFVNNNYS-LKEYLIFLAEQIVnfkIKQWYIWGKVFLRQKYLKT-FEKINENPKltmAEDALLLTLYYLECKRIVTLKQCLINY-NMQNISS---STKeIKNFDKMQFFIENLNFVIHKLNLYSNALNPI----YFLLCQYftNELLIHKLQLEYCC--TPYSCFFKKIFIKLKRKRIKLK--------------R
----------------------------------------------------------------------------------------------------------------
================================================================================================================

B0ZTQ8_CAMJU 1	32.0	146.2	1.7e-38	197	Campylobacter jejuni	Glyco_trans_2-like domain-containing protein      
----------------------------------------------------------------------------------------------------------------	
Target-env-start	Target-env-end	Target-ali-start	Target-ali-end	Query-start	Query-end	E-value 	
----------------------------------------------------------------------------------------------------------------		
1	282	1	269	7	277	
QUERY  kpkisiIIPvYntekyikkcldsllkqtyknfeiIivdDgStDnskkilkkydkkdkiikiikenknsGsvksrnkgiknakgdYiaflDsDDyinknfleklvkylekkdidliisnfkifydlneegfkiehnskykeleikkskknfikikiiipw...akvfkkelfeaekykllienik...yeDillsyqllnkekkikfindklgeYerirkpnnkslilnfndfwikkkiynetifeikdisleisklvkklilnqrikvkf..ikilrnk
MATCH  +p isiI P+Yn ekyi ++++s ++qt k++eiI+vdD+ +D+s+++ k+y+kkd++ikii ++kn G+  +r  g+k a+  Yi+flD DDy++ +++e++ kyl +++ dl+++n++i ++++++ f++   +++   e+ k+  ++i  + i  w   +kv  k+ + ++ + + +en k    eD l+   ++  +k i  + + l++Y ++++ +++++  +  +f ++++ +++++f i +++l+ + l+      +++ +++  ++ l +k
PP     699***************************************************999**************************************************.8999*********99999998888886666.23334444444443333333666888888888888.23333555578999*************************.8888777555543..59999999999999999999999999999....5555555432222222
TARGET MPEISIILPTYNVEKYIARAIESCINQTFKDIEIIVVDDCGSDKSIDVAKEYAKKDERIKIIHNEKNLGLLRARYEGVKAANSLYIMFLDPDDYLELEACEEVSKYL-EQNNDLVCFNYNILDTTLKKIFFFTDSNYN-IDEYLKFLTKWIIGSKICHWniwGKVLQKQKYLKT-FEKINENPKltmAEDALILTLYYLECKHIVTLEQCLINY-NMQNISSSTNERK--NFHKMQFFIENLNFVIHKLNLYSNALNPI----YFLLCQYftNELLIHK
----------------------------------------------------------------------------------------------------------------
================================================================================================================

A0A3X8M084_CAMJU 1	46.8	145.9	2.2e-38	197	Campylobacter jejuni	Glycosyltransferase family 2 protein      
----------------------------------------------------------------------------------------------------------------	
Target-env-start	Target-env-end	Target-ali-start	Target-ali-end	Query-start	Query-end	E-value 	
----------------------------------------------------------------------------------------------------------------		
1	350	2	345	3	336	
QUERY  lkkskpkisiIIPvYntekyikkcldsllkqtyknfeiIivdDgStDnskkilkkydkkdkiikiikenknsGsvksrnkgiknakgdYiaflDsDDyinknfleklvkylekkdidliisnfkifydlneegfkiehnskykeleikkskknfikikiiipw......akvfkkelfeaekykllienik...yeDillsyqllnkekkikfindklgeYerirkpnnkslilnfndfwikkkiynetifeikdisleisklvkklilnqrikvkf...ikilrnkklvkqrlhglifslikkkikivi..sefkkklkeft...............emll.nnksiiiikknikklkkskel
MATCH   +k+ p++s+IIP+Yn eky+ +clds+ +qt  ++eiI+++DgStDn+ ki+ +y++kd  ++i+++++n+G++++ n g++ akg+Y ++++sDDy++ + +ekl +   ++d  ++ s+f  f d+++e+++++    y ++ ++ +k n  ++++ii+       + ++k +++++ ++    + +k   y+Di l++q+l+ + +i+f +d ++ Y r  ++n             ++k   ++++ ++++++ ++++ k+l l+ r++++f   + +++  +l+  r + ++++ +++k+ + +  +  k ++k+ft               +  + nn+ + i k +ik ++k +++
PP     57899*****************************************************99.55666666678***************************************99*******************9999886666333333.333333433333323355557779999999995433..3333455**********************99999.3333333............3333333444444444444444444444444444444332222222222..33334444444444444433333333333333344444433333321.112444444444444444444433
TARGET INKNIPLVSVIIPIYNVEKYLRECLDSVVNQTLREIEIILINDGSTDNCGKICDEYAAKD-KRIIVIHKENAGLGAAFNSGLDIAKGEYCTIVESDDYVKIDMCEKLYRLACNQDCQVVKSDFIGFEDKEKERIFKNLPICYDQALYN-KKTNLCLNPSIIINswnmnqSSLYKMDFIKKYNIRA--NETKgasYQDIGLWFQILSLASSIYFCQDGFYFY-RQDNENA------------SVKSKDKIYCVCDEFEFLDKFFDKNLELKSRLQDVFycfKFKIYSWNLK--RIDDKYKLEFLYKFSQEFlpIYDKINKKYFTynelsdlwsiiqdpkK-AYsNNFFHRIRKGIIKIKYKLYKK
----------------------------------------------------------------------------------------------------------------
================================================================================================================

A0A430W709_CAMJU 1	40.6	145.3	3.3e-38	197	Campylobacter jejuni	Glycosyltransferase family 2 protein      
----------------------------------------------------------------------------------------------------------------	
Target-env-start	Target-env-end	Target-ali-start	Target-ali-end	Query-start	Query-end	E-value 	
----------------------------------------------------------------------------------------------------------------		
1	301	2	295	8	308	
QUERY  pkisiIIPvYntekyikkcldsllkqtyknfeiIivdDgStDnskkilkkydkkdkiikiikenknsGsvksrnkgiknakgdYiaflDsDDyinknfleklvkylekkd.idliisnfkifydlneegfkiehnskykeleikkskknfik......ikiiipwakvfkkelfeaekyklli.enik...yeDillsyqllnkekkikfindklgeYerirkpnnkslilnfndfwikkkiynetifeikdisleisklvkklilnqrikvkf........ikilrnkklvkqrlhglifslikkkikivisefkkklk
MATCH   kisiI P++n ekyi k+l+s ++qt k++eiI+vdD+ +D+s++i k+y+kkd +ikii +++n  +  +r  g+k a+  Yi+flD DDy++ n++e+++k+l+++d +dl+ +n  +    +++ +++++  +++   +  skk+f+k      +   ++w+k+++k+l+ +  + l + +++k    eD+ll+y++l++++ki ++n +l+ Y  + ++n++ +++n        +++ +  ++i +++l    l++++iln++  v++        i+i++++ ++  +  +l+ ++++ ++ki +     k k
PP     69***************************************************887**************************************************77777*****99999....44444444444443...33444444444444446667899***********94444445666666667*************************..666666666655........22222..333334444444444444443333333332111114443333333..222233333333444444.....222
TARGET SKISIILPTFNVEKYIAKALESCINQTFKDIEIIVVDDCGSDKSIDIAKEYAKKDDRIKIIHNEENLKLLRARYEGVKVANSPYIMFLDPDDYLELNACEECIKILDEQDeVDLVFFNAIV----ESNIISYKKFDFNS---GFYSKKEFVKkiiakkNLYWTMWGKLIRKKLYLESFASLRLeKDVKinmAEDVLLYYPMLSQAQKIAYMNCNLYHY--VPNNNSICNTKN--------EVLVK--NNIQELQLVLHYLRQNYILNKYCSVLYvlikyllyIQIYKKQRTK--LMVTLLVKINILTLKILF-----KYK
----------------------------------------------------------------------------------------------------------------
================================================================================================================

Q6EB14_CAMJU 1	21.0	143.3	1.3e-37	197	Campylobacter jejuni	Tgh003      
----------------------------------------------------------------------------------------------------------------	
Target-env-start	Target-env-end	Target-ali-start	Target-ali-end	Query-start	Query-end	E-value 	
----------------------------------------------------------------------------------------------------------------		
1	267	1	243	7	248	
QUERY  kpkisiIIPvYntekyikkcldsllkqtyknfeiIivdDgStDnskkilkkydkkdkiikiikenknsGsvksrnkgiknakgdYiaflDsDDyinknfleklvkylekkdidliisnfkifydlneegfkiehnskykeleikkskknfik......ikiiipwakvfkkelfeaekyklli.enikye.DillsyqllnkekkikfindklgeYerirkpnnksliln..fndfwikkkiynetifeikd
MATCH  +p +siIIP +n+ ++i+++l+s ++qt k++ei+i+dD+S+Dns++i+ +++kkd++iki ++++n G  +srn+g+  ++ d+i+flDsDD +++ ++e   k + kk +dl++++ ++   +++   ++ +++        +++k+f+       +     wak+f+k+++ ++ +k++i e ++y  D+l+ y ++ +++ki  ++  ++ Y +++ ++ ++++++   n+  + kk+ ne+i+ +++
PP     6889*******************************************************************************************************.999**********432222..333332222.....2233332223333323335667************99999966666656*************************.88888888888887655566777777775555544
TARGET MPQLSIIIPLFNSCDFISRALQSCINQTLKDIEILIIDDKSKDNSLNIVLEFAKKDPRIKIFQNEENLGTFASRNIGVLHSSSDFIMFLDSDDFLTPGACEIAFKEM-KKGFDLLCFDAFVHRVKTK--QFYRFKQDE-----VLNQKEFLEflskqrHFCWSVWAKCFRKDIILKNFEKVKIdERLSYGeDVLFCYVYFMFCEKIAVFKTCIYHY-EFNPNGRYENKNKeiLNQNYKDKKKSNEIIKRLSK
----------------------------------------------------------------------------------------------------------------
================================================================================================================

A0A430VK77_CAMJU 1	54.3	143.0	1.6e-37	197	Campylobacter jejuni	Glycosyltransferase family 2 protein      
----------------------------------------------------------------------------------------------------------------	
Target-env-start	Target-env-end	Target-ali-start	Target-ali-end	Query-start	Query-end	E-value 	
----------------------------------------------------------------------------------------------------------------		
1	310	2	298	8	311	
QUERY  pkisiIIPvYntekyikkcldsllkqtyknfeiIivdDgStDnskkilkkydkkdkiikiikenknsGsvksrnkgiknakgdYiaflDsDDyinknfleklvkylekkdidliisnfkifydlneegfkiehnsky.....keleikkskknfikikiiipw...akvfkkelfeaekykllienik...yeDillsyqllnkekkikfindklgeYerirkpnnkslilnfndfwikkkiynetifeikdisleisklvkklilnqrikvkfikilrnkklvkqrlhglifslikkkikivisefkkklkeft
MATCH   kisiI P++n ekyi k+++s ++qt k++eiIivdD+ +D+s++i k+y+kkdk+ikii ++kn G+  +r  g+k a+  Yi+flD DDy++ +++e++ kyl +++ dli++n++  ++++++++++ +n+++     k      + ++ i ++ i+ w    kvf k+ + ++ + + +en k    eD ll   ++  +k i  + + l++Y ++++ +++++  +  +f ++k+ +++++f i +++l+ + l+      +++ +++  i + +  + +++    + +++kki i+   ++kk+k ++
PP     69***************************************************999**************************************************.9****************9999999999999554444......44444556666666444888999999998.33333555588999*************************.8888777666543..58899999999999999999999999888....6666666.33344444444444445666666666666..444444332
TARGET SKISIILPTFNVEKYIAKAIESCINQTFKDIEIIIVDDCGSDKSIDIAKEYAKKDKRIKIIHNEKNLGLLRARYEGVKAANSLYIMFLDPDDYLELEACEEVSKYL-DQNNDLICFNYNTLDTTLKKNIFFINNNYNideylK------FLAKQIVNSNIYNWgiwTKVFQKQKYLKT-FEKINENPKltmAEDALLLTLYYLECKRIVTLEQCLINY-NMQNISSSTNERK--NFDKMKFFIENLNFVIHKLNLYSNALNSI----YFLLCQY-FICELSIYKLDLKYRIVYNNFFKKILIKL--KRKKIKLTR
----------------------------------------------------------------------------------------------------------------
================================================================================================================

Q5DT06_CAMJU 1	23.4	143.0	1.6e-37	197	Campylobacter jejuni	Putative glycosyltransferase      
----------------------------------------------------------------------------------------------------------------	
Target-env-start	Target-env-end	Target-ali-start	Target-ali-end	Query-start	Query-end	E-value 	
----------------------------------------------------------------------------------------------------------------		
1	270	1	252	7	257	
QUERY  kpkisiIIPvYntekyikkcldsllkqtyknfeiIivdDgStDnskkilkkydkkdkiikiikenknsGsvksrnkgiknakgdYiaflDsDDyinknfleklvkylekkdidliisnfkifydlneegfkiehnskykeleikkskknfik......ikiiipwakvfkkelfeaekyklli.enikye.DillsyqllnkekkikfindklgeYerirkpnnksliln..fndfwikkkiynetifeikdisleisklv
MATCH  +p +siIIP +n+ ++i+++l+s ++qt k++ei+i+dD+S+Dns++i+ +++kkd++iki ++++n G  +srn+g+  ++ d+i+flDsDD ++ +++e   k + kk +dl++++ ++   +++   ++ +++        +++k+f+       +     wak+f+k+++ ++ +k++i e ++y  D+l+ y ++ +++ki  ++  ++ Y +++ ++ ++++++   n+  + kk+ ne+i+ +++  l +++ +
PP     6889*******************************************************************************************************.999**********432222..333332222.....2233332223333323335667************99999966666656*************************.88888999999888766688888888886666665444444443
TARGET MPQLSIIIPLFNSCDFISRALQSCINQTLKDIEILIIDDKSKDNSLNIVLEFAKKDPRIKIFQNEENLGTFASRNIGVLHSSSDFIMFLDSDDFLTLDACEIAFKEM-KKGFDLLCFDAFVHRVKTK--QFYRFKQDE-----VLNQKEFLEflskqrHFCWSVWAKCFRKDIILKNFEKVKIdERLSYGeDVLFCYVYFMFCEKIAVFKTCIYHY-EFNPNGRYENKNKeiLNQNYQDKKKSNEIIKRLSKEFLLDEFHQ
----------------------------------------------------------------------------------------------------------------
================================================================================================================

A0A430W713_CAMJU 1	24.5	143.0	1.7e-37	197	Campylobacter jejuni	Glycosyltransferase family 2 protein      
----------------------------------------------------------------------------------------------------------------	
Target-env-start	Target-env-end	Target-ali-start	Target-ali-end	Query-start	Query-end	E-value 	
----------------------------------------------------------------------------------------------------------------		
1	270	1	262	7	267	
QUERY  kpkisiIIPvYntekyikkcldsllkqtyknfeiIivdDgStDnskkilkkydkkdkiikiikenknsGsvksrnkgiknakgdYiaflDsDDyinknfleklvkylekkdidliisnfkifydlneegfkiehnskykeleikkskknfik...ikiiipwakvfkkelfeaekyklli.enikye.DillsyqllnkekkikfindklgeYerirkpnnksliln......fndfwikkkiynetifeikdisleisklvkklilnqrik
MATCH  +p +siIIP +n+ ++i+++l+s ++qt k++ei+i+dD+S+Dns++++ +++kkd++iki ++++n G  +srn+g+  ++ d+i+flDsDD ++++++e   k + kk +dl++++ ++   ++++   ++    +    ++k + +f+    +     wak+fkk+++ +  +k++i e ++y  D+l+ y ++ +++ki  ++  ++ Y +++ ++ ++++++      ++d++++ +i++++ +e+ + ++  + ++ +    +r +
PP     6889*******************************************************************************************************.999**********43333332222222222....44444444442222234566************99999966666656*************************.66666666666665522224446666666666555555555544444444....5555
TARGET MPQLSIIIPLFNSCDFISRALQSCINQTLKDIEILIIDDKSKDNSLNMVLEFAKKDPRIKIFQNEENLGTFASRNIGVLHSSSDFIMFLDSDDFLTPDACEIAFKEI-KKGFDLLCFDAFVHRVKTKQFYRFKQDEVF----NQKEFLEFLSkqrHFCWSVWAKCFKKDIILKSFEKVKIdERLSYGeDVLFCYVYFMFCEKIAVFKTCIYHY-EFNPNGRYENKNKeilnqnYQDKKKSNEIIKKLSKEFAHDEFHQKLFEVL----KREE
----------------------------------------------------------------------------------------------------------------
================================================================================================================

A0A454DP14_CAMJU 1	21.9	142.8	1.9e-37	197	Campylobacter jejuni	Glycosyltransferase family 2 protein      
----------------------------------------------------------------------------------------------------------------	
Target-env-start	Target-env-end	Target-ali-start	Target-ali-end	Query-start	Query-end	E-value 	
----------------------------------------------------------------------------------------------------------------		
1	267	1	243	7	248	
QUERY  kpkisiIIPvYntekyikkcldsllkqtyknfeiIivdDgStDnskkilkkydkkdkiikiikenknsGsvksrnkgiknakgdYiaflDsDDyinknfleklvkylekkdidliisnfkifydlneegfkiehnskykeleikkskknfik......ikiiipwakvfkkelfeaekyklli.enikye.DillsyqllnkekkikfindklgeYerirkpnnksliln..fndfwikkkiynetifeikd
MATCH  +p +siIIP +n+ ++i+++l+s ++qt k++ei+i+dD+S+Dns++i+ +++kkd++iki ++++n G  +srn+g+  ++ d+i+flDsDD +++ ++e   k + kk +dl++++ ++   +++   ++ +++        +++k+f+       +     wak+f+k+++ ++ +k++i e ++y  D+l+ y ++ +++ki  ++  ++ Y +++ ++ ++++++   n+  + kk+ ne+i+ +++
PP     6889*******************************************************************************************************.999**********432222..33333222.....22333333333334334456889************99999966666656*************************.88888888888887655566777777775555544
TARGET MPQLSIIIPLFNSCDFISRALQSCINQTLKDIEILIIDDKSKDNSLNIVLEFAKKDPRIKIFQNEENLGTFASRNIGVLHSSSDFIMFLDSDDFLTPGACEIAFKEM-KKGFDLLCFDAFVHRVKTK--QFYRFKQD-----EVLNQKEFLEflskqrHFYWSVWAKCFRKDIILKNFEKVKIdERLSYGeDVLFCYVYFMFCEKIAVFKTCIYHY-EFNPNGRYENKNKeiLNQNYKDKKKSNEIIKRLSK
----------------------------------------------------------------------------------------------------------------
================================================================================================================

A0A430Z6I0_CAMJU 1	42.7	141.9	3.5e-37	197	Campylobacter jejuni	Glycosyltransferase family 2 protein      
----------------------------------------------------------------------------------------------------------------	
Target-env-start	Target-env-end	Target-ali-start	Target-ali-end	Query-start	Query-end	E-value 	
----------------------------------------------------------------------------------------------------------------		
1	311	1	300	7	324	
QUERY  kpkisiIIPvYntekyikkcldsllkqtyknfeiIivdDgStDnskkilkkydkkdkiikiikenknsGsvksrnkgiknakgdYiaflDsDDyinknfleklvkylekkdidliisnfkifydlneegfkiehnskykeleikkskknfikikiiipw...akvfkkelfeaekykllienik...yeDillsyqllnkekkikfindklgeYerirkpnnkslilnfndfwikkkiynetifeikdisleisklvkklilnqrikvkf..ikilrnkklvkqrlhglifslikkkikivisefkkklkeftemllnnksiiiik
MATCH  +p isiI P+Yn ekyi ++++s ++qt k++eiI+vdD+ +D+s+++ k+y+kkd++ikii ++kn G+  +r  g+k a+  Yi+flD DDy++ ++++++ kyl +++ dli++n++i +++++++ ++   +++   e+ k+  ++i  + i  w   +kv  k+ + ++ + + +en k    eD l+   ++  +k i  +++ l++Y ++++ +++++  +  +f ++++ +++++f i +++l+ + l+      +++ +++  ++ l +k+    +     +s ++kki i+ + ++ k+k               k
PP     699***************************************************999**************************************************.9************99999988777775555.33344455555554444444555888888888888.23333555578999*************************.8888776555543..59999999999999999999999999999....66666664433333333332111..2233333333333322222222..............11
TARGET MPEISIILPTYNVEKYIARAIESCINQTFKDIEIIVVDDCGSDKSIDVAKEYAKKDERIKIIHNEKNLGLLRARYEGVKAANSLYIMFLDPDDYLELEACKEVSKYL-DQNNDLICFNYNILDTTLKKKYFFTDSNYN-IDEYLKFLSKWIIGSKICHWniwGKVLQKQKYLKT-FEKINENPKltmAEDALILTLYYLECKHIVTLKQCLINY-NMQNISSSTNERK--NFHKMQFFIENLNFVIHKLNLYSNALNPI----YFLLCQYftNELLIHKLQLEYCC--TPYSCFFKKIFIKLKRKRIKFK--------------RK
----------------------------------------------------------------------------------------------------------------
================================================================================================================

A0A430X957_CAMJU 1	24.9	141.7	4.2e-37	197	Campylobacter jejuni	Glycosyltransferase family 2 protein      
----------------------------------------------------------------------------------------------------------------	
Target-env-start	Target-env-end	Target-ali-start	Target-ali-end	Query-start	Query-end	E-value 	
----------------------------------------------------------------------------------------------------------------		
1	266	1	245	7	253	
QUERY  kpkisiIIPvYntekyikkcldsllkqtyknfeiIivdDgStDnskkilkkydkkdkiikiikenknsGsvksrnkgiknakgdYiaflDsDDyinknfleklvkylekkdidliisnfkifydlneegfkiehnskykeleikkskknfik......ikiiipwakvfkkelfeaekyklli.enikye.DillsyqllnkekkikfindklgeYerirkpnnksliln..fndfwikkkiynetifeikdislei
MATCH  +p +siIIP +n+ ++i+++l+s ++qt k++ei+i+dD+S+Dns++i+ +++kkd++iki ++++n G  +srn+g+  ++ d+i+flDsDD ++ +++e   k + kk +dl++++ ++   +++   ++ +++        +++k+f+       +     wak+f+k+++ ++ +k++i e ++y  D+l+ y ++ +++ki  ++  ++ Y +++ ++ ++++++   n+  + kk+ ne+i++++   l+ 
PP     6889*******************************************************************************************************.999**********432222..333332222.....2233332223333323335667************99999966666656*************************.8888888888877765556666666666444443...222
TARGET MPQLSIIIPLFNSCDFISRALQSCINQTLKDIEILIIDDKSKDNSLNIVLEFAKKDPRIKIFQNEENLGTFASRNIGVLHSSSDFIMFLDSDDFLTLDACEIAFKEM-KKGFDLLCFDAFVHRVKTK--QFYRFKQDE-----VLNQKEFLEflskqrHFCWSVWAKCFRKDIILKNFEKVKIdERLSYGeDVLFCYVYFMFCEKIAVFKTCIYHY-EFNPNGRYENKNKeiLNQNYQDKKKSNELIKKLS---LDF
----------------------------------------------------------------------------------------------------------------
================================================================================================================

Q0GH52_CAMJU 1	22.7	141.5	4.6e-37	197	Campylobacter jejuni	Putative glycosyltransferase      
----------------------------------------------------------------------------------------------------------------	
Target-env-start	Target-env-end	Target-ali-start	Target-ali-end	Query-start	Query-end	E-value 	
----------------------------------------------------------------------------------------------------------------		
1	268	1	247	7	248	
QUERY  kpkisiIIPvYntekyikkcldsllkqtyknfeiIivdDgStDnskkilkkydkkdkiikiikenknsGsvksrnkgiknakgdYiaflDsDDyinknfleklvkylekkdidliisnfkifydlneegfkiehnskykeleikkskknfik...ikiiipwakvfkkelfeaekykllienikye..DillsyqllnkekkikfindklgeYerirkpnnksliln......fndfwikkkiynetifeikd
MATCH  +p +siIIP +n+ ++i+++l+s ++qt k++ei+i+dD+S+Dns++++ +++kkd++iki ++++n G  +srn g+  ++ d+i+flDsDD ++++++e   k + kk +dl++++ ++   ++++   ++    +    ++k + +f+    +     wak+fkk+++ +  +k +i+   ++  D+l+ y ++ +++ki  ++  ++ Y +++ ++ ++++++      + d++++ +i++++ +e+ +
PP     6889*******************************************************************************************************.999**********43333332222222222....44444444442222234566************7777775444444699***********************.777767766666655212233355555555554444444
TARGET MPHLSIIIPLFNSCDFISRALQSCINQTLKDIEILIIDDKSKDNSLNMVLEFAKKDPRIKIFQNEENLGTFASRNLGVLHSSSDFIMFLDSDDFLTPDACEIAFKEM-KKGFDLLCFDAFVHRVKTKQFYRFKQDEVF----NQKEFLEFLSkqrHFCWSVWAKCFKKDIILKSFEKIKIDERLNYgeDVLFCYIYFMFCEKIAVFKTCIYHY-EFNPNGRYENKNKeilnqnYHDKKKSNEIIKKLSKEFAH
----------------------------------------------------------------------------------------------------------------
================================================================================================================

Q9ALT5_CAMJU 1	19.9	141.3	5.5e-37	197	Campylobacter jejuni	Putative glycosyltransferase      
----------------------------------------------------------------------------------------------------------------	
Target-env-start	Target-env-end	Target-ali-start	Target-ali-end	Query-start	Query-end	E-value 	
----------------------------------------------------------------------------------------------------------------		
1	266	1	242	7	247	
QUERY  kpkisiIIPvYntekyikkcldsllkqtyknfeiIivdDgStDnskkilkkydkkdkiikiikenknsGsvksrnkgiknakgdYiaflDsDDyinknfleklvkylekkdidliisnfkifydlneegfkiehnskykeleikkskknfik...ikiiipwakvfkkelfeaekyklli.enikye.DillsyqllnkekkikfindklgeYerirkpnnksliln..fndfwikkkiynetifeik
MATCH  +p +siIIP +n+ ++i++ l+s ++qt k++ei+i+dD+S+Dns++++ +++kkd++iki ++++n G  +srn g+  ++ d+i+flDsDD ++++++e   k + kk +dl++++ ++   ++++  ++ +++    + ++k + +f+    +     wak+f+k+++ ++ +k++i e ++y  D+l+ y ++ +++ki  ++  ++ Y +++ ++ ++++++   n+  + kk+ ne+i+ ++
PP     6889*******************************************************************************************************.999**********4333332..33332222..2233334444432222235566************99999966666656*************************.8888888888877765556677777777555443
TARGET MPQLSIIIPLFNSCDFISRVLQSCINQTLKDIEILIIDDKSKDNSLNMVLEFAKKDPRIKIFQNEENLGTFASRNLGVLHSSSDFIMFLDSDDFLTPDACEIAFKEM-KKGFDLLCFDAFVHRVKTKQ--FYRFKQDE--VFNQKEFLDFLSkqrHFCWSVWAKCFRKDMILKIFEKVKIdERLSYGeDVLFCYIYFMFCEKIAVFKTCIYHY-EFNPNGRYENKNQeiLNQNYQDKKKSNEIIKRLS
----------------------------------------------------------------------------------------------------------------
================================================================================================================

A0A3Z8PBT8_CAMJU 1	20.0	141.1	6.1e-37	197	Campylobacter jejuni	Glycosyltransferase family 2 protein (Fragment)      
----------------------------------------------------------------------------------------------------------------	
Target-env-start	Target-env-end	Target-ali-start	Target-ali-end	Query-start	Query-end	E-value 	
----------------------------------------------------------------------------------------------------------------		
1	261	1	241	7	246	
QUERY  kpkisiIIPvYntekyikkcldsllkqtyknfeiIivdDgStDnskkilkkydkkdkiikiikenknsGsvksrnkgiknakgdYiaflDsDDyinknfleklvkylekkdidliisnfkifydlneegfkiehnskykeleikkskknfik...ikiiipwakvfkkelfeaekyklli.enikye.DillsyqllnkekkikfindklgeYerirkpnnksliln..fndfwikkkiynetifei
MATCH  +p +siIIP +n+ ++i++ l+s ++qt k++ei+i+dD+S+Dns++++ +++kkd++iki ++++n G  +srn g+  ++ d+i+flDsDD ++++++e   k + kk +dl++++ ++   ++++  ++ +++    + ++k + +f+    +     wak+f+k+++ ++ +k++i e ++y  D+l+ y ++ +++ki  ++  ++ Y +++ ++ ++++++   n+  + kk+ ne+i+ +
PP     6889*******************************************************************************************************.999**********4333332..33332222..2233334444432222235566************99999966666656*************************.888888888887776555777777777755544
TARGET MPQLSIIIPLFNSCDFISRVLQSCINQTLKDIEILIIDDKSKDNSLNMVLEFAKKDPRIKIFQNEENLGTFASRNLGVLHSSSDFIMFLDSDDFLTPDACEIAFKEM-KKGFDLLCFDAFVHRVKTKQ--FYRFKQDE--VFNQKEFLDFLSkqrHFCWSVWAKCFRKDMILKIFEKVKIdERLSYGeDVLFCYIYFMFCEKIAVFKTCIYHY-EFNPNGRYENKNQeiLNQNYQDKKKSNEIIKRL
----------------------------------------------------------------------------------------------------------------
================================================================================================================

A0A3K6V2Q3_CAMJU 1	12.4	141.1	6.2e-37	197	Campylobacter jejuni	Glycosyltransferase family 2 protein (Fragment)      
----------------------------------------------------------------------------------------------------------------	
Target-env-start	Target-env-end	Target-ali-start	Target-ali-end	Query-start	Query-end	E-value 	
----------------------------------------------------------------------------------------------------------------		
1	188	3	179	5	177	
QUERY  kskpkisiIIPvYntekyikkcldsllkqtyknfeiIivdDgStDnskkilkkydkkdkiikiikenknsGsvksrnkgiknakgdYiaflDsDDyinknfleklvkylekkdidliisnfkifydlneegfkiehnskykeleikkskknfik.ikiiipw....akvfkkelfeae
MATCH  +++p++s+IIP+Yn eky+ +clds+ +qt  ++eiI+++DgStDn+ ki+ +y+ kd  ++i+++++n+G++++ n g++ akg+Y ++++sDDy++ + +ekl +   ++d  ++ s+f  f d+++e+++++    y ++ ++k+ + +++   ii  w    + ++k +++++ 
PP     89******************************************************99.55666666678***************************************8888******************99999777755555555555444333333444444666888888876
TARGET MQQPLVSVIIPIYNVEKYLRECLDSVVNQTLREIEIILINDGSTDNCGKICDEYATKD-KRIIVIHKENAGLGAAFNSGLDIAKGEYCTIVESDDYVKLDMCEKLYRLAHNQDCQVVKSDFIGFEDKEKERIFKNLPICYDQALYNKKTNSYLNpSIIINSWnmnqSSLYKMDFIKKY
----------------------------------------------------------------------------------------------------------------
================================================================================================================

A0A430Y4S1_CAMJU 1	45.6	141.1	6.2e-37	197	Campylobacter jejuni	Glycosyltransferase family 2 protein      
----------------------------------------------------------------------------------------------------------------	
Target-env-start	Target-env-end	Target-ali-start	Target-ali-end	Query-start	Query-end	E-value 	
----------------------------------------------------------------------------------------------------------------		
1	311	2	303	8	311	
QUERY  pkisiIIPvYntekyikkcldsllkqtyknfeiIivdDgStDnskkilkkydkkdkiikiikenknsGsvksrnkgiknakgdYiaflDsDDyinknfleklvkylekkdidliisnfkifydlneegfkiehnskykeleikkskknfikikiiipw...akvfkkelfeaekykllienik...yeDillsyqllnkekkikfindklgeYerirkpnnkslilnfndfwikkkiynetifeikdisleisklvkklilnqrikvkf..ikilrnkklvkqrlhglifslikkkikivisefkkklk..eft
MATCH   kisiI P+Yn ekyi ++++s ++qt k++eiI+vdD+ +D+s+++ k+y+kkd++ikii ++kn G+ ++r  g+k ++  Yi+flD DDy++ ++++++ kyl +++ dli++n++i +++++++ ++   +++   e+ k+  ++i  + i  w   +kv  k+ + ++ + + +en k    eD l+   ++  +k i  + + l++Y ++++ +++++  +  +f ++++ +++++f i +++l+ + l+      +++ +++  ++ l +k+    +     +s ++kki i+ + ++ k+k  +++
PP     69***************************************************999**************************************************.9************99999988777775555.33344455555554444444555888888888888.23333555578999*************************.8888776555543..59999999999999999999999999999....66666665433333333332221..223333333333332222222211222
TARGET FKISIILPTYNVEKYIARAIESCINQTFKDIEIIVVDDCGSDKSIDVAKEYAKKDERIKIIHNEKNLGLLMARYEGVKATNSSYIMFLDPDDYLELEACKEVSKYL-DQNNDLICFNYNILDTTLKKKYFFTDSNYN-IDEYLKFLSKWIIGSKICHWniwGKVLQKQKYLKT-FEKINENPKltmAEDALILTLYYLECKHIVTLEQCLINY-NMQNISSSTNERK--NFHKMQFFIENLNFVIHKLNLYSNALNPI----YFLLCQYftNELLIHKLQLEYCC--TPYSCFFKKIFIKLKRKRIKFKrkKYI
----------------------------------------------------------------------------------------------------------------
================================================================================================================

A0A3X9CNX9_CAMJU 1	20.5	140.6	8.8e-37	197	Campylobacter jejuni	Glycosyltransferase family 2 protein (Fragment)      
----------------------------------------------------------------------------------------------------------------	
Target-env-start	Target-env-end	Target-ali-start	Target-ali-end	Query-start	Query-end	E-value 	
----------------------------------------------------------------------------------------------------------------		
1	263	1	241	7	246	
QUERY  kpkisiIIPvYntekyikkcldsllkqtyknfeiIivdDgStDnskkilkkydkkdkiikiikenknsGsvksrnkgiknakgdYiaflDsDDyinknfleklvkylekkdidliisnfkifydlneegfkiehnskykeleikkskknfik...ikiiipwakvfkkelfeaekyklli.enikye.DillsyqllnkekkikfindklgeYerirkpnnksliln..fndfwikkkiynetifei
MATCH  +p +siIIP +n+ ++i++ l+s ++qt k++ei+i+dD+S+Dns++++ +++kkd++iki ++++n G  +srn g+  ++ d+i+flDsDD ++++++e   k + kk +dl++++ ++   ++++  ++ +++    + ++k + +f+    +     wak+f+k+++ ++ +k++i e ++y  D+l+ y ++ +++ki  ++  ++ Y +++ ++ ++++++   n+  + kk+ ne+i+ +
PP     6889*******************************************************************************************************.999**********4333332..33332222..2233334444432222235566************99999966666656*************************.888888888887776555777777777755544
TARGET MPQLSIIIPLFNSCDFISRVLQSCINQTLKDIEILIIDDKSKDNSLNMVLEFAKKDPRIKIFQNEENLGTFASRNLGVLHSSSDFIMFLDSDDFLTPDACEIAFKEM-KKGFDLLCFDAFVHRVKTKQ--FYRFKQDE--VFNQKEFLDFLSkqrHFCWSVWAKCFRKDMILKIFEKVKIdERLSYGeDVLFCYIYFMFCEKIAVFKTCIYHY-EFNPNGRYENKNQeiLNQNYQDKKKSNEIIKRL
----------------------------------------------------------------------------------------------------------------
================================================================================================================

Q6T5A5_CAMJU 1	25.7	140.5	9.3e-37	197	Campylobacter jejuni	Putative glycosyltransferase      
----------------------------------------------------------------------------------------------------------------	
Target-env-start	Target-env-end	Target-ali-start	Target-ali-end	Query-start	Query-end	E-value 	
----------------------------------------------------------------------------------------------------------------		
1	266	1	245	7	253	
QUERY  kpkisiIIPvYntekyikkcldsllkqtyknfeiIivdDgStDnskkilkkydkkdkiikiikenknsGsvksrnkgiknakgdYiaflDsDDyinknfleklvkylekkdidliisnfkifydlneegfkiehnskykeleikkskknfik...ikiiipwakvfkkelfeaekyklli.enikye.DillsyqllnkekkikfindklgeYerirkpnnksliln..fndfwikkkiynetifeikdislei
MATCH  +p +siIIP +n+ ++i+++l+s ++qt k++ei+i+dD+S+Dns++i+ +++kkd++iki ++++n G  +srn+g+  ++ d+i+flDsDD ++ +++e   k + kk +dl++++ ++   ++++   ++    +    ++k + +f+    +     wak+fkk+++ +  +k++i e ++y  D+l+ y ++ +++ki  ++  ++ Y +++ ++ ++++++   n+  + kk+ ne+i++++   l+ 
PP     6889*******************************************************************************************************.999**********43333332222222222....44444444442222234566************99999966666656*************************.8888888888877765556666666666444443...222
TARGET MPQLSIIIPLFNSCDFISRALQSCINQTLKDIEILIIDDKSKDNSLNIVLEFAKKDPRIKIFQNEENLGTFASRNIGVLHSSSDFIMFLDSDDFLTLDACEIAFKEM-KKGFDLLCFDAFVHRVKTKQFYRFKQDEVF----NQKEFLEFLSkqrHFCWSVWAKCFKKDIILKSFEKVKIdERLSYGeDVLFCYVYFMFCEKIAVFKTCIYHY-EFNPNGRYENKNKeiLNQNYQDKKKSNELIKKLS---LDF
----------------------------------------------------------------------------------------------------------------
================================================================================================================

Q9K375_CAMJU 1	24.6	140.5	9.5e-37	197	Campylobacter jejuni	Glycosyltransferase      
----------------------------------------------------------------------------------------------------------------	
Target-env-start	Target-env-end	Target-ali-start	Target-ali-end	Query-start	Query-end	E-value 	
----------------------------------------------------------------------------------------------------------------		
1	270	1	252	7	253	
QUERY  kpkisiIIPvYntekyikkcldsllkqtyknfeiIivdDgStDnskkilkkydkkdkiikiikenknsGsvksrnkgiknakgdYiaflDsDDyinknfleklvkylekkdidliisnfkifydlneegfkiehnskykeleikkskknfik...ikiiipwakvfkkelfeaekykllienikye..DillsyqllnkekkikfindklgeYerirkpnnksliln......fndfwikkkiynetifeikdislei
MATCH  +p +siIIP +n+ ++i+++l+s ++qt k++ei+i+dD+S+Dns++++ +++kkd++iki ++++n G  +srn g+  ++ d+i+flDsDD ++++++e   k + kk +dl++++ ++   ++++   ++    +    ++k + +f+    +     wak+fkk+++ +  +k +i+   ++  D+l+ y ++ +++ki  ++  ++ Y +++ ++ ++++++      + d++++ +i++++ +e+ + ++  
PP     6889*******************************************************************************************************.999**********43333332222222222....44444444442222234566************7777775444444699***********************.77776666666665422224446666666666555555554444
TARGET MPQLSIIIPLFNSCDFISRALQSCINQTLKDIEILIIDDKSKDNSLNMVLEFAKKDPRIKIFQNEENLGTFASRNLGVLHSSSDFIMFLDSDDFLTPDACEIAFKEM-KKGFDLLCFDAFVHRVKTKQFYRFKQDEVF----NQKEFLEFLSkqrHFCWSVWAKCFKKDIILKSFEKIKIDERLNYgeDVLFCYIYFMFCEKIAVFKTCIYHY-EFNPNGRYENKNKeilnqnYHDKKKSNEIIKKLSKEFAHDEFHQ
----------------------------------------------------------------------------------------------------------------
================================================================================================================

A0A430TC34_CAMJU 1	24.6	140.5	9.6e-37	197	Campylobacter jejuni	Glycosyltransferase family 2 protein      
----------------------------------------------------------------------------------------------------------------	
Target-env-start	Target-env-end	Target-ali-start	Target-ali-end	Query-start	Query-end	E-value 	
----------------------------------------------------------------------------------------------------------------		
1	266	1	243	7	251	
QUERY  kpkisiIIPvYntekyikkcldsllkqtyknfeiIivdDgStDnskkilkkydkkdkiikiikenknsGsvksrnkgiknakgdYiaflDsDDyinknfleklvkylekkdidliisnfkifydlneegfkiehnskykeleikkskknfik...ikiiipwakvfkkelfeaekyklli.enikye.DillsyqllnkekkikfindklgeYerirkpnnksliln..fndfwikkkiynetifeikdisl
MATCH  +p +siIIP +n+ ++i+++l+s ++qt k++ei+i+dD+S+Dns++++ +++kkd++iki ++++n G  +srn+g+  ++ d+i+flDsDD ++++++e   k + kk +dl++++ ++   ++++   ++    +    ++k + +f+    +     wak+fkk+++ +  +k++i e ++y  D+l+ y ++ +++ki  ++  ++ Y +++ ++ ++++++   n+  + kk+ ne+i+    +s+
PP     6889*******************************************************************************************************.999**********43333332222222222....44444444442222234566************99999966666656*************************.88887888888776544455555555553332...222
TARGET MPQLSIIIPLFNSCDFISRALQSCINQTLKDIEILIIDDKSKDNSLNMVLEFAKKDPRIKIFQNEENLGTFASRNIGVLHSSSDFIMFLDSDDFLTPDACEIAFKEI-KKGFDLLCFDAFVHRVKTKQFYRFKQDEVF----NQKEFLEFLSkqrHFCWSVWAKCFKKDIILKSFEKVKIdERLSYGeDVLFCYVYFMFCEKIAVFKICIYHY-EFNPNGRYENKNKeiLNQNYKDKKKSNEIIKR---LSK
----------------------------------------------------------------------------------------------------------------
================================================================================================================

A0A3X8N420_CAMJU 1	24.4	140.4	1.0e-36	197	Campylobacter jejuni	Glycosyltransferase family 2 protein      
----------------------------------------------------------------------------------------------------------------	
Target-env-start	Target-env-end	Target-ali-start	Target-ali-end	Query-start	Query-end	E-value 	
----------------------------------------------------------------------------------------------------------------		
1	265	1	252	7	253	
QUERY  kpkisiIIPvYntekyikkcldsllkqtyknfeiIivdDgStDnskkilkkydkkdkiikiikenknsGsvksrnkgiknakgdYiaflDsDDyinknfleklvkylekkdidliisnfkifydlneegfkiehnskykeleikkskknfik......ikiiipwakvfkkelfeaekyklli.enikye.DillsyqllnkekkikfindklgeYerirkpnnksliln......fndfwikkkiynetifeikdislei
MATCH  +p +siIIP +n+ ++i+++l+s ++qt k++ei+i+dD+S+Dns++++ +++kkd++iki ++++n G  +srn g+  ++ d+i+flDsDD ++ ++++  +k + kk +dl++++ ++   +++   ++ +++        +++k+f+       +     wak+f+k+++ ++ +k++i e ++y  D+l+ y ++ +++ki  ++  ++ Y +++ ++ ++++++      ++d++++ +++++++ ++k+  + +
PP     6889*******************************************************************************************************.999**********432222..333332222.....2233332223333323335667************99999966666656*************************.77776776666665444435557777777777777776666544
TARGET MPQLSIIIPLFNSCDFISRALQSCINQTLKDIEILIIDDKSKDNSLNMVLEFAKKDPRIKIFQNEENLGTFASRNLGVLHSSSDFIMFLDSDDFLTLDACKIALKEM-KKGFDLLCFDAFVHRVKTK--QFYRFKQDE-----VLNQKEFLEflskqrHFCWSVWAKCFRKDIILKNFEKVKIdERLSYGeDVLFCYVYFMFCEKIAVFKTCIYHY-EFNPNGRYENKNKeilwqnYQDKKKSNELVKKLCLNFKNNDFHK
----------------------------------------------------------------------------------------------------------------
================================================================================================================

A0A431FP00_CAMJU 1	19.2	140.4	1.0e-36	197	Campylobacter jejuni	Glycosyltransferase family 2 protein      
----------------------------------------------------------------------------------------------------------------	
Target-env-start	Target-env-end	Target-ali-start	Target-ali-end	Query-start	Query-end	E-value 	
----------------------------------------------------------------------------------------------------------------		
1	270	1	243	7	248	
QUERY  kpkisiIIPvYntekyikkcldsllkqtyknfeiIivdDgStDnskkilkkydkkdkiikiikenknsGsvksrnkgiknakgdYiaflDsDDyinknfleklvkylekkdidliisnfkifydlneegfkiehnskykeleikkskknfik...ikiiipwakvfkkelfeaekyklli.enikye.DillsyqllnkekkikfindklgeYerirkpnnksliln..fndfwikkkiynetifeikd
MATCH  +p +siIIP +n+ ++i ++l+s ++qt k++ei+i+dD+S+Dns++++ ++ kkd++iki ++++n G  +srn g+  ++ d+i+flDsDD ++ +++e ++k + kk +dl++++ ++   ++++  ++ +++    + ++k + +f+    +     wak+f+k+++ +  +k++i e ++y  D+l+ y ++ +++ki  ++  ++ Y +++ ++ ++++++   n+    kk+ ne+i+ +++
PP     6889*******************************************************************************************************.999**********4333332..33332222..2233334444432222335566************99999955555556*************************.88888888888887666677777777777666554
TARGET MPQLSIIIPLFNSCDFILRALQSCINQTLKDIEILIIDDKSKDNSLNMVLEFTKKDPRIKIFQNEENLGTFASRNLGVSCSSSDFIMFLDSDDFLALDACEIVLKEM-KKGFDLLCFDAFVHRVKTKQ--FYRFKQDE--VFNQKEFLDFLSkqrHFCWSVWAKCFRKDIILKSFEKVKIdEHLSYGeDVLFCYVYFMFCEKIAVFKTCIYHY-EFNPNGRYENKNKeiLNQNYHDKKKSNELIKRLSK
----------------------------------------------------------------------------------------------------------------
================================================================================================================

A0A430U3M1_CAMJU 1	24.8	140.0	1.3e-36	197	Campylobacter jejuni	Glycosyltransferase family 2 protein      
----------------------------------------------------------------------------------------------------------------	
Target-env-start	Target-env-end	Target-ali-start	Target-ali-end	Query-start	Query-end	E-value 	
----------------------------------------------------------------------------------------------------------------		
1	263	1	251	7	252	
QUERY  kpkisiIIPvYntekyikkcldsllkqtyknfeiIivdDgStDnskkilkkydkkdkiikiikenknsGsvksrnkgiknakgdYiaflDsDDyinknfleklvkylekkdidliisnfkifydlneegfkiehnskykeleikkskknfik...ikiiipwakvfkkelfeaekyklli.enikye.DillsyqllnkekkikfindklgeYerirkpnnksliln......fndfwikkkiynetifeikdisle
MATCH  +p +siIIP +n+ ++i ++l+s ++qt k++ei+i+dD+S+Dns++++ +++kkd++iki ++++n G  +srn g+  ++ d+i+flDsDD ++++++e   k + kk +dl++++ ++   ++++   ++    +    ++k + +f+    +     wak+f+k+++ ++ +k +i e ++y  D+l+ y ++ +++ki  ++  ++ Y +++ ++ ++++++      ++d++++ +++++++ ++k+  + 
PP     6889*******************************************************************************************************.999**********43333332222222222....44444444442222234566************77777755555656*************************.6666666666655542222555777777777766666665544
TARGET MPQLSIIIPLFNSCDFILRALQSCINQTLKDIEILIIDDKSKDNSLNMVLEFAKKDPRIKIFQNEENLGTFASRNLGVLHSSSDFIMFLDSDDFLTPDACEIAFKEM-KKGFDLLCFDAFVHRVKTKQFYRFKQDEVF----NQKEFLEFLSkqrHFCWSVWAKCFRKDIILKIFEKIKIdERLSYGeDVLFCYVYFMFCEKIAVFKTCIYHY-EFNPNGRYENKNKeilnqnYQDKKKSNELIKKLCLNFKNNDFH
----------------------------------------------------------------------------------------------------------------
================================================================================================================

Q93CZ1_CAMJU 1	23.1	140.0	1.4e-36	197	Campylobacter jejuni	Putative glycosyltransferase      
----------------------------------------------------------------------------------------------------------------	
Target-env-start	Target-env-end	Target-ali-start	Target-ali-end	Query-start	Query-end	E-value 	
----------------------------------------------------------------------------------------------------------------		
23	283	25	272	3	244	
QUERY  lkkskpkisiIIPvYntekyikkcldsllkqtyknfeiIivdDgStDnskkilkkydkkdkiikiikenknsGsvksrnkgiknakgdYiaflDsDDyinknfleklvkylekkdidliisnfkifydlneegfkiehnskykeleikkskknfik...ikiiipwakvfkkelfeaekykllienik.......yeDillsyqllnkekkikfindklgeYerirkpnnksliln..fndfwikkkiynetif
MATCH  + k++p +siIIP +n+ ++i ++l+s ++qt k++ei+i+dD+S+Dns++++ +++kkd++iki ++++n G  +srn g+  ++ d+i+flDsDD +++ ++e   k + kk +dl++++ ++   ++++   ++    +    ++k + +f+    +     wak+f+k+++ ++ +k+++e++k        eD+l+ y ++ +++ki  ++  ++ Y +++ ++ ++++++   n+    kk+ ne+i+
PP     679************************************************************************************************************.999**********54444333333333333....33333333332222335566**********************88888744499999********************.7777677666666543333333333333333
TARGET FRKNMPQLSIIIPLFNSCDFILRALQSCINQTLKDIEILIIDDKSKDNSLNMVLEFAKKDPRIKIFQNEENLGTFASRNLGVLHSSSDFIMFLDSDDFLTPGACEIAFKEM-KKGFDLLCFDAFVHRVKTKQFYRFKQDGVF----NQKEFLEFLSkqrHFCWSVWAKCFRKDIILKNFEKVKFEKVKiderlsyGEDVLFCYIYFMFCEKIAVFKTCIYHY-EFNPNGRYENKNKeiLNQNYYDKKKSNEIIK
----------------------------------------------------------------------------------------------------------------
================================================================================================================

A0A400I852_CAMJU 1	22.3	140.0	1.4e-36	197	Campylobacter jejuni	Glycosyltransferase family 2 protein      
----------------------------------------------------------------------------------------------------------------	
Target-env-start	Target-env-end	Target-ali-start	Target-ali-end	Query-start	Query-end	E-value 	
----------------------------------------------------------------------------------------------------------------		
1	270	1	247	7	252	
QUERY  kpkisiIIPvYntekyikkcldsllkqtyknfeiIivdDgStDnskkilkkydkkdkiikiikenknsGsvksrnkgiknakgdYiaflDsDDyinknfleklvkylekkdidliisnfkifydlneegfkiehnskykeleikkskknfik......ikiiipwakvfkkelfeaekyklli.enikye.DillsyqllnkekkikfindklgeYerirkpnnksliln..fndfwikkkiynetifeikdisle
MATCH  +p +siIIP +n+ ++i+++l+s ++qt k++ei+i+dD+S+Dns++i+ +++kkd++iki ++++n G  +srn g+  ++ d+i+flDsDD ++ ++++   k + kk +dl++++ ++   +++   ++ +++        +++k+f+       +     wak+f+k+++ +  +k++i e ++y  D+l+ y ++ +++ki  ++  ++ Y +++ ++ ++++++   n+  + kk+ ne+i+ +++  l 
PP     6889*******************************************************************************************************.999**********432222..333332222.....2233332223333323335667************99999966666656*************************.888889999888886666888888888866665544333
TARGET MPQLSIIIPLFNSCDFISRALQSCINQTLKDIEILIIDDKSKDNSLNIVLEFAKKDPRIKIFQNEENLGTFASRNLGVLHSSSDFIMFLDSDDFLTLDACKIAFKEM-KKGFDLLCFDAFVHRVKTK--QFYRFKQDE-----VLNQKEFLEflskqrHFCWSVWAKCFRKDIILKSFEKVKIdERLSYGeDVLFCYVYFMFCEKIAVFKTCIYHY-EFNPNGRYENKNKeiLNQNYQDKKKSNEIIKRLSKEFLL
----------------------------------------------------------------------------------------------------------------
================================================================================================================

A0A3X8RX44_CAMJU 1	22.6	139.9	1.4e-36	197	Campylobacter jejuni	Glycosyltransferase family 2 protein      
----------------------------------------------------------------------------------------------------------------	
Target-env-start	Target-env-end	Target-ali-start	Target-ali-end	Query-start	Query-end	E-value 	
----------------------------------------------------------------------------------------------------------------		
1	270	1	252	7	257	
QUERY  kpkisiIIPvYntekyikkcldsllkqtyknfeiIivdDgStDnskkilkkydkkdkiikiikenknsGsvksrnkgiknakgdYiaflDsDDyinknfleklvkylekkdidliisnfkifydlneegfkiehnskykeleikkskknfik......ikiiipwakvfkkelfeaekyklli.enikye.DillsyqllnkekkikfindklgeYerirkpnnksliln..fndfwikkkiynetifeikdisleisklv
MATCH  +p +siIIP +n+ ++i+++l+s ++qt k++ei+i+dD+S+Dns++i+ +++kkd++iki ++++n G  +srn g+  ++ d+i+flDsDD ++ ++++   k + kk +dl++++ ++   +++   ++ +++        +++k+f+       +     wak+f+k+++ +  +k++i e ++y  D+l+ y ++ +++ki  ++  ++ Y +++ ++ ++++++   n+  + kk+ ne+i+ +++  l +++ +
PP     6889*******************************************************************************************************.999**********432222..333332222.....2233332223333323335667************99999966666656*************************.88888999999888766688888888886666665444444443
TARGET MPQLSIIIPLFNSCDFISRALQSCINQTLKDIEILIIDDKSKDNSLNIVLEFAKKDPRIKIFQNEENLGTFASRNLGVLHSSSDFIMFLDSDDFLTLDACKIAFKEM-KKGFDLLCFDAFVHRVKTK--QFYRFKQDE-----VLNQKEFLEflskqrHFCWSVWAKCFRKDIILKSFEKVKIdERLSYGeDVLFCYVYFMFCEKIAVFKTCIYHY-EFNPNGRYENKNKeiLNQNYQDKKKSNEIIKRLSKEFLLDEFHQ
----------------------------------------------------------------------------------------------------------------
================================================================================================================

A0A3X8MJN8_CAMJU 1	22.2	139.9	1.4e-36	197	Campylobacter jejuni	Glycosyltransferase family 2 protein      
----------------------------------------------------------------------------------------------------------------	
Target-env-start	Target-env-end	Target-ali-start	Target-ali-end	Query-start	Query-end	E-value 	
----------------------------------------------------------------------------------------------------------------		
1	269	1	242	7	247	
QUERY  kpkisiIIPvYntekyikkcldsllkqtyknfeiIivdDgStDnskkilkkydkkdkiikiikenknsGsvksrnkgiknakgdYiaflDsDDyinknfleklvkylekkdidliisnfkifydlneegfkiehnskykeleikkskknfik...ikiiipwakvfkkelfeaekyklli.enikye.DillsyqllnkekkikfindklgeYerirkpnnksliln..fndfwikkkiynetifeik
MATCH  +p +siIIP +n+ ++i+++l+s ++qt k++ei+i+dD+S+Dns++i+ +++kkd++iki ++++n G  +srn g+  ++ d+i+flDsDD ++ +++e   k + kk +dl++++ ++   ++++   ++    +    ++k + +f+    +     wak+f+k+++ +  +k++i e ++y  D+l+ y ++ +++ki  ++  ++ Y +++ ++ ++++++   n+    kk+ ne+i+ ++
PP     6889*******************************************************************************************************.999**********43333332222222222....44444444442222234566************99999966666656*************************.8888888888888765556667777777555554
TARGET MPQLSIIIPLFNSCNFISRALQSCINQTLKDIEILIIDDKSKDNSLNIVLEFAKKDPRIKIFQNEENLGTFASRNLGVLHSSSDFIMFLDSDDFLTLDACEIAFKEM-KKGFDLLCFDAFVHRVKTKQFYRFKQDEVF----NQKEFLEFLSkqrHFCWSVWAKCFRKDIILKSFEKNKIdERLSYGeDVLFCYVYFMFCEKIAVFKICIYHY-EFNPNGRYENKNKeiLNQNYHDKKKSNEIIKRLS
----------------------------------------------------------------------------------------------------------------
================================================================================================================

A0A3Z8MQK3_CAMJU 1	24.1	139.9	1.5e-36	197	Campylobacter jejuni	Glycosyltransferase family 2 protein      
----------------------------------------------------------------------------------------------------------------	
Target-env-start	Target-env-end	Target-ali-start	Target-ali-end	Query-start	Query-end	E-value 	
----------------------------------------------------------------------------------------------------------------		
1	270	1	253	7	259	
QUERY  kpkisiIIPvYntekyikkcldsllkqtyknfeiIivdDgStDnskkilkkydkkdkiikiikenknsGsvksrnkgiknakgdYiaflDsDDyinknfleklvkylekkdidliisnfkifydlneegfkiehnskykeleikkskknfik......ikiiipwakvfkkelfeaekyklli.enikye.DillsyqllnkekkikfindklgeYerirkpnnksliln..fndfwikkkiynetifeikdisleisklvkk
MATCH  +p +siIIP +n+ ++i+++l+s ++qt k++ei+i+dD+S+Dns++i+ +++kkd++iki ++++n G  +srn g+  ++ d+i+flDsDD ++ ++++   k + kk +dl++++ ++   +++   ++ +++        +++k+f+       +     wak+f+k+++ +  +k++i e ++y  D+l+ y ++ +++ki  ++  ++ Y +++ ++ ++++++   n+  + kk+ ne+i++++ + +e++++ +k
PP     6889*******************************************************************************************************.999**********432222..333332222.....2233332223333323335667************99999966666656*************************.8888888888888766667777777777555554.44444444444
TARGET MPQLSIIIPLFNSCDFISRALQSCINQTLKDIEILIIDDKSKDNSLNIVLEFAKKDPRIKIFQNEENLGTFASRNLGVLHSSSDFIMFLDSDDFLTLDACKIAFKEM-KKGFDLLCFDAFVHRVKTK--QFYRFKQDE-----VLNQKEFLEflskqrHFCWSVWAKCFRKDIILKSFEKVKIdERLSYGeDVLFCYIYFMFCEKIAVFKTCIYHY-EFNPNGRYENKNKeiLNQNYQDKKKSNELIKKLS-LDFENDTFHQK
----------------------------------------------------------------------------------------------------------------
================================================================================================================

A0A3Z8U3B8_CAMJU 1	24.2	139.8	1.5e-36	197	Campylobacter jejuni	Glycosyltransferase family 2 protein      
----------------------------------------------------------------------------------------------------------------	
Target-env-start	Target-env-end	Target-ali-start	Target-ali-end	Query-start	Query-end	E-value 	
----------------------------------------------------------------------------------------------------------------		
1	270	1	251	7	257	
QUERY  kpkisiIIPvYntekyikkcldsllkqtyknfeiIivdDgStDnskkilkkydkkdkiikiikenknsGsvksrnkgiknakgdYiaflDsDDyinknfleklvkylekkdidliisnfkifydlneegfkiehnskykeleikkskknfik......ikiiipwakvfkkelfeaekyklli.enikye.DillsyqllnkekkikfindklgeYerirkpnnksliln..fndfwikkkiynetifeikdisleisklv
MATCH  +p +siIIP +n+ ++i+++l+s ++qt k++ei+i+dD+S+Dns++i+ +++kkd++iki ++++n G  +srn+g+  ++ d+i+flDsDD +++ ++e   k + kk +dl++++ ++   +++   ++ +++        +++k+f+       +     wak+fkk+++ +  +k +i e ++y  D+l+ y ++ +++ki  ++  ++ Y +++ ++ ++++++   n+    kk+ ne+i++++ + +e++++ 
PP     6889*******************************************************************************************************.999**********432222..333332222.....2233332223333323335667************77777755555656*************************.7777777777777654444444445455443333.333333333
TARGET MPQLSIIIPLFNSCDFISRALQSCINQTLKDIEILIIDDKSKDNSLNIVLEFAKKDPRIKIFQNEENLGTFASRNIGVLHSSSDFIMFLDSDDFLTPGACEIAFKEM-KKGFDLLCFDAFVHRVKTK--QFYRFKQDE-----VLNQKEFLEflskqrHFCWSVWAKCFKKDIILKSFEKIKIdERLSYGeDVLFCYIYFMFCEKIAVFKICIYHY-EFNPNGRYENKNKeiLNQNYRDKKKSNELIKKLS-LDFENDTFH
----------------------------------------------------------------------------------------------------------------
================================================================================================================

A0A3Z8LH42_CAMJU 1	21.3	139.8	1.6e-36	197	Campylobacter jejuni	Glycosyltransferase family 2 protein (Fragment)      
----------------------------------------------------------------------------------------------------------------	
Target-env-start	Target-env-end	Target-ali-start	Target-ali-end	Query-start	Query-end	E-value 	
----------------------------------------------------------------------------------------------------------------		
1	192	2	191	8	194	
QUERY  pkisiIIPvYntekyikkcldsllkqtyknfeiIivdDgStDnskkilkkydkkdkiikiikenknsGsvksrnkgiknakgdYiaflDsDDyinknfleklvkylekkdidliisnfkifydlneegfkiehnskykeleikkskknfik......ikiiipwakvfkkelfeaekyklli..enik...yeDills
MATCH   kisiI P+Yn e+yi ++++s ++qt kn+eiI+vdD+ +D+s++i+k+y+kkd +ikii +++n  +  +r  g+k a+  Yi+flD DDy++ n++e+++k+l++++idl+ +n ++  ++    +kie ++ +   e+  +kk+f+k      + + + wakv+kkel+ +     li  en k    eD+ll+
PP     69***************************************************887**************************************************6666**********4333....555555544..345555666555555666888999**********998..33322355554444576665
TARGET FKISIILPTYNVEQYIARAIESCINQTFKNIEIIVVDDCGSDKSIDIVKEYAKKDDRIKIIHNEENLKLLRARYEGVKVANSPYIMFLDPDDYLELNACEECMKILKNNEIDLLFFNAFVLENN----NKIERKLNF--QEKCYVKKDFLKellktkNLFWTVWAKVIKKELYLKA--VGLIslENAKinmAEDVLLY
----------------------------------------------------------------------------------------------------------------
================================================================================================================

A0A431DNE8_CAMJU 1	24.6	139.7	1.6e-36	197	Campylobacter jejuni	Glycosyltransferase family 2 protein      
----------------------------------------------------------------------------------------------------------------	
Target-env-start	Target-env-end	Target-ali-start	Target-ali-end	Query-start	Query-end	E-value 	
----------------------------------------------------------------------------------------------------------------		
1	269	1	252	7	264	
QUERY  kpkisiIIPvYntekyikkcldsllkqtyknfeiIivdDgStDnskkilkkydkkdkiikiikenknsGsvksrnkgiknakgdYiaflDsDDyinknfleklvkylekkdidliisnfkifydlneegfkiehnskykeleikkskknfik...ikiiipwakvfkkelfeaekyklli.enikye.DillsyqllnkekkikfindklgeYerirkpnnksliln..fndfwikkkiynetifeikdisleisklvkklilnq
MATCH  +p +siIIP +n+ ++i+++l+s ++qt k++ei+i+dD+S+D+s++++ +++kkd++i+i ++++n G  +srn g+  ++ d+i+flDsDD ++++++e  +k + kk +dl++++ ++   ++++   ++    +    ++k + +f+    +     wak+f+++++ +  +k++i e ++y  D+l+ y ++ +++ki  ++  ++ Y +++ ++ ++++++   n+  + kk+ ne    ik++sl+ ++  ++    q
PP     6889*******************************************************************************************************.999**********43333332222222222....44444444442222234566************99999966666656*************************.8888888888888765556777777777...555555555555554....2
TARGET MPQLSIIIPLFNSCEFISRALKSCINQTLKDIEILIIDDKSKDDSLNMVLEFAKKDPRINIFQNEENLGTFASRNLGVLHSSSDFIMFLDSDDFLTPDACEIALKEM-KKGFDLLCFDAFVHRVKTKQFYRFKQDEVF----NQKEFLEFLSkqrHFCWSVWAKCFRRDIILKSFEKVKIdERLSYGeDVLFCYVYFMFCEKIAVFKTCIYHY-EFNPNGRYENKNKeiLNQNYQDKKKSNE---LIKKLSLDFKNDTFY----Q
----------------------------------------------------------------------------------------------------------------
================================================================================================================

Q0GH26_CAMJU 1	23.6	139.6	1.8e-36	197	Campylobacter jejuni	Putative glycosyltransferase      
----------------------------------------------------------------------------------------------------------------	
Target-env-start	Target-env-end	Target-ali-start	Target-ali-end	Query-start	Query-end	E-value 	
----------------------------------------------------------------------------------------------------------------		
1	270	1	252	7	253	
QUERY  kpkisiIIPvYntekyikkcldsllkqtyknfeiIivdDgStDnskkilkkydkkdkiikiikenknsGsvksrnkgiknakgdYiaflDsDDyinknfleklvkylekkdidliisnfkifydlneegfkiehnskykeleikkskknfik...ikiiipwakvfkkelfeaekykllienikye..DillsyqllnkekkikfindklgeYerirkpnnksliln......fndfwikkkiynetifeikdislei
MATCH  +p +siIIP +n+ ++i+++l+s ++qt k++ei+i+dD+S+Dns++++ +++kkd++iki ++++n G  +srn g+  ++ d+i+flDsDD ++++++e   k +  k +dl++++ ++   ++++   ++    +    ++k + +f+    +     wak+fkk+++ +  +k +i+   ++  D+l+ y ++ +++ki  ++  ++ Y +++ ++ ++++++      + d++++ +i++++ +e+ + ++  
PP     6889*******************************************************************************************************.899**********43333332222222222....44444444442222234566************7777775444444699***********************.77776666666665422224446666666666555555554444
TARGET MPQLSIIIPLFNSCDFISRALQSCINQTLKDIEILIIDDKSKDNSLNMVLEFAKKDPRIKIFQNEENLGTFASRNLGVLHSSSDFIMFLDSDDFLTPDACEIAFKEM-RKGFDLLCFDAFVHRVKTKQFYRFKQDEVF----NQKEFLEFLSkqrHFCWSVWAKCFKKDIILKSFEKIKIDERLNYgeDVLFCYIYFMFCEKIAVFKTCIYHY-EFNPNGRYENKNKeilnqnYHDKKKSNEIIKKLSKEFAHDEFHQ
----------------------------------------------------------------------------------------------------------------
================================================================================================================

A0A1Y2P5G7_CAMJU 1	26.4	139.4	2.1e-36	197	Campylobacter jejuni	Glucosyltransferase      
----------------------------------------------------------------------------------------------------------------	
Target-env-start	Target-env-end	Target-ali-start	Target-ali-end	Query-start	Query-end	E-value 	
----------------------------------------------------------------------------------------------------------------		
1	265	1	252	7	253	
QUERY  kpkisiIIPvYntekyikkcldsllkqtyknfeiIivdDgStDnskkilkkydkkdkiikiikenknsGsvksrnkgiknakgdYiaflDsDDyinknfleklvkylekkdidliisnfkifydlneegfkiehnskykeleikkskknfik...ikiiipwakvfkkelfeaekyklli.enikye.DillsyqllnkekkikfindklgeYerirkpnnksliln......fndfwikkkiynetifeikdislei
MATCH  +p +siIIP +n+ ++i+++l+s ++qt k++ei+i+dD+S+Dns++++ +++kkd++iki ++++n G  +srn+g+  ++ d+i+flDsDD ++ +++e   k + kk +dl++++ ++   ++++   ++    +    ++k + +f+    +     wak+fkk+++ +  +k++i e ++y  D+l+ y ++ +++ki  ++  ++ Y +++ ++ ++++++      ++d++++ +++++++ ++k+  + +
PP     6889*******************************************************************************************************.999**********43333332222222222....44444444442222234566************99999966666656*************************.77776776666665444435557777777777777776666544
TARGET MPQLSIIIPLFNSCDFISRALQSCINQTLKDIEILIIDDKSKDNSLNMVLEFAKKDPRIKIFQNEENLGTFASRNIGVLHSSSDFIMFLDSDDFLTLDACEIAFKEI-KKGFDLLCFDAFVHRVKTKQFYRFKQDEVF----NQKEFLEFLSkqrHFCWSVWAKCFKKDIILKSFEKVKIdERLSYGeDVLFCYVYFMFCEKIAVFKTCIYHY-EFNPNGRYENKNKeilwqnYQDKKKSNELVKKLCLNFKNNDFHK
----------------------------------------------------------------------------------------------------------------
================================================================================================================

A3EYU1_CAMJU 1	21.8	139.4	2.1e-36	197	Campylobacter jejuni	Putative glycosyltransferase      
----------------------------------------------------------------------------------------------------------------	
Target-env-start	Target-env-end	Target-ali-start	Target-ali-end	Query-start	Query-end	E-value 	
----------------------------------------------------------------------------------------------------------------		
1	267	1	243	7	248	
QUERY  kpkisiIIPvYntekyikkcldsllkqtyknfeiIivdDgStDnskkilkkydkkdkiikiikenknsGsvksrnkgiknakgdYiaflDsDDyinknfleklvkylekkdidliisnfkifydlneegfkiehnskykeleikkskknfik...ikiiipwakvfkkelfeaekyklli.enikye.DillsyqllnkekkikfindklgeYerirkpnnksliln..fndfwikkkiynetifeikd
MATCH  +p +siIIP +n+ ++i ++l+s ++qt k++ei+i+dD+S+Dns++++ +++kkd++iki ++++n G  +srn g+  ++ d+i+flDsDD ++ +++e  +k + kk +dl++++ ++   ++++   ++   ++    ++k + +f+    +     wak+f+k+++ ++ +k++i e ++y  D+l+ y ++ +++ki  ++  ++ Y +++ ++ ++++++   n+  + kk+ ne+i+ +++
PP     6889*******************************************************************************************************.999**********55444444444444444....44444444442212235566************99999966666656*************************.88888888888887655566777777775555544
TARGET MPQLSIIIPLFNSCDFILRALQSCINQTLKDIEILIIDDKSKDNSLNMVLEFAKKDPRIKIFQNEENLGTFASRNLGVLHSSSDFIMFLDSDDFLTLDACEIALKEM-KKGFDLLCFDAFVHRVKTKQFYRFKQDEFF----NQKEFLEFLSkqrHFCWSVWAKCFRKDMILKIFEKVKIdERLSYGeDVLFCYIYFMFCEKIAVFKTCIYHY-EFNPNGRYENKNKeiLNQNYKDKKKSNEIIKRLSK
----------------------------------------------------------------------------------------------------------------
================================================================================================================

A0A430VK82_CAMJU 1	25.0	139.2	2.3e-36	197	Campylobacter jejuni	Glycosyltransferase family 2 protein      
----------------------------------------------------------------------------------------------------------------	
Target-env-start	Target-env-end	Target-ali-start	Target-ali-end	Query-start	Query-end	E-value 	
----------------------------------------------------------------------------------------------------------------		
1	266	1	245	7	253	
QUERY  kpkisiIIPvYntekyikkcldsllkqtyknfeiIivdDgStDnskkilkkydkkdkiikiikenknsGsvksrnkgiknakgdYiaflDsDDyinknfleklvkylekkdidliisnfkifydlneegfkiehnskykeleikkskknfik...ikiiipwakvfkkelfeaekyklli.enikye.DillsyqllnkekkikfindklgeYerirkpnnksliln..fndfwikkkiynetifeikdislei
MATCH  +p +siIIP +n+ ++i+++l+s ++qt k++ei+i+dD+S+Dns++i+ +++kkd++iki ++++n G  +srn g+  ++ d+i+flDsDD ++ +++e   k + kk +dl++++ ++   ++++   ++    +    ++k + +f+    +     wak+fkk+++ +  +k++i e ++y  D+l+ y ++ +++ki  ++  ++ Y +++ ++ ++++++   n+  + kk+ ne+i++++   l+ 
PP     6889*******************************************************************************************************.999**********43333332222222222....44444444442222234566************99999966666656*************************.8888888888877765556666666666444443...222
TARGET MPQLSIIIPLFNSCDFISRALQSCINQTLKDIEILIIDDKSKDNSLNIVLEFAKKDPRIKIFQNEENLGTFASRNLGVLHSSSDFIMFLDSDDFLTLDACEIAFKEM-KKGFDLLCFDAFVHRVKTKQFYRFKQDEVF----NQKEFLEFLSkqrHFCWSVWAKCFKKDIILKSFEKVKIdERLSYGeDVLFCYVYFMFCEKIAVFKTCIYHY-EFNPNGRYENKNKeiLNQNYQDKKKSNELIKKLS---LDF
----------------------------------------------------------------------------------------------------------------
================================================================================================================

A0A431CWI5_CAMJU 1	20.8	139.2	2.4e-36	197	Campylobacter jejuni	Glycosyltransferase family 2 protein      
----------------------------------------------------------------------------------------------------------------	
Target-env-start	Target-env-end	Target-ali-start	Target-ali-end	Query-start	Query-end	E-value 	
----------------------------------------------------------------------------------------------------------------		
1	268	1	243	7	248	
QUERY  kpkisiIIPvYntekyikkcldsllkqtyknfeiIivdDgStDnskkilkkydkkdkiikiikenknsGsvksrnkgiknakgdYiaflDsDDyinknfleklvkylekkdidliisnfkifydlneegfkiehnskykeleikkskknfik...ikiiipwakvfkkelfeaekyklli.enikye.DillsyqllnkekkikfindklgeYerirkpnnksliln..fndfwikkkiynetifeikd
MATCH  +p +siIIP +n+ ++i+++l+s ++qt k++ei+i+dD+S+Dns++++ +++kkd++iki ++++n G  +srn g+  ++ d+i+flDsDD +  +++e  +k + kk +dl++++ ++   ++++   ++    +    ++k + +f+    +     wak+f+++++ +  +k++i e ++y  D+l+ y ++ +++ki  ++  ++ Y +++ ++ ++++++   n+  + kk+ ne+i+++++
PP     6889*******************************************************************************************************.999**********43333332222222222....44444444442222234566************99999966666656*************************.88887887777777655566666666665555554
TARGET MPQLSIIIPLFNSCDFISRALQSCINQTLKDIEILIIDDKSKDNSLNMVLEFAKKDPRIKIFQNEENLGTFASRNLGVLHSSSDFIMFLDSDDFLILDACEIALKEM-KKGFDLLCFDAFVHRVKTKQFYRFKQDEVF----NQKEFLEFLSkqrHFCWSVWAKCFRRDIILKSFEKVKIdERLSYGeDVLFCYVYFMFCEKIAVFKTCIYHY-EFNPNGRYENKNKeiLNQNYQDKKKSNEIIKKLSK
----------------------------------------------------------------------------------------------------------------
================================================================================================================

A0A430YQ83_CAMJU 1	44.7	139.2	2.4e-36	197	Campylobacter jejuni	Glycosyltransferase family 2 protein      
----------------------------------------------------------------------------------------------------------------	
Target-env-start	Target-env-end	Target-ali-start	Target-ali-end	Query-start	Query-end	E-value 	
----------------------------------------------------------------------------------------------------------------		
1	311	2	303	8	311	
QUERY  pkisiIIPvYntekyikkcldsllkqtyknfeiIivdDgStDnskkilkkydkkdkiikiikenknsGsvksrnkgiknakgdYiaflDsDDyinknfleklvkylekkdidliisnfkifydlneegfkiehnskykeleikkskknfikikiiipw...akvfkkelfeaekykllienik...yeDillsyqllnkekkikfindklgeYerirkpnnkslilnfndfwikkkiynetifeikdisleisklvkklilnqrikvkf..ikilrnkklvkqrlhglifslikkkikivisefkkklk..eft
MATCH   kisiI P+Yn ekyi ++++s ++qt k++eiI+vdD+ +D+s+++ k+y+kkd++ikii ++kn G+  +r  g+k a+  Yi+flD DDy++ ++++++ kyl +++ dli++n++i +++++++ ++   +++   e+ k+  ++i  + i  w   +kv  k+ + ++ + + +en k    eD l+   ++  +k i  + + l++Y ++++ +++++  +  +f ++++ +++++f i +++l+ + l+      +++ +++  ++ l +k+    +     +s ++kki i+ + ++ k+k  +++
PP     69***************************************************999**************************************************.9************99999988777775555.33344455555554444444555888888888888.23333555578999*************************.8888776555543..59999999999999999999999999999....66666665433333333332221..223333333333332222222211222
TARGET FKISIILPTYNVEKYIARAIESCINQTFKDIEIIVVDDCGSDKSIDVAKEYAKKDERIKIIHNEKNLGLLRARYEGVKAANSLYIMFLDPDDYLELEACKEVSKYL-DQNNDLICFNYNILDTTLKKKYFFTDSNYN-IDEYLKFLSKWIIGSKICHWniwGKVLQKQKYLKT-FEKINENPKltmAEDALILTLYYLECKHIVTLEQCLINY-NMQNISSSTNERK--NFHKMQFFIENLNFVIHKLNLYSNALNPI----YFLLCQYftNELLIHKLQLEYCC--TPYSCFFKKIFIKLKRKRIKFKrkKYI
----------------------------------------------------------------------------------------------------------------
================================================================================================================

B1PF23_CAMJU 1	28.9	139.1	2.4e-36	197	Campylobacter jejuni	WaaV      
----------------------------------------------------------------------------------------------------------------	
Target-env-start	Target-env-end	Target-ali-start	Target-ali-end	Query-start	Query-end	E-value 	
----------------------------------------------------------------------------------------------------------------		
38	321	40	297	3	255	
QUERY  lkkskpkisiIIPvYntekyikkcldsllkqtyknfeiIivdDgStDnskkilkkydkkdkiikiikenknsGsvksrnkgiknakgdYiaflDsDDyinknfleklvkylekkdidliisnfkifydlneegfkiehnskykeleikkskknfik...ikiiipwakvfkkelfeaekykllienik.ye.DillsyqllnkekkikfindklgeYerirkpnnksliln......fndfwikkkiynetifeikdisleisk
MATCH  + k++p +siIIP +n+ ++i+++l+s ++qt k++ei+i+dD+S+Dns++++ +++kkd++iki ++++n G  +srn+g+  ++ d+i+flDsDD ++ +++e   k + kk +dl++++ ++   ++++   ++    +    ++k + +f+    +     wak+f+++++ +  +k++i+    y  D+l+ y ++ +++ki  ++  ++ Y +++ ++ ++++++      + d++++ +i+ ++ + +k+ +++++ 
PP     679************************************************************************************************************.999**********43333332222222222....44444444442222234566************99999977776435*************************.7777666666666552222333555555555544444444444333
TARGET FRKNMPQLSIIIPLFNSCNFISRALQSCINQTLKDIEILIIDDKSKDNSLNMVLEFAKKDPRIKIFQNEENLGTFASRNFGVLHSSSDFIMFLDSDDFLTLDACEIAFKEM-KKGFDLLCFDAFVHRVKTKQFYRFKQDEVF----NQKEFLEFLSkqrHFCWSVWAKCFRRDIILKSFEKVKIDECLsYGeDVLFCYVYFMFCEKIAVFKTCIYHY-EFNPNGRYENKNKeilnqnYHDKKKSNEIIRNLSNDFKYEEFNKKI
----------------------------------------------------------------------------------------------------------------
================================================================================================================

A2CJ18_CAMJU 1	23.9	139.0	2.6e-36	197	Campylobacter jejuni	Putative glycosyltransferase      
----------------------------------------------------------------------------------------------------------------	
Target-env-start	Target-env-end	Target-ali-start	Target-ali-end	Query-start	Query-end	E-value 	
----------------------------------------------------------------------------------------------------------------		
1	270	1	252	7	257	
QUERY  kpkisiIIPvYntekyikkcldsllkqtyknfeiIivdDgStDnskkilkkydkkdkiikiikenknsGsvksrnkgiknakgdYiaflDsDDyinknfleklvkylekkdidliisnfkifydlneegfkiehnskykeleikkskknfik...ikiiipwakvfkkelfeaekyklli.enikye.DillsyqllnkekkikfindklgeYerirkpnnksliln..fndfwikkkiynetifeikdisleisklv
MATCH  +p +siIIP +n+ ++i+++l+s ++qt k++ei+i++D+S+Dns++++ +++kkd++iki ++++n G  +srn g+  ++ d+i+flDsDD ++++++e   k + kk +dl+ ++ ++   +++   ++ +++    + ++k + +f+    +     wak+fkk+++ +  +k++i e ++y  D+l+ y ++ +++ki  ++  ++ Y +++ ++ ++++++   n+  + kk+ ne+i+ +++  l +++ +
PP     6889*******************************************************************************************************.999**********433333..233332222..2233333344432222335566************99999966666656*************************.88888999999888766688888888886666665444444443
TARGET MPQLSIIIPLFNSCDFISRALQSCINQTLKDIEILIINDKSKDNSLNMVLEFAKKDPRIKIFQNEENLGTFASRNLGVLHSSSDFIMFLDSDDFLTPDACEIAFKEM-KKGFDLLYFDAFVHRVKTK--QFYRFKQDE--VFNQKEFLDFLSkqrHFCWSVWAKCFKKDIILKSFEKVKIdERLSYGeDVLFCYVYFMFCEKIAVFKTCIYHY-EFNPNGRYENKNKeiLNQNYQDKKKSNEIIKRLSKEFLLDEFHQ
----------------------------------------------------------------------------------------------------------------
================================================================================================================

A0A3X8U903_CAMJU 1	25.4	138.6	3.5e-36	197	Campylobacter jejuni	Glycosyltransferase family 2 protein (Fragment)      
----------------------------------------------------------------------------------------------------------------	
Target-env-start	Target-env-end	Target-ali-start	Target-ali-end	Query-start	Query-end	E-value 	
----------------------------------------------------------------------------------------------------------------		
1	241	3	235	9	236	
QUERY  kisiIIPvYntekyikkcldsllkqtyknfeiIivdDgStDnskkilkkydkkdkiikiikenknsGsvksrnkgiknakgdYiaflDsDDyinknfleklvkyle...kkdidliisnfkifydlneegfkiehnskykeleikkskknfik..ikiiipwakvfkkelfeaekykllienik.....yeDillsyqllnkekkikfindklgeYerirkpnnkslilnfnd...fwikk
MATCH   isiI P+Yn ekyi ++l+s ++qt k++eiI+vdD+ +D+s++i k+y+ kd +ikii +++n  +  +r  g k a+  Yi+flDsDDy++ n++e+++k+l+     +idl+++  +i++ +++ ++ + +  ky+   +k++ ++ +k  +++ ++wak++kk+++ +  ++ l+ +++      eD ll+y+l   ++ i ++ ++l++     + n++s+++n+n+     + +
PP     69**************************************************777**************************************************4465667**********766666553333344442...333333322255****************999.4555433335577777*********************9998....555556666666633444444
TARGET QISIILPTYNVEKYIARALESCINQTFKDIEIIVVDDCGNDKSIDIAKEYASKDDRIKIIHNEENLKLLRARYEGAKVATSPYIMFLDSDDYLELNACEECIKILDmggGGKIDLLCFEAFITNAKKSIKKLNIKQGKYN---NKEFTMQILKtkNPFWTMWAKIIKKDIYLKA-FNMLNLKKEikinmAEDALLYYPLTILSNEIFYLTQPLYTQ----HVNSNSITNNINSleaNIQEH
----------------------------------------------------------------------------------------------------------------
================================================================================================================

A0A2X2RQ22_CAMJU 1	45.4	138.6	3.7e-36	197	Campylobacter jejuni	Beta-1,3 galactosyltransferase      
----------------------------------------------------------------------------------------------------------------	
Target-env-start	Target-env-end	Target-ali-start	Target-ali-end	Query-start	Query-end	E-value 	
----------------------------------------------------------------------------------------------------------------		
1	303	3	300	9	316	
QUERY  kisiIIPvYntekyikkcldsllkqtyknfeiIivdDgStDnskkilkkydkkdkiikiikenknsGsvksrnkgiknakgdYiaflDsDDyinknfleklvkyle...kkdidliisnfkifydlneegfkiehnskykeleikkskknfik..ikiiipwakvfkkelfeaekykllienik.....yeDillsyqllnkekkikfindklgeYerirkpnnkslilnfndfwikkkiynetifeikdisleisklvkklilnqrikvkfikilrnkklvkqrlhglifslikkkikivisefkkklkeftemlln
MATCH   isiI P+Yn ekyi ++l+s ++qt k++eiI+vdD+ +D+s++i k+y+ kd +ikii +++n  +  +r  g k a+  Yi+flDsDDy++ n++e+++k+l+     +idl+++  +i++ +++ ++ + +  ky+   +k++ ++ +k  +++ ++wak++kk+++ +  ++ l+ +++      eD ll+y+l   ++ i ++ ++l++     + n++s+++n+n+++ ++++ + + + +k i+ ++++  ++    ++i+ + i+ l+ ++ +++r+ +li++    ki+i +++  +k+k+f+   +n
PP     69**************************************************777**************************************************4465667**********766666553333344442...333333322255****************999.4555433335577777*********************9998....77777888889998888888888888888888.77788888....899999999999999998888777777....99999999999999887...44
TARGET QISIILPTYNVEKYIARALESCINQTFKDIEIIVVDDCGNDKSIDIAKEYASKDDRIKIIHNEENLKLLRARYEGAKVATSPYIMFLDSDDYLELNACEECIKILDmggGGKIDLLCFEAFITNAKKSIKKLNIKQGKYN---NKEFTMQILKtkNPFWTMWAKIIKKDIYLKA-FNMLNLKKEikinmAEDALLYYPLTILSNEIFYLTQPLYTQ----HVNSNSITNNINSLEANIQEHKIVLNVLKSIK-NKKTPLYF----LIIYLLKIQLLKYEQNFNKRNINLIYY----KINILYQKYQFKWKKFL---YN
----------------------------------------------------------------------------------------------------------------
================================================================================================================

A0A3Z8NEE3_CAMJU 1	25.2	138.5	3.8e-36	197	Campylobacter jejuni	Glycosyltransferase family 2 protein (Fragment)      
----------------------------------------------------------------------------------------------------------------	
Target-env-start	Target-env-end	Target-ali-start	Target-ali-end	Query-start	Query-end	E-value 	
----------------------------------------------------------------------------------------------------------------		
1	238	3	233	9	234	
QUERY  kisiIIPvYntekyikkcldsllkqtyknfeiIivdDgStDnskkilkkydkkdkiikiikenknsGsvksrnkgiknakgdYiaflDsDDyinknfleklvkyle...kkdidliisnfkifydlneegfkiehnskykeleikkskknfik..ikiiipwakvfkkelfeaekykllienik.....yeDillsyqllnkekkikfindklgeYerirkpnnkslilnfnd...fwi
MATCH   isiI P+Yn ekyi ++l+s ++qt k++eiI+vdD+ +D+s++i k+y+ kd +ikii +++n  +  +r  g k a+  Yi+flDsDDy++ n++e+++k+l+     +idl+++  +i++ +++ ++ + +  ky+   +k++ ++ +k  +++ ++wak++kk+++ +  ++ l+ +++      eD ll+y+l   ++ i ++ ++l++     + n++s+++n+n+     +
PP     69**************************************************777**************************************************4465667**********766666553333344442...333333322255****************999.4555433335577777*********************9998....5555566666666323333
TARGET QISIILPTYNVEKYIARALESCINQTFKDIEIIVVDDCGNDKSIDIAKEYASKDDRIKIIHNEENLKLLRARYEGAKVATSPYIMFLDSDDYLELNACEECIKILDmggGGKIDLLCFEAFITNAKKSIKKLNIKQGKYN---NKEFTMQILKtkNPFWTMWAKIIKKDIYLKA-FNMLNLKKEikinmAEDALLYYPLTILSNEIFYLTQPLYTQ----HVNSNSITNNINSleaNIQ
----------------------------------------------------------------------------------------------------------------
================================================================================================================

Q93MP5_CAMJU 1	23.5	138.5	3.8e-36	197	Campylobacter jejuni	Putative glycosyltransferase      
----------------------------------------------------------------------------------------------------------------	
Target-env-start	Target-env-end	Target-ali-start	Target-ali-end	Query-start	Query-end	E-value 	
----------------------------------------------------------------------------------------------------------------		
1	270	1	265	7	270	
QUERY  kpkisiIIPvYntekyikkcldsllkqtyknfeiIivdDgStDnskkilkkydkkdkiikiikenknsGsvksrnkgiknakgdYiaflDsDDyinknfleklvkylekkdidliisnfkifydlneegfkiehnskykeleikkskknfik...ikiiipwakvfkkelfeaekyklli.enikye.DillsyqllnkekkikfindklgeYerirkpnnksliln......fndfwikkkiynetifeikdisleisklvkklilnqrikvkf
MATCH  +p +siIIP +n+ ++i++ l+s ++qt k++ei+i+dD+S+Dns++++ +++kkd++iki ++++n G  +srn g+  ++ d+i+flDsDD ++++++e   k + kk +dl++++ ++   ++++  ++ +++    + ++k + +f+    +     wak+f+k+++ ++ +k +i e ++y  D+l+ y ++ +++ki  ++  ++ Y +++ ++ ++++++      + d++++ +i++++ +e+ + ++  + ++ +    +r +v++
PP     6889*******************************************************************************************************.999**********4333332..33332222..22333344444322222355669***********77777755555656*************************.66666666666655422224447777777777666666666555554444....5555555
TARGET MPQLSIIIPLFNSCDFISRVLQSCINQTLKDIEILIIDDKSKDNSLNMVLEFAKKDPRIKIFQNEENLGTFASRNLGVLHSSSDFIMFLDSDDFLTPDACEITFKEM-KKGFDLLCFDAFVHRVKTKQ--FYRFKQDE--VFNQKEFLDFLSkqrHFCWSVWAKCFRKDMILKIFEKIKIdERLSYGeDVLFCYVYFMFCEKIAVFKTCIYHY-EFNPNGRYENKNKeilnqnYHDKKKSNEIIKKLSKEFAHDEFHQKLFEVL----KREEVGV
----------------------------------------------------------------------------------------------------------------
================================================================================================================

A0A431FTF6_CAMJU 1	25.5	138.5	3.9e-36	197	Campylobacter jejuni	Glycosyltransferase family 2 protein      
----------------------------------------------------------------------------------------------------------------	
Target-env-start	Target-env-end	Target-ali-start	Target-ali-end	Query-start	Query-end	E-value 	
----------------------------------------------------------------------------------------------------------------		
1	263	1	250	7	251	
QUERY  kpkisiIIPvYntekyikkcldsllkqtyknfeiIivdDgStDnskkilkkydkkdkiikiikenknsGsvksrnkgiknakgdYiaflDsDDyinknfleklvkylekkdidliisnfkifydlneegfkiehnskykeleikkskknfik...ikiiipwakvfkkelfeaekyklli.enikye.DillsyqllnkekkikfindklgeYerirkpnnksliln......fndfwikkkiynetifeikdisl
MATCH  +p +siIIP +n+ ++i+++l+s ++qt k++ei+i+dD+S+Dns++++ +++kkd++iki ++++n G  +srn g+  ++ d+i+flDsDD ++ ++++  +k + kk +dl++++ ++   ++++   ++    +    ++k + +f+    +     wak+f+k+++ ++ +k +i e ++y  D+l+ y ++ +++ki  ++  ++ Y +++ ++ ++++++      ++d++++ +++++++ ++k+  +
PP     6889*******************************************************************************************************.999**********43333332222222222....44444444442222234566************77777755555656*************************.777777777776644333344466666666665555555544
TARGET MPQLSIIIPLFNSCNFISRALQSCINQTLKDIEILIIDDKSKDNSLNMVLEFAKKDPRIKIFQNEENLGTFASRNLGVLHSSSDFIMFLDSDDFLTLDACKIALKEM-KKGFDLLCFDAFVHRVKTKQFYRFKQDEVF----NQKEFLEFLSkqrHFCWSVWAKCFRKDIILKIFEKIKIdERLSYGeDVLFCYVYFMFCEKIAVFKTCIYHY-EFNPNGRYENKNKeilwqnYQDKKKSNELIKKLCLNFKNNDF
----------------------------------------------------------------------------------------------------------------
================================================================================================================

Q6TDC7_CAMJU 1	21.3	138.5	3.9e-36	197	Campylobacter jejuni	Glucosyltransferase      
----------------------------------------------------------------------------------------------------------------	
Target-env-start	Target-env-end	Target-ali-start	Target-ali-end	Query-start	Query-end	E-value 	
----------------------------------------------------------------------------------------------------------------		
1	275	1	247	7	247	
QUERY  kpkisiIIPvYntekyikkcldsllkqtyknfeiIivdDgStDnskkilkkydkkdkiikiikenknsGsvksrnkgiknakgdYiaflDsDDyinknfleklvkylekkdidliisnfkifydlneegfkiehnskykeleikkskknfik...ikiiipwakvfkkelfeaekykllienik.......yeDillsyqllnkekkikfindklgeYerirkpnnksliln..fndfwikkkiynetifeik
MATCH  +p +siIIP +n+ ++i ++l+s ++qt k++ei+i+dD+S+Dns++++ +++kkd++iki ++++n G  +srn g+  ++ d+i+flDsDD +++ ++e   k + kk +dl++++ ++   ++++   ++    +    ++k + +f+    +     wak+f+k+++ ++ +k+++e++k        eD+l+ y ++ +++ki  ++  ++ Y +++ ++ ++++++   n+    kk+ ne+i+ ++
PP     6889*******************************************************************************************************.999**********54444333333333333....33333333332222335566**********************88888744499999********************.7777677777766553334444444444333332
TARGET MPQLSIIIPLFNSCDFILRALQSCINQTLKDIEILIIDDKSKDNSLNMVLEFAKKDPRIKIFQNEENLGTFASRNLGVLHSSSDFIMFLDSDDFLTPGACEIAFKEM-KKGFDLLCFDAFVHRVKTKQFYRFKQDGVF----NQKEFLEFLSkqrHFCWSVWAKCFRKDIILKNFEKVKFEKVKiderlsyGEDVLFCYIYFMFCEKIAVFKTCIYHY-EFNPNGRYENKNKeiLNQNYYDKKKSNEIIKRLS
----------------------------------------------------------------------------------------------------------------
================================================================================================================

A0A3Z9HTP3_CAMJU 1	22.3	138.4	4.1e-36	197	Campylobacter jejuni	Glycosyltransferase family 2 protein      
----------------------------------------------------------------------------------------------------------------	
Target-env-start	Target-env-end	Target-ali-start	Target-ali-end	Query-start	Query-end	E-value 	
----------------------------------------------------------------------------------------------------------------		
1	269	1	244	7	249	
QUERY  kpkisiIIPvYntekyikkcldsllkqtyknfeiIivdDgStDnskkilkkydkkdkiikiikenknsGsvksrnkgiknakgdYiaflDsDDyinknfleklvkylekkdidliisnfkifydlneegfkiehnskykeleikkskknfik...ikiiipwakvfkkelfeaekyklli.enikye.DillsyqllnkekkikfindklgeYerirkpnnksliln..fndfwikkkiynetifeikdi
MATCH  +p +siIIP +n+ ++i ++l+s ++qt k++ei+i+dD+S+Dns++i+ +++kkd++iki ++++n G  +srn+g+  ++ d+i+flDsDD +++ ++e   k + kk +dl++++ ++   ++++   ++    +    ++k + +f+    +     wak+f+k+++ +  +k +i e ++y  D+l+ y ++ +++ki  ++  ++ Y +++ ++ ++++++   n+  + kk+ ne+i+ +++ 
PP     6889*******************************************************************************************************.999**********54444333333333333....33333333332222335566************77777755555656*************************.888888888888886666788888888866655543
TARGET MPQLSIIIPLFNSCDFILRALQSCINQTLKDIEILIIDDKSKDNSLNIVLEFAKKDPRIKIFQNEENLGTFASRNIGVLHSSSDFIMFLDSDDFLTPGACEIAFKEM-KKGFDLLCFDAFVHRVKTKQFYRFKQDGVF----NQKEFLEFLSkqrHFCWSVWAKCFRKDIILKSFEKIKIdERLSYGeDVLFCYIYFMFCEKIAVFKTCIYHY-EFNPNGRYENKNKeiLNQNYQDKKKSNEIIKRLSKE
----------------------------------------------------------------------------------------------------------------
================================================================================================================

A0A3Z8TK52_CAMJU 1	20.3	138.4	4.1e-36	197	Campylobacter jejuni	Glycosyltransferase family 2 protein      
----------------------------------------------------------------------------------------------------------------	
Target-env-start	Target-env-end	Target-ali-start	Target-ali-end	Query-start	Query-end	E-value 	
----------------------------------------------------------------------------------------------------------------		
1	272	1	246	7	246	
QUERY  kpkisiIIPvYntekyikkcldsllkqtyknfeiIivdDgStDnskkilkkydkkdkiikiikenknsGsvksrnkgiknakgdYiaflDsDDyinknfleklvkylekkdidliisnfkifydlneegfkiehnskykeleikkskknfik...ikiiipwakvfkkelfeaekykllienik.......yeDillsyqllnkekkikfindklgeYerirkpnnksliln..fndfwikkkiynetifei
MATCH  +p +siIIP +n+ ++i ++l+s ++qt k++ei+i+dD+S+Dns++++ +++kkd++iki ++++n G  +srn g+  ++ d+i+flDsDD +++ ++e   k + kk +dl++++ ++   ++++   ++    +    ++k + +f+    +     wak+f+k+++ ++ +k+++e++k        eD+l+ y ++ +++ki  ++  ++ Y +++ ++ ++++++   n+    kk+ ne+i+ +
PP     6889*******************************************************************************************************.999**********54444333333333333....33333333332222335566**********************8888874449999999999***************.777767777776655333444444444433332
TARGET MPQLSIIIPLFNSCDFILRALQSCINQTLKDIEILIIDDKSKDNSLNMVLEFAKKDPRIKIFQNEENLGTFASRNLGVLHSSSDFIMFLDSDDFLTPGACEIAFKEM-KKGFDLLCFDAFVHRVKTKQFYRFKQDGVF----NQKEFLEFLSkqrHFCWSVWAKCFRKDIILKNFEKVKFEKVKiderlsyGEDVLFCYVYFMFCEKIAVFKTCIYHY-EFNPNGRYENKNKeiLNQNYYDKKKSNEIIKRL
----------------------------------------------------------------------------------------------------------------
================================================================================================================

Q93D01_CAMJU 1	20.6	138.3	4.3e-36	197	Campylobacter jejuni	Glycosyltransferase      
----------------------------------------------------------------------------------------------------------------	
Target-env-start	Target-env-end	Target-ali-start	Target-ali-end	Query-start	Query-end	E-value 	
----------------------------------------------------------------------------------------------------------------		
1	275	1	247	7	247	
QUERY  kpkisiIIPvYntekyikkcldsllkqtyknfeiIivdDgStDnskkilkkydkkdkiikiikenknsGsvksrnkgiknakgdYiaflDsDDyinknfleklvkylekkdidliisnfkifydlneegfkiehnskykeleikkskknfik...ikiiipwakvfkkelfeaekykllienik.......yeDillsyqllnkekkikfindklgeYerirkpnnksliln..fndfwikkkiynetifeik
MATCH  +p +siIIP +n+ ++i ++l+s ++qt k++ei+i+dD+S+Dns++++ +++kkd++iki ++++n G  +srn g+  ++ d+i+flDsDD +++ ++e   k + kk +dl++++ ++   ++++   ++    +    ++k + +f+    +     wak+f+k+++ ++ +k+++e++k        eD+l+ y ++ +++ki  ++  ++ Y +++ ++ ++++++   n+    kk+ ne+i+ ++
PP     6889*******************************************************************************************************.999**********54444333333333333....33333333332222335566**********************8888874449999999999***************.7777677777766553334444444444333332
TARGET MPQLSIIIPLFNSCDFILRALQSCINQTLKDIEILIIDDKSKDNSLNMVLEFAKKDPRIKIFQNEENLGTFASRNLGVLHSSSDFIMFLDSDDFLTPGACEIAFKEM-KKGFDLLCFDAFVHRVKTKQFYRFKQDGVF----NQKEFLEFLSkqrHFCWSVWAKCFRKDIILKNFEKVKFEKVKiderlsyGEDVLFCYVYFMFCEKIAVFKTCIYHY-EFNPNGRYENKNKeiLNQNYYDKKKSNEIIKRLS
----------------------------------------------------------------------------------------------------------------
================================================================================================================

A0A431AKU7_CAMJU 1	25.6	138.3	4.4e-36	197	Campylobacter jejuni	Glycosyltransferase family 2 protein      
----------------------------------------------------------------------------------------------------------------	
Target-env-start	Target-env-end	Target-ali-start	Target-ali-end	Query-start	Query-end	E-value 	
----------------------------------------------------------------------------------------------------------------		
1	267	1	243	7	248	
QUERY  kpkisiIIPvYntekyikkcldsllkqtyknfeiIivdDgStDnskkilkkydkkdkiikiikenknsGsvksrnkgiknakgdYiaflDsDDyinknfleklvkylekkdidliisnfkifydlneegfkiehnskykeleikkskknfik...ikiiipwakvfkkelfeaekyklli.enikye.DillsyqllnkekkikfindklgeYerirkpnnksliln......fndfwikkkiynetifeikd
MATCH  +p +siIIP +n+ ++i+++l+s ++qt k++ei+i+dD+S+Dns++++ ++ kkd++iki ++++n G  +srn g+  ++ d+i+flDsDD ++ +++e ++k + kk +dl++++ ++   ++++  ++ +++    + ++k + +f+    +     wak+f+k+++ +  +k +i e ++y  D+l+ y ++ +++ki  ++  ++ Y +++ ++ ++++++      + d++++ +i+++    +++
PP     6889*******************************************************************************************************.999**********4333332..33332222..2233334444432222235566************88888845555545*************************.77776666666666521223334444444444....332
TARGET MPQLSIIIPLFNSCEFISRALKSCINQTLKDIEILIIDDKSKDNSLNMVLEFTKKDPRIKIFQNEENLGTFASRNLGVSCSSSDFIMFLDSDDFLALDACEIVLKEM-KKGFDLLCFDAFVHRVKTKQ--FYRFKQDE--VFNQKEFLDFLSkqrHFCWSVWAKCFRKDIILKSFEKIKIdEHLSYGeDVLFCYVYFMFCEKIAVFKTCIYHY-EFNPNGRYENKNKeilnqnYRDKKKSNEIIKK----LSK
----------------------------------------------------------------------------------------------------------------
================================================================================================================

A0A430Y4X0_CAMJU 1	24.2	138.3	4.4e-36	197	Campylobacter jejuni	Glycosyltransferase family 2 protein      
----------------------------------------------------------------------------------------------------------------	
Target-env-start	Target-env-end	Target-ali-start	Target-ali-end	Query-start	Query-end	E-value 	
----------------------------------------------------------------------------------------------------------------		
1	269	1	252	7	264	
QUERY  kpkisiIIPvYntekyikkcldsllkqtyknfeiIivdDgStDnskkilkkydkkdkiikiikenknsGsvksrnkgiknakgdYiaflDsDDyinknfleklvkylekkdidliisnfkifydlneegfkiehnskykeleikkskknfik...ikiiipwakvfkkelfeaekyklli.enikye.DillsyqllnkekkikfindklgeYerirkpnnksliln..fndfwikkkiynetifeikdisleisklvkklilnq
MATCH  +p +siIIP +n+ ++i+++l+s + qt k++ei+i+dD+S+D+s++++ +++kkd++i+i ++++n G  +srn g+  ++ d+i+flDsDD ++++++e  +k + kk +dl++++ ++   ++++   ++    +    ++k + +f+    +     wak+f+++++ +  +k++i e ++y  D+l+ y ++ +++ki  ++  ++ Y +++ ++ ++++++   n+  + kk+ ne    ik++sl+ ++  ++    q
PP     6889*******************************************************************************************************.999**********43333332222222222....44444444442222234566************99999966666656*************************.8888888888888765556777777777...555555555555554....2
TARGET MPQLSIIIPLFNSCEFISRALKSCIDQTLKDIEILIIDDKSKDDSLNMVLEFAKKDPRINIFQNEENLGTFASRNLGVLHSSSDFIMFLDSDDFLTPDACEIALKEM-KKGFDLLCFDAFVHRVKTKQFYRFKQDEVF----NQKEFLEFLSkqrHFCWSVWAKCFRRDIILKSFEKVKIdERLSYGeDVLFCYVYFMFCEKIAVFKTCIYHY-EFNPNGRYENKNKeiLNQNYQDKKKSNE---LIKKLSLDFKNDTFY----Q
----------------------------------------------------------------------------------------------------------------
================================================================================================================

A0A3X8WB75_CAMJU 1	21.7	138.3	4.5e-36	197	Campylobacter jejuni	Glycosyltransferase family 2 protein      
----------------------------------------------------------------------------------------------------------------	
Target-env-start	Target-env-end	Target-ali-start	Target-ali-end	Query-start	Query-end	E-value 	
----------------------------------------------------------------------------------------------------------------		
1	269	1	244	7	249	
QUERY  kpkisiIIPvYntekyikkcldsllkqtyknfeiIivdDgStDnskkilkkydkkdkiikiikenknsGsvksrnkgiknakgdYiaflDsDDyinknfleklvkylekkdidliisnfkifydlneegfkiehnskykeleikkskknfik...ikiiipwakvfkkelfeaekyklli.enikye.DillsyqllnkekkikfindklgeYerirkpnnksliln..fndfwikkkiynetifeikdi
MATCH  +p +siIIP +n+ ++i ++l+s ++qt k++ei+i+dD+S+Dns++i+ +++kkd++iki ++++n G  +srn+g+  ++ d+i+flDsDD +++ ++e   k + kk +dl++++ ++   ++++   ++    +    ++k + +f+    +     wak+f+k+++ +  +k +i e ++y  D+l+ y ++ +++ki  ++  ++ Y +++ ++ ++++++   n+  + kk+ ne+i+ +++ 
PP     6889*******************************************************************************************************.999**********54444333333333333....33333333332222335566************77777755555656*************************.888888888888886666788888888866655543
TARGET MPQLSIIIPLFNSCDFILRALQSCINQTLKDIEILIIDDKSKDNSLNIVLEFAKKDPRIKIFQNEENLGTFASRNIGVLHSSSDFIMFLDSDDFLTPGACEIAFKEM-KKGFDLLCFDAFVHRVKTKQFYRFKQDGVF----NQKEFLEFLSkqrHFCWSVWAKCFRKDIILKSFEKIKIdERLSYGeDVLFCYVYFMFCEKIAVFKTCIYHY-EFNPNGRYENKNKeiLNQNYQDKKKSNEIIKRLSKE
----------------------------------------------------------------------------------------------------------------
================================================================================================================

A0A431BAP3_CAMJU 1	43.6	138.2	4.7e-36	197	Campylobacter jejuni	Glycosyltransferase family 2 protein      
----------------------------------------------------------------------------------------------------------------	
Target-env-start	Target-env-end	Target-ali-start	Target-ali-end	Query-start	Query-end	E-value 	
----------------------------------------------------------------------------------------------------------------		
1	311	3	303	9	311	
QUERY  kisiIIPvYntekyikkcldsllkqtyknfeiIivdDgStDnskkilkkydkkdkiikiikenknsGsvksrnkgiknakgdYiaflDsDDyinknfleklvkylekkdidliisnfkifydlneegfkiehnskykeleikkskknfikikiiipw...akvfkkelfeaekykllienik...yeDillsyqllnkekkikfindklgeYerirkpnnkslilnfndfwikkkiynetifeikdisleisklvkklilnqrikvkf..ikilrnkklvkqrlhglifslikkkikivisefkkklk..eft
MATCH   isiI P+Yn ekyi ++++s ++qt k++eiI+vdD+ +D+s+++ k+y+kkd++ikii ++kn G+  +r  g+k a+  Yi+flD DDy++ ++++++ kyl +++ dli++n++i +++++++ ++   +++   e+ k+  ++i  + i  w   +kv  k+ + ++ + + +en k    eD l+   ++  +k i  + + l++Y ++++ +++++  +  +f ++++ +++++f i +++l+ + l+      +++ +++  ++ l +k+    +     +s ++kki i+ + ++ k+k  +++
PP     69**************************************************999**************************************************.9************99999988777775555.33344455555554444444555888888888888.23333555578999*************************.8888776555543..59999999999999999999999999999....66666665433333333332221..223333333333332222222211222
TARGET EISIILPTYNVEKYIARAIESCINQTFKDIEIIVVDDCGSDKSIDVAKEYAKKDERIKIIHNEKNLGLLRARYEGVKAANSLYIMFLDPDDYLELEACKEVSKYL-DQNNDLICFNYNILDTTLKKKYFFTDSNYN-IDEYLKFLSKWIIGSKICHWniwGKVLQKQKYLKT-FEKINENPKltmAEDALILTLYYLECKHIVTLEQCLINY-NMQNISSSTNERK--NFHKMQFFIENLNFVIHKLNLYSNALNPI----YFLLCQYftNELLIHKLQLEYCC--TPYSCFFKKIFIKLKRKRIKFKrkKYI
----------------------------------------------------------------------------------------------------------------
================================================================================================================

B0ZTJ1_CAMJU 1	25.1	138.2	4.9e-36	197	Campylobacter jejuni	Putative glycosyltransferase      
----------------------------------------------------------------------------------------------------------------	
Target-env-start	Target-env-end	Target-ali-start	Target-ali-end	Query-start	Query-end	E-value 	
----------------------------------------------------------------------------------------------------------------		
23	297	25	270	3	247	
QUERY  lkkskpkisiIIPvYntekyikkcldsllkqtyknfeiIivdDgStDnskkilkkydkkdkiikiikenknsGsvksrnkgiknakgdYiaflDsDDyinknfleklvkylekkdidliisnfkifydlneegfkiehnskykeleikkskknfik...ikiiipwakvfkkelfeaekyklli.enikye.DillsyqllnkekkikfindklgeYerirkpnnksliln..fndfwikkkiynetifeik
MATCH  + k++p +siIIP +n+ ++i+++l+s ++qt k++ei+i+dD+S+Dns++i+ +++kkd++iki ++++n G  +srn g+  ++ d+i+flDsDD ++ +++e   k + kk +dl++++ ++   ++++   ++    +    ++k + +f+    +     wak+f+k+++ +  +k +i e ++y  D+l+ y ++ +++ki  ++  ++ Y +++ ++ ++++++   n+    k++ ne+i+ ++
PP     679************************************************************************************************************.999**********43333332222222222....44444444442222234566************77777755555656*************************.7777777777766553333334444444333332
TARGET FRKNMPQLSIIIPLFNSCDFISRALQSCINQTLKDIEILIIDDKSKDNSLNIVLEFAKKDPRIKIFQNEENLGTFASRNLGVLHSSSDFIMFLDSDDFLTLDACEIAFKEM-KKGFDLLCFDAFVHRVKTKQFYRFKQDEVF----NQKEFLEFLSkqrHFCWSVWAKCFRKDIILKSFEKIKIdERLSYGeDVLFCYVYFMFCEKIAVFKICIYHY-EFNPNGRYENKNKeiLNQNYRDKNKSNEIIKRLS
----------------------------------------------------------------------------------------------------------------
================================================================================================================

A0A400EF85_CAMJU 1	42.5	138.0	5.4e-36	197	Campylobacter jejuni	Glycosyltransferase family 2 protein (Fragment)      
----------------------------------------------------------------------------------------------------------------	
Target-env-start	Target-env-end	Target-ali-start	Target-ali-end	Query-start	Query-end	E-value 	
----------------------------------------------------------------------------------------------------------------		
1	291	1	283	13	281	
QUERY  IIPvYntekyikkcldsllkqtyknfeiIivdDgStDnskkilkkydkkdkiikiikenknsGsvksrnkgiknakgdYiaflDsDDyinknfleklvkylekkdidliisnfkifydlneegfkiehnsky..keleikkskknfik......ikiiipwakvfkkelfeaekyklli..enik...yeDillsyqllnkekkikfindklgeYerirk.........pnnkslilnfnd..fwikkkiyne.....tifeikdisleisklvkklilnqrikvkfikilrnkklvk
MATCH  I P+Yn e+yi ++++s ++qt kn+eiI+vdD+ +D+s++i k+y+kkd +ikii +++n  +  +r  g+k a+  Yi+flD DDy++ n++e++v++l++++idl+ +n ++  ++    +kie ++ +  k  ++k +     k      + + + wakv+kkel+ +     li  en k    eD+ll+y+l+n ++ i +++++l++Y +i++         +n k++i+  ++  +++kk  yn      + + i+++ l+++ +       +r+   f+  +  kk+++
PP     89**********************************************887**************************************************6666**********5444....44444444422222233333....3333354778899************9..444334777766667*************************.777755544444433333333322233222222222211332222222333222222222....666666655555555553
TARGET ILPTYNVEQYIARAIESCINQTFKNIEIIVVDDCGSDKSIDIAKEYAKKDDRIKIIHNEENLKLLRARYEGVKVANSPYIMFLDPDDYLELNACEECVRILKNNEIDLLFFNAFVLENN----NKIERKLNFqeKCYAKKDFL----KellktkNLFWTVWAKVIKKELYLKA--VGLIslENAKinmAEDVLLYYPLINISNTIFHLSKNLYNY-QINNfsitktltlQNIKTNIQEQDNvlYLLKKMQYNYnfnltLLKLIEYFLLIEKYSLSS----KRNVLCFKINIFFKKIQF
----------------------------------------------------------------------------------------------------------------
================================================================================================================

A0A381CQK1_CAMJU 1	23.0	137.9	5.6e-36	197	Campylobacter jejuni	Lipooligosaccharide biosynthesis glycosyltransferase      
----------------------------------------------------------------------------------------------------------------	
Target-env-start	Target-env-end	Target-ali-start	Target-ali-end	Query-start	Query-end	E-value 	
----------------------------------------------------------------------------------------------------------------		
1	275	1	247	7	247	
QUERY  kpkisiIIPvYntekyikkcldsllkqtyknfeiIivdDgStDnskkilkkydkkdkiikiikenknsGsvksrnkgiknakgdYiaflDsDDyinknfleklvkylekkdidliisnfkifydlneegfkiehnskykeleikkskknfik...ikiiipwakvfkkelfeaekykllienik.......yeDillsyqllnkekkikfindklgeYerirkpnnksliln..fndfwikkkiynetifeik
MATCH  +p +siIIP +n+ ++i ++l+s ++qt k++ei+i+dD+S+Dns++++ +++kkd++iki ++++n G  +srn g+  ++ d+i+flDsDD ++ +++e   k + kk +dl++++ ++   ++++   ++    +    ++k + +f+    +     wak+f+k+++ ++ +k+++e++k        eD+l+ y ++ +++ki  ++  ++ Y +++ ++ ++++++   n+    kk+ ne+i+ ++
PP     6889*******************************************************************************************************.999**********54444333333333333....33333333332222335566**********************88888744499999********************.7777677777766553334444444444333332
TARGET MPQLSIIIPLFNSCDFILRALQSCINQTLKDIEILIIDDKSKDNSLNMVLEFAKKDPRIKIFQNEENLGTFASRNLGVLHSSSDFIMFLDSDDFLTLDACEIAFKEM-KKGFDLLCFDAFVHRVKTKQFYRFKQDGVF----NQKEFLEFLSkqrHFCWSVWAKCFRKDIILKNFEKVKFEKVKiderlsyGEDVLFCYIYFMFCEKIAVFKTCIYHY-EFNPNGRYENKNKeiLNQNYYDKKKSNEIIKRLS
----------------------------------------------------------------------------------------------------------------
================================================================================================================

A0A3Z9I9I6_CAMJU 1	25.5	137.9	6.0e-36	197	Campylobacter jejuni	Glycosyltransferase family 2 protein      
----------------------------------------------------------------------------------------------------------------	
Target-env-start	Target-env-end	Target-ali-start	Target-ali-end	Query-start	Query-end	E-value 	
----------------------------------------------------------------------------------------------------------------		
1	270	1	251	7	257	
QUERY  kpkisiIIPvYntekyikkcldsllkqtyknfeiIivdDgStDnskkilkkydkkdkiikiikenknsGsvksrnkgiknakgdYiaflDsDDyinknfleklvkylekkdidliisnfkifydlneegfkiehnskykeleikkskknfik...ikiiipwakvfkkelfeaekyklli.enikye.DillsyqllnkekkikfindklgeYerirkpnnksliln..fndfwikkkiynetifeikdisleisklv
MATCH  +p +siIIP +n+ ++i+++l+s ++qt k++ei+i+dD+S+Dns++i+ +++kkd++iki ++++n G  +srn g+  ++ d+i+flDsDD ++ +++e   k + kk +dl++++ ++   ++++   ++    +    ++k + +f+    +     wak+fkk+++ +  +k +i e+++y  D+l+ y ++ +++ki  ++  ++ Y +++ ++ ++++++   n+    kk+ ne+i++++ + +e++++ 
PP     6889*******************************************************************************************************.999**********43333332222222222....44444444442222234566************88888878888756*************************.7777777777777654444444445455443333.333333333
TARGET MPQLSIIIPLFNSCDFISRALQSCINQTLKDVEILIIDDKSKDNSLNIVLEFAKKDPRIKIFQNEENLGTFASRNLGVLHSSSDFIMFLDSDDFLTLDACEIAFKEM-KKGFDLLCFDAFVHRVKTKQFYRFKQDEVF----NQKEFLEFLSkqrHFCWSVWAKCFKKDIILKSFEKIKIdESLSYGeDVLFCYIYFMFCEKIAVFKICIYHY-EFNPNGRYENKNKeiLNQNYRDKKKSNELIKKLS-LDFENDTFH
----------------------------------------------------------------------------------------------------------------
================================================================================================================

A0A1Y2P6L7_CAMJU 1	30.7	137.8	6.1e-36	197	Campylobacter jejuni	Beta-1,3 galactosyltransferase (Fragment)      
----------------------------------------------------------------------------------------------------------------	
Target-env-start	Target-env-end	Target-ali-start	Target-ali-end	Query-start	Query-end	E-value 	
----------------------------------------------------------------------------------------------------------------		
1	258	3	246	9	248	
QUERY  kisiIIPvYntekyikkcldsllkqtyknfeiIivdDgStDnskkilkkydkkdkiikiikenknsGsvksrnkgiknakgdYiaflDsDDyinknfleklvkyle..kkdidliisnfkifydlneegfkiehnskykeleikkskknfik..ikiiipwakvfkkelfeaekykllienik.....yeDillsyqllnkekkikfindklgeYerirkpnnkslilnfnd...fwikkkiynetifeikd
MATCH   isiI P+Yn ekyi ++l+s ++qt k++eiI+vdD+ +D+s++i k+y+ kd +ikii +++n  +  +r  g k a+  Yi+flDsDDy++ n++e+++k+l+    +idl+++  +i++ +++ ++ + +  ky+   +k++ ++ +k  +++ ++wak++kk+++ +  ++ l+ +++      eD ll+y+l   ++ i ++ ++l++     + n++s+++n+n+     + +ki+ ++ ++ik+
PP     69**************************************************777**************************************************545677**********766666553333344442...333333322255****************999.4555433335577777*********************9998....666666777777733444444444444443333
TARGET QISIILPTYNVEKYIARALESCINQTFKDIEIIVVDDCGNDKSIDIAKEYASKDDRIKIIHNEENLKLLRARYEGAKVATSPYIMFLDSDDYLELNACEECIKILDmgGGKIDLLCFEAFITNAKKSIKKLNIKQGKYN---NKEFTMQILKtkNPFWTMWAKIIKKDIYLKA-FNMLNLKKEikinmAEDALLYYPLTILSNEIFYLTQPLYTQ----HVNSNSITNNINSleaNIQEHKIVLNVLKSIKN
----------------------------------------------------------------------------------------------------------------
================================================================================================================

A0A400WLH1_CAMJU 1	21.8	137.8	6.1e-36	197	Campylobacter jejuni	Glycosyltransferase family 2 protein      
----------------------------------------------------------------------------------------------------------------	
Target-env-start	Target-env-end	Target-ali-start	Target-ali-end	Query-start	Query-end	E-value 	
----------------------------------------------------------------------------------------------------------------		
1	270	1	253	7	259	
QUERY  kpkisiIIPvYntekyikkcldsllkqtyknfeiIivdDgStDnskkilkkydkkdkiikiikenknsGsvksrnkgiknakgdYiaflDsDDyinknfleklvkylekkdidliisnfkifydlneegfkiehnskykeleikkskknfik...ikiiipwakvfkkelfeaekyklli.enikye.DillsyqllnkekkikfindklgeYerirkpnnksliln..fndfwikkkiynetifeikdisleisklvkk
MATCH  +p +siIIP +n+ ++i+++l+s ++qt k++ei+i+dD+S+Dns++++ +++kkd++iki ++++n G  +srn g+  ++ d+i+flDsDD +++ ++e   k + kk +dl++++ ++   ++++  ++ +++    + ++k + +f+    +     wak+f+k+++ +  +k +i e ++y  D+l+ y ++ +++ki  ++  ++ Y +++ ++ ++++++   n+  + kk+ ne+i++++ + +e++++ +k
PP     6889*******************************************************************************************************.999**********4333332..33332222..2233334444432222235566************77777755555656*************************.8888888888888766667777777777555554.44444444444
TARGET MPQLSIIIPLFNSCDFISRALQSCINQTLKDIEILIIDDKSKDNSLNMVLEFAKKDPRIKIFQNEENLGTFASRNLGVLHSSSDFIMFLDSDDFLTPGACEIAFKEM-KKGFDLLCFDAFVHRVKTKQ--FYRFKQDE--VFNQKEFLDFLSkqrHFCWSVWAKCFRKDIILKSFEKIKIdERLSYGeDVLFCYVYFMFCEKIAVFKTCIYHY-EFNPNGRYENKNKeiLNQNYQDKKKSNELIKKLS-LDFENDTFHQK
----------------------------------------------------------------------------------------------------------------
================================================================================================================

A0A3X8UK72_CAMJU 1	26.7	137.8	6.3e-36	197	Campylobacter jejuni	Glycosyltransferase family 2 protein (Fragment)      
----------------------------------------------------------------------------------------------------------------	
Target-env-start	Target-env-end	Target-ali-start	Target-ali-end	Query-start	Query-end	E-value 	
----------------------------------------------------------------------------------------------------------------		
1	246	3	237	9	238	
QUERY  kisiIIPvYntekyikkcldsllkqtyknfeiIivdDgStDnskkilkkydkkdkiikiikenknsGsvksrnkgiknakgdYiaflDsDDyinknfleklvkyle...kkdidliisnfkifydlneegfkiehnskykeleikkskknfik..ikiiipwakvfkkelfeaekykllienik.....yeDillsyqllnkekkikfindklgeYerirkpnnkslilnfnd...fwikkki
MATCH   isiI P+Yn ekyi ++l+s ++qt k++eiI+vdD+ +D+s++i k+y+ kd +ikii +++n  +  +r  g k a+  Yi+flDsDDy++ n++e+++k+l+     +idl+++  +i++ +++ ++ + +  ky+   +k++ ++ +k  +++ ++wak++kk+++ +  ++ l+ +++      eD ll+y+l   ++ i ++ ++l++     + n++s+++n+n+     + +ki
PP     69**************************************************777**************************************************4465667**********766666553333344442...333333322255****************999.4555433335577777*********************9998....55556666666663344444444
TARGET QISIILPTYNVEKYIARALESCINQTFKDIEIIVVDDCGNDKSIDIAKEYASKDDRIKIIHNEENLKLLRARYEGAKVATSPYIMFLDSDDYLELNACEECIKILDmggGGKIDLLCFEAFITNAKKSIKKLNIKQGKYN---NKEFTMQILKtkNPFWTMWAKIIKKDIYLKA-FNMLNLKKEikinmAEDALLYYPLTILSNEIFYLTQPLYTQ----HVNSNSITNNINSleaNIQEHKI
----------------------------------------------------------------------------------------------------------------
================================================================================================================

A0A1S2U703_CAMJU 1	21.9	137.8	6.4e-36	197	Campylobacter jejuni	Glucosyltransferase      
----------------------------------------------------------------------------------------------------------------	
Target-env-start	Target-env-end	Target-ali-start	Target-ali-end	Query-start	Query-end	E-value 	
----------------------------------------------------------------------------------------------------------------		
1	268	1	243	7	248	
QUERY  kpkisiIIPvYntekyikkcldsllkqtyknfeiIivdDgStDnskkilkkydkkdkiikiikenknsGsvksrnkgiknakgdYiaflDsDDyinknfleklvkylekkdidliisnfkifydlneegfkiehnskykeleikkskknfik...ikiiipwakvfkkelfeaekyklli.enikye.DillsyqllnkekkikfindklgeYerirkpnnksliln..fndfwikkkiynetifeikd
MATCH  +p +siIIP +n+ ++i+++l+s ++qt k++ei+i+dD+S+Dns++++ ++ kkd++iki ++++n G  +srn g+  ++ d+i+flDsDD ++ +++e   k + kk +dl++++ ++   ++++   ++    +    ++k + +f+    +     wak+f+k+++ +  +k++i e ++y  D+l+ y ++ ++ ki  ++  ++ Y +++ ++ ++++++   n+    kk+ ne+i+++++
PP     6889*******************************************************************************************************.999**********43333332222222222....44444444442222234566************99999966666656*************************.77777777777766544444444444554444433
TARGET MPQLSIIIPLFNSCEFISRALQSCINQTLKDIEILIIDDKSKDNSLNMVLEFTKKDPRIKIFQNEENLGTFASRNLGVLCSSSDFIMFLDSDDFLTLDACEIAFKEM-KKGFDLLCFDAFVHRVKTKQFYRFKQDEVF----NQKEFLEFLSkqrHFCWSVWAKCFRKDIILKSFEKVKIdERLSYGeDVLFCYVYFMFCDKIAVFKTCIYHY-EFNPNGRYENKNKeiLNQNYHDKKKSNEIIKKLSK
----------------------------------------------------------------------------------------------------------------
================================================================================================================

A0A3X9ASG1_CAMJU 1	21.4	137.6	7.0e-36	197	Campylobacter jejuni	Glycosyltransferase family 2 protein (Fragment)      
----------------------------------------------------------------------------------------------------------------	
Target-env-start	Target-env-end	Target-ali-start	Target-ali-end	Query-start	Query-end	E-value 	
----------------------------------------------------------------------------------------------------------------		
1	213	3	212	9	213	
QUERY  kisiIIPvYntekyikkcldsllkqtyknfeiIivdDgStDnskkilkkydkkdkiikiikenknsGsvksrnkgiknakgdYiaflDsDDyinknfleklvkyle..kkdidliisnfkifydlneegfkiehnskykeleikkskknfik..ikiiipwakvfkkelfeaekykllienik.....yeDillsyqllnkekkikfindklge
MATCH   isiI P+Yn ekyi ++l+s ++qt k++eiI+vdD+ +D+s++i k+y+ kd +ikii +++n  +  +r  g k a+  Yi+flDsDDy++ n++e+++k+l+    +idl+++  +i++ +++ ++ + +  ky+   +k++ ++ +k  +++ ++wak++kk+++ +  ++ l+ +++      eD ll+y+l   ++ i ++ ++l++
PP     69**************************************************777**************************************************545677**********766666553333344442...333333322255****************999.4555433335577777*********999999999999886
TARGET QISIILPTYNVEKYIARALESCINQTFKDIEIIVVDDCGNDKSIDIAKEYASKDDRIKIIHNEENLKLLRARYEGAKVATSPYIMFLDSDDYLELNACEECIKILDmgGGKIDLLCFEAFITNAKKSIKKLNIKQGKYN---NKEFTMQILKtkNPFWTMWAKIIKKDIYLKA-FNMLNLKKEikinmAEDALLYYPLTILSNEIFYLTQPLYT
----------------------------------------------------------------------------------------------------------------
================================================================================================================

A0A3Z9HRS7_CAMJU 1	22.3	137.4	8.1e-36	197	Campylobacter jejuni	Glycosyltransferase family 2 protein      
----------------------------------------------------------------------------------------------------------------	
Target-env-start	Target-env-end	Target-ali-start	Target-ali-end	Query-start	Query-end	E-value 	
----------------------------------------------------------------------------------------------------------------		
1	269	1	244	7	249	
QUERY  kpkisiIIPvYntekyikkcldsllkqtyknfeiIivdDgStDnskkilkkydkkdkiikiikenknsGsvksrnkgiknakgdYiaflDsDDyinknfleklvkylekkdidliisnfkifydlneegfkiehnskykeleikkskknfik...ikiiipwakvfkkelfeaekyklli.enikye.DillsyqllnkekkikfindklgeYerirkpnnksliln..fndfwikkkiynetifeikdi
MATCH  +p +siIIP +n+ ++i ++l+s ++qt k++ei+i+dD+S+Dns++i+ +++kkd++iki ++++n G  +srn+g+  ++ d+i+flDsDD +++ ++e   k + kk +dl++++ ++   ++++   ++    +    ++k + +f+    +     wak+f+k+++ +  +k +i e ++y  D+l+ y ++ +++ki  ++  ++ Y +++ ++ ++++++   n+  + kk+ ne+i+ +++ 
PP     6889*******************************************************************************************************.999**********54444333333333333....33333333332222335566************77777755555656*************************.888888888888886666788888888866655543
TARGET MPQLSIIIPLFNSCDFILRALQSCINQTLKDIEILIIDDKSKDNSLNIVLEFAKKDPRIKIFQNEENLGTFASRNIGVLHSSSDFIMFLDSDDFLTPGACEIAFKEM-KKGFDLLCFDAFVHRVKTKQFYRFKQDGVF----NQKEFLEFLSkqrHFCWSVWAKCFRKDIILKSFEKIKIdERLSYGeDVLFCYVYFMFCEKIAVFKICIYHY-EFNPNGRYENKNKeiLNQNYQDKKKSNEIIKRLSKE
----------------------------------------------------------------------------------------------------------------
================================================================================================================

A2I3T1_CAMJU 1	25.1	137.4	8.3e-36	197	Campylobacter jejuni	Putative glycosyltransferase      
----------------------------------------------------------------------------------------------------------------	
Target-env-start	Target-env-end	Target-ali-start	Target-ali-end	Query-start	Query-end	E-value 	
----------------------------------------------------------------------------------------------------------------		
1	270	1	251	7	257	
QUERY  kpkisiIIPvYntekyikkcldsllkqtyknfeiIivdDgStDnskkilkkydkkdkiikiikenknsGsvksrnkgiknakgdYiaflDsDDyinknfleklvkylekkdidliisnfkifydlneegfkiehnskykeleikkskknfik...ikiiipwakvfkkelfeaekyklli.enikye.DillsyqllnkekkikfindklgeYerirkpnnksliln..fndfwikkkiynetifeikdisleisklv
MATCH  +p +siIIP +n+ ++i+++l+s ++qt k++ei+i+dD+S+Dns++i+ +++kkd++iki ++++n G  +srn g+  ++ d+i+flDsDD ++ +++e   k + kk +dl++++ ++   ++++   ++    +    ++k + +f+    +     wak+fkk+++ +  +k +i e ++y  D+l+ y ++ +++ki  ++  ++ Y +++ ++ ++++++   n+    kk+ ne+i++++ + +e++++ 
PP     6889*******************************************************************************************************.999**********43333332222222222....44444444442222234566************77777755555656*************************.7777777777777654444444445455443333.333333333
TARGET MPQLSIIIPLFNSCDFISRALQSCINQTLKDVEILIIDDKSKDNSLNIVLEFAKKDPRIKIFQNEENLGTFASRNLGVLHSSSDFIMFLDSDDFLTLDACEIAFKEM-KKGFDLLCFDAFVHRVKTKQFYRFKQDEVF----NQKEFLEFLSkqrHFCWSVWAKCFKKDIILKSFEKIKIdERLSYGeDVLFCYIYFMFCEKIAVFKICIYHY-EFNPNGRYENKNKeiLNQNYRDKKKSNELIKKLS-LDFENDTFH
----------------------------------------------------------------------------------------------------------------
================================================================================================================

A0A430U180_CAMJU 1	25.3	137.2	9.3e-36	197	Campylobacter jejuni	Glycosyltransferase family 2 protein      
----------------------------------------------------------------------------------------------------------------	
Target-env-start	Target-env-end	Target-ali-start	Target-ali-end	Query-start	Query-end	E-value 	
----------------------------------------------------------------------------------------------------------------		
1	270	1	263	7	268	
QUERY  kpkisiIIPvYntekyikkcldsllkqtyknfeiIivdDgStDnskkilkkydkkdkiikiikenknsGsvksrnkgiknakgdYiaflDsDDyinknfleklvkylekkdidliisnfkifydlneegfkiehnskykeleikkskknfik...ikiiipwakvfkkelfeaekyklli.enikye.DillsyqllnkekkikfindklgeYerirkpnnksliln......fndfwikkkiynetifeikdisleisklvkklilnqrikv
MATCH  +p +siIIP +n+ ++i+++l+s ++qt k++ei+i+dD+S+Dns++i+ +++kkd++iki ++++n G  +srn g+  ++ d+i+flDsDD ++ +++e   k + kk +dl++++ ++   ++++   ++    +    ++k + +f+    +     wak+f+k+++ +  +k +i e ++y  D+l+ y ++ +++ki  ++  ++ Y +++ ++ ++++++      ++d++++ +i++ + +e+ + +++ + ++ +    +r +v
PP     6889*******************************************************************************************************.999**********43333332222222222....44444444442222234566************77777755555656*************************.77777777777665521113334444444444444444444444444433....55555
TARGET MPQLSIIIPLFNSCDFISRALQSCINQTLKDIEILIIDDKSKDNSLNIVLEFAKKDPRIKIFQNEENLGTFASRNLGVLHSSSDFIMFLDSDDFLTLDACEIAFKEM-KKGFDLLCFDAFVHRVKTKQFYRFKQDEVF----NQKEFLEFLSkqrHFCWSVWAKCFRKDIILKSFEKIKIdERLSYGeDVLFCYVYFMFCEKIAVFKICIYHY-EFNPNGRYENKNKeilnqnYKDKKKSNEIIKRLSKEFAHDEFYQKLFEVL----KREEV
----------------------------------------------------------------------------------------------------------------
================================================================================================================

Q7BC48_CAMJU 1	25.7	137.2	9.6e-36	197	Campylobacter jejuni	Glucosyltransferase      
----------------------------------------------------------------------------------------------------------------	
Target-env-start	Target-env-end	Target-ali-start	Target-ali-end	Query-start	Query-end	E-value 	
----------------------------------------------------------------------------------------------------------------		
1	265	1	252	7	253	
QUERY  kpkisiIIPvYntekyikkcldsllkqtyknfeiIivdDgStDnskkilkkydkkdkiikiikenknsGsvksrnkgiknakgdYiaflDsDDyinknfleklvkylekkdidliisnfkifydlneegfkiehnskykeleikkskknfik...ikiiipwakvfkkelfeaekyklli.enikye.DillsyqllnkekkikfindklgeYerirkpnnksliln......fndfwikkkiynetifeikdislei
MATCH  +p +siIIP +n+ ++i+++l+s ++qt k++ei+i+dD+S+Dns++++ +++kkd++iki ++++n G  +srn g+  ++ d+i+flDsDD ++ ++++  +k + kk +dl++++ ++   ++++   ++   ++    ++k + +f+    +     wak+f+k+++ +  +k +i e ++y  D+l+ y ++ +++ki  ++  ++ Y +++ ++ ++++++      ++d++++ +++++++ ++k+  + +
PP     6889*******************************************************************************************************.999**********55444444444444444....44444444442212235566************77777755555656*************************.77776776666665444435557777777777777776666544
TARGET MPQLSIIIPLFNSCNFISRALQSCINQTLKDIEILIIDDKSKDNSLNMVLEFAKKDPRIKIFQNEENLGTFASRNLGVLHSSSDFIMFLDSDDFLTLDACKIALKEM-KKGFDLLCFDAFVHRVKTKQFYRFKQDEFF----NQKEFLEFLSkqrHFCWSVWAKCFRKDIILKSFEKIKIdERLSYGeDVLFCYVYFMFCEKIAVFKTCIYHY-EFNPNGRYENKNKeilwqnYQDKKKSNELVKKLCLNFKNNDFHK
----------------------------------------------------------------------------------------------------------------
================================================================================================================

A0A400VST5_CAMJU 1	29.6	137.1	1.0e-35	197	Campylobacter jejuni	Glycosyltransferase family 2 protein (Fragment)      
----------------------------------------------------------------------------------------------------------------	
Target-env-start	Target-env-end	Target-ali-start	Target-ali-end	Query-start	Query-end	E-value 	
----------------------------------------------------------------------------------------------------------------		
1	260	3	247	9	252	
QUERY  kisiIIPvYntekyikkcldsllkqtyknfeiIivdDgStDnskkilkkydkkdkiikiikenknsGsvksrnkgiknakgdYiaflDsDDyinknfleklvkyle...kkdidliisnfkifydlneegfkiehnskykeleikkskknfik..ikiiipwakvfkkelfeaekykllienik.....yeDillsyqllnkekkikfindklgeYerirkpnnkslilnfndfwikkkiynetifeikdisle
MATCH   isiI P+Yn ekyi ++l+s ++qt k++eiI+vdD+ +D+s++i k+y+ kd +ikii +++n  +  +r  g k a+  Yi+flDsDDy++ n++e+++k+l+     +idl+++  +i++ +++ ++ + +  ky+   +k++ ++ +k  +++ ++wak++kk+++ +  ++ l+ +++      eD ll+y+l   ++ i ++ ++l++     + n++s+++n+n+++ ++++ + + + +k i+ +
PP     69**************************************************777**************************************************4465667**********766666553333344442...333333322255****************999.4555433335577777*********************9998....66666677777774444444444444444443.2
TARGET QISIILPTYNVEKYIARALESCINQTFKDIEIIVVDDCGNDKSIDIAKEYASKDDRIKIIHNEENLKLLRARYEGAKVATSPYIMFLDSDDYLELNACEECIKILDmggGGKIDLLCFEAFITNAKKSIKKLNIKQGKYN---NKEFTMQILKtkNPFWTMWAKIIKKDIYLKA-FNMLNLKKEikinmAEDALLYYPLTILSNEIFYLTQPLYTQ----HVNSNSITNNINSLEANIQEHKIVLNVLKSIK-N
----------------------------------------------------------------------------------------------------------------
================================================================================================================

A0A3Z9ME03_CAMJU 1	21.3	137.0	1.1e-35	197	Campylobacter jejuni	Glycosyltransferase family 2 protein      
----------------------------------------------------------------------------------------------------------------	
Target-env-start	Target-env-end	Target-ali-start	Target-ali-end	Query-start	Query-end	E-value 	
----------------------------------------------------------------------------------------------------------------		
1	270	1	251	7	257	
QUERY  kpkisiIIPvYntekyikkcldsllkqtyknfeiIivdDgStDnskkilkkydkkdkiikiikenknsGsvksrnkgiknakgdYiaflDsDDyinknfleklvkylekkdidliisnfkifydlneegfkiehnskykeleikkskknfik...ikiiipwakvfkkelfeaekyklli.enikye.DillsyqllnkekkikfindklgeYerirkpnnksliln..fndfwikkkiynetifeikdisleisklv
MATCH  +p +siIIP +n+ ++i+++l+s ++qt k++ei+i+dD+S+Dns++++ +++kkd++iki ++++n G  +srn g+  ++ d+i+flDsDD +++ ++e   k + kk +dl++++ ++   ++++  ++ +++    + ++k + +f+    +     wak+f+k+++ +  +k +i e ++y  D+l+ y ++ +++ki  ++  ++ Y +++ ++ ++++++   n+    kk+ ne+i++++ + +e++++ 
PP     6889*******************************************************************************************************.999**********4333332..33332222..2233334444432222235566************77777755555656*************************.7777777777777654444444445455443333.333333333
TARGET MPQLSIIIPLFNSCDFISRALQSCINQTLKDIEILIIDDKSKDNSLNMVLEFAKKDPRIKIFQNEENLGTFASRNLGVLHSSSDFIMFLDSDDFLTPGACEIAFKEM-KKGFDLLCFDAFVHRVKTKQ--FYRFKQDE--VFNQKEFLDFLSkqrHFCWSVWAKCFRKDIILKSFEKIKIdERLSYGeDVLFCYVYFMFCEKIAVFKTCIYHY-EFNPNGRYENKNKeiLNQNYRDKKKSNELIKKLS-LDFENDTFH
----------------------------------------------------------------------------------------------------------------
================================================================================================================

A0A430VQA1_CAMJU 1	25.0	137.0	1.1e-35	197	Campylobacter jejuni	Glycosyltransferase family 2 protein      
----------------------------------------------------------------------------------------------------------------	
Target-env-start	Target-env-end	Target-ali-start	Target-ali-end	Query-start	Query-end	E-value 	
----------------------------------------------------------------------------------------------------------------		
1	270	1	251	7	252	
QUERY  kpkisiIIPvYntekyikkcldsllkqtyknfeiIivdDgStDnskkilkkydkkdkiikiikenknsGsvksrnkgiknakgdYiaflDsDDyinknfleklvkylekkdidliisnfkifydlneegfkiehnskykeleikkskknfik...ikiiipwakvfkkelfeaekyklli.enikye.DillsyqllnkekkikfindklgeYerirkpnnksliln..fnd....fwikkkiynetifeikdisle
MATCH  +p +siIIP +n+ ++i+++l+s ++qt k++ei+i+dD+S+Dns++i+ +++kkd++iki ++++n G  +srn g+  ++ d+i+flDsDD ++ +++e   k + kk +dl++++ ++   ++++   ++    +    ++k + +f+    +     wak+f+k+++ +  +k +i e ++y  D+l+ y ++ +++ki  ++  ++ Y +++ ++ ++++++   n+    ++++ +i++ + +e+ + ++ 
PP     6889*******************************************************************************************************.999**********43333332222222222....44444444442222234566************77777755555656*************************.7777777777776654441112444444444444444443333
TARGET MPQLSIIIPLFNSCDFISRALQSCINQTLKDIEILIIDDKSKDNSLNIVLEFAKKDPRIKIFQNEENLGTFASRNLGVLHSSSDFIMFLDSDDFLTLDACEIAFKEM-KKGFDLLCFDAFVHRVKTKQFYRFKQDEVF----NQKEFLEFLSkqrHFCWSVWAKCFRKDIILKSFEKIKIdERLSYGeDVLFCYIYFMFCEKIAVFKICIYYY-EFNPNGRYENKNKeiLNQnyhdKKKSNEIIKRLSKEFAHDEFH
----------------------------------------------------------------------------------------------------------------
================================================================================================================

A0A3X8VTS2_CAMJU 1	32.7	136.9	1.1e-35	197	Campylobacter jejuni	Glycosyltransferase family 2 protein (Fragment)      
----------------------------------------------------------------------------------------------------------------	
Target-env-start	Target-env-end	Target-ali-start	Target-ali-end	Query-start	Query-end	E-value 	
----------------------------------------------------------------------------------------------------------------		
1	266	3	253	9	259	
QUERY  kisiIIPvYntekyikkcldsllkqtyknfeiIivdDgStDnskkilkkydkkdkiikiikenknsGsvksrnkgiknakgdYiaflDsDDyinknfleklvkyle..kkdidliisnfkifydlneegfkiehnskykeleikkskknfik..ikiiipwakvfkkelfeaekykllienik.....yeDillsyqllnkekkikfindklgeYerirkpnnkslilnfndfwikkkiynetifeikdisleisklvkk
MATCH   isiI P+Yn ekyi ++l+s ++qt k++eiI+vdD+ +D+s++i k+y+ kd +ikii +++n  +  +r  g k a+  Yi+flDsDDy++ n++e+++k+l+    +idl+++  +i++ +++ ++ + +  ky+   +k++ ++ +k  +++ ++wak++kk+++ +  ++ l+ +++      eD ll+y+l   ++ i ++ ++l++     + n++s+++n+n+++ ++++ + + + +k i+ ++++  ++
PP     69**************************************************777**************************************************545677**********766666553333344442...333333322255****************999.4555433335577777*********************9998....66666777777775555555555555555555.44444444
TARGET QISIILPTYNVEKYIARALESCINQTFKDIEIIVVDDCGNDKSIDIAKEYASKDDRIKIIHNEENLKLLRARYEGAKVATSPYIMFLDSDDYLELNACEECIKILDmgGGKIDLLCFEAFITNAKKSIKKLNIKQGKYN---NKEFTMQILKtkNPFWTMWAKIIKKDIYLKA-FNMLNLKKEikinmAEDALLYYPLTILSNEIFYLTQPLYTQ----HVNSNSITNNINSLEANIQEHKIVLNVLKSIK-NKKTPLYF
----------------------------------------------------------------------------------------------------------------
================================================================================================================

A0A400I203_CAMJU 1	18.3	136.8	1.2e-35	197	Campylobacter jejuni	Glycosyltransferase family 2 protein (Fragment)      
----------------------------------------------------------------------------------------------------------------	
Target-env-start	Target-env-end	Target-ali-start	Target-ali-end	Query-start	Query-end	E-value 	
----------------------------------------------------------------------------------------------------------------		
1	191	1	171	7	177	
QUERY  kpkisiIIPvYntekyikkcldsllkqtyknfeiIivdDgStDnskkilkkydkkdkiikiikenknsGsvksrnkgiknakgdYiaflDsDDyinknfleklvkylekkdidliisnfkifydlneegfkiehnsky..keleikkskknfik......ikiiipwakvfkkelfeae
MATCH  +pkisiI P++n ekyi k+l+s ++q+ k++eiI+vdD+ +D+s++i k+y+kkd +ikii +++n  +  +r  g+k a+  Yi+flD DDy++ n++e++v++l++++idl+ +n ++  ++    +kie ++ +  k  ++k +     k      + + + wakv+kkel+ + 
PP     79****************************************************887**************************************************6666**********5444....44444444422222233333....33333447788999*********987
TARGET MPKISIILPTFNVEKYIAKALESCINQSFKDIEIIVVDDCGSDKSIDIAKEYAKKDDRIKIIHNEENLKLLRARYEGVKVANSPYIMFLDPDDYLELNACEECVRILKNNEIDLLFFNAFVLENN----NKIERKLNFqeKCYAKKDFL----KellktkNLFWTVWAKVIKKELYLKA
----------------------------------------------------------------------------------------------------------------
================================================================================================================

Q3ZTA6_CAMJU 1	27.4	136.8	1.3e-35	197	Campylobacter jejuni	Putative glycosyltransferase      
----------------------------------------------------------------------------------------------------------------	
Target-env-start	Target-env-end	Target-ali-start	Target-ali-end	Query-start	Query-end	E-value 	
----------------------------------------------------------------------------------------------------------------		
1	278	1	254	7	255	
QUERY  kpkisiIIPvYntekyikkcldsllkqtyknfeiIivdDgStDnskkilkkydkkdkiikiikenknsGsvksrnkgiknakgdYiaflDsDDyinknfleklvkylekkdidliisnfkifydlneegfkiehnskykeleikkskknfik...ikiiipwakvfkkelfeaekykllienik.ye.DillsyqllnkekkikfindklgeYerirkpnnksliln......fndfwikkkiynetifeikdisleisk
MATCH  +p +siIIP +n+ ++i+++l+s ++qt k++ei+i+dD+S+Dns++++ +++kkd++iki ++++n G  +srn+g+  ++ d+i+flDsDD ++ +++e   k + kk +dl++++ ++   ++++   ++    +    ++k + +f+    +     wak+f+++++ +  +k++i+    y  D+l+ y ++ +++ki  ++  ++ Y +++ ++ ++++++      + d++++ +i+ ++ + +k+ +++++ 
PP     6889*******************************************************************************************************.999**********43333332222222222....44444444442222234566************99999977776435*************************.7777666666666552222333555555555544444444444333
TARGET MPQLSIIIPLFNSCNFISRALQSCINQTLKDIEILIIDDKSKDNSLNMVLEFAKKDPRIKIFQNEENLGTFASRNFGVLHSSSDFIMFLDSDDFLTLDACEIAFKEM-KKGFDLLCFDAFVHRVKTKQFYRFKQDEVF----NQKEFLEFLSkqrHFCWSVWAKCFRRDIILKSFEKVKIDECLsYGeDVLFCYVYFMFCEKIAVFKTCIYHY-EFNPNGRYENKNKeilnqnYHDKKKSNEIIRNLSNDFKYEEFNKKI
----------------------------------------------------------------------------------------------------------------
================================================================================================================

A0A431CHA2_CAMJU 1	25.2	136.5	1.5e-35	197	Campylobacter jejuni	Glycosyltransferase family 2 protein      
----------------------------------------------------------------------------------------------------------------	
Target-env-start	Target-env-end	Target-ali-start	Target-ali-end	Query-start	Query-end	E-value 	
----------------------------------------------------------------------------------------------------------------		
1	269	1	251	7	259	
QUERY  kpkisiIIPvYntekyikkcldsllkqtyknfeiIivdDgStDnskkilkkydkkdkiikiikenknsGsvksrnkgiknakgdYiaflDsDDyinknfleklvkylekkdidliisnfkifydlneegfkiehnskykeleikkskknfik...ikiiipwakvfkkelfeaekyklli.enikye.DillsyqllnkekkikfindklgeYerirkpnnksliln..fndfwikkkiynetifeikdisleisklvkk
MATCH  +p +siIIP +n+ ++i++ l+s ++qt k++ei+i+dD+S+Dns++++ +++kkd++iki ++++n G  +srn g+  ++ d+i+flDsDD ++++++e   k + kk +dl++++ ++   ++++  ++ +++    + ++k + +f+    +     wak+f+k+++ ++ +k +i e ++y  D+l+ y ++ +++ki  ++  ++ Y +++ ++ ++++++   n+    kk+ ne+   ik++sl+ ++  + 
PP     6889*******************************************************************************************************.999**********4333332..33332222..22333344444322222355669***********77777745555546*************************.88888888888886555566666666664...44444444444333
TARGET MPQLSIIIPLFNSCDFISRVLQSCINQTLKDIEILIIDDKSKDNSLNMVLEFAKKDPRIKIFQNEENLGTFASRNLGVLHSSSDFIMFLDSDDFLTPDACEIAFKEM-KKGFDLLCFDAFVHRVKTKQ--FYRFKQDE--VFNQKEFLDFLSkqrHFCWSVWAKCFRKDMILKIFEKIKInERLSYGeDVLFCYVYFMFCEKIAVFKTCIYHY-EFNPNGRYENKNKeiLNQNYHDKKKSNEL---IKKLSLDFENDTFH
----------------------------------------------------------------------------------------------------------------
================================================================================================================

A0A1E7NLG6_CAMJU 1	27.9	136.4	1.7e-35	197	Campylobacter jejuni	Glucosyltransferase      
----------------------------------------------------------------------------------------------------------------	
Target-env-start	Target-env-end	Target-ali-start	Target-ali-end	Query-start	Query-end	E-value 	
----------------------------------------------------------------------------------------------------------------		
1	268	1	251	7	259	
QUERY  kpkisiIIPvYntekyikkcldsllkqtyknfeiIivdDgStDnskkilkkydkkdkiikiikenknsGsvksrnkgiknakgdYiaflDsDDyinknfleklvkylekkdidliisnfkifydlneegfkiehnskykeleikkskknfik...ikiiipwakvfkkelfeaekyklli.enikye.DillsyqllnkekkikfindklgeYerirkpnnksliln..fndfwikkkiynetifeikdisleisklvkk
MATCH  +p +siIIP +n+ ++i+++l+s ++qt k++ei+i+dD+S+Dns++i+ +++kkd++iki ++++n G  +srn g+  ++ d+i+flDsDD ++ +++e   k + kk +dl++++ ++   ++++   ++    +    ++k + +f+    +     wak+f+k+++ +  +k++i e ++y  D+l+ y ++ +++ki  ++  ++ Y +++ ++ ++++++   n+    kk+    ++ ik++sl+ ++  + 
PP     6889*******************************************************************************************************.999**********43333332222222222....44444444442222234566************99999966666656*************************.88877887777764323333333333...33444444444444444
TARGET MPQLSIIIPLFNSCDFISRALQSCINQTLKDIEILIIDDKSKDNSLNIVLEFAKKDPRIKIFQNEENLGTFASRNLGVLHSSSDFIMFLDSDDFLTLDACEIAFKEM-KKGFDLLCFDAFVHRVKTKQFYRFKQDEVF----NQKEFLEFLSkqrHFCWSVWAKCFRKDIILKSFEKNKIdERLSYGeDVLFCYVYFMFCEKIAVFKICIYHY-EFNPNGRYENKNKeiLNQNYYDKKKS---NELIKKLSLDFKNDTFH
----------------------------------------------------------------------------------------------------------------
================================================================================================================

A0A431GW02_CAMJU 1	24.4	136.3	1.8e-35	197	Campylobacter jejuni	Glycosyltransferase family 2 protein      
----------------------------------------------------------------------------------------------------------------	
Target-env-start	Target-env-end	Target-ali-start	Target-ali-end	Query-start	Query-end	E-value 	
----------------------------------------------------------------------------------------------------------------		
1	267	1	243	7	248	
QUERY  kpkisiIIPvYntekyikkcldsllkqtyknfeiIivdDgStDnskkilkkydkkdkiikiikenknsGsvksrnkgiknakgdYiaflDsDDyinknfleklvkylekkdidliisnfkifydlneegfkiehnskykeleikkskknfik...ikiiipwakvfkkelfeaekyklli.enikye.DillsyqllnkekkikfindklgeYerirkpnnksliln..fndfwikkkiynetifeikd
MATCH  +p +siIIP +n+ ++i+++l+s ++qt k++ei+i+dD+S+Dns++++ +++kkd++iki ++++n G  +srn g+  ++ d+i+flDsDD ++++++e   k + kk +dl++++ ++   ++++   ++    +    ++k + +f+    +     wak+f+k+++ +  +k++i e ++y  D+l+ y ++ +++ki  ++  ++ Y +++ ++ ++++++   n+    kk+ ne+i+++++
PP     6889*******************************************************************************************************.999**********43333332222222222....44444444442222234566************99999955555556*************************.77777777777666534433344444443433333
TARGET MPQLSIIIPLFNSCDFISRALQSCINQTLKDIEILIIDDKSKDNSLNMVLEFAKKDPRIKIFQNEENLGTFASRNLGVLHSSSDFIMFLDSDDFLTPDACEIAFKEV-KKGFDLLCFDAFVHRVKTKQFYRFKQDEVF----NQKEFLEFLSkqrHFCWSVWAKCFRKDIILKSFEKVKIdEHLSYGeDVLFCYVYFMFCEKIAVFKTCIYHY-KFNPNGRYENKNKeiLNQNYRDKKKSNEIIKKLSK
----------------------------------------------------------------------------------------------------------------
================================================================================================================

A0A400ECD5_CAMJU 1	22.5	136.3	1.8e-35	197	Campylobacter jejuni	Glycosyltransferase family 2 protein      
----------------------------------------------------------------------------------------------------------------	
Target-env-start	Target-env-end	Target-ali-start	Target-ali-end	Query-start	Query-end	E-value 	
----------------------------------------------------------------------------------------------------------------		
1	270	1	250	7	256	
QUERY  kpkisiIIPvYntekyikkcldsllkqtyknfeiIivdDgStDnskkilkkydkkdkiikiikenknsGsvksrnkgiknakgdYiaflDsDDyinknfleklvkylekkdidliisnfkifydlneegfkiehnskykeleikkskknfik...ikiiipwakvfkkelfeaekyklli.enikye.DillsyqllnkekkikfindklgeYerirkpnnksliln......fndfwikkkiynetifeikdisleiskl
MATCH  +p +siIIP +n+ ++i+++l+s ++qt k++ei+i+dD+S+Dns++++ +++kkd++iki ++++n G  +srn g+  ++ d+i+flDsDD +++ ++e   k + kk +dl++++ ++   ++++  ++ +++    + ++k + +f+    +     wak+f+k+++ +  +k +i e ++y  D+l+ y ++ +++ki  ++  ++ Y +++ ++ ++++++      ++d++++ ++++++        +e++++
PP     6889*******************************************************************************************************.999**********4333332..33332222..2233334444432222235566************77777755555656*************************.777777777776654111133344444444442222.....222222
TARGET MPQLSIIIPLFNSCDFISRALQSCINQTLKDIEILIIDDKSKDNSLNMVLEFAKKDPRIKIFQNEENLGTFASRNLGVLHSSSDFIMFLDSDDFLTPGACEIAFKEM-KKGFDLLCFDAFVHRVKTKQ--FYRFKQDE--VFNQKEFLDFLSkqrHFCWSVWAKCFRKDIILKSFEKIKIdERLSYGeDVLFCYVYFMFCEKIAVFKTCIYHY-EFNPNGRYENKNKeilnqnYYDKKKSNELIKKLSLD-----FENDTF
----------------------------------------------------------------------------------------------------------------
================================================================================================================

A0A3X8NXU4_CAMJU 1	23.4	136.2	1.9e-35	197	Campylobacter jejuni	Glycosyltransferase family 2 protein      
----------------------------------------------------------------------------------------------------------------	
Target-env-start	Target-env-end	Target-ali-start	Target-ali-end	Query-start	Query-end	E-value 	
----------------------------------------------------------------------------------------------------------------		
1	273	1	244	7	249	
QUERY  kpkisiIIPvYntekyikkcldsllkqtyknfeiIivdDgStDnskkilkkydkkdkiikiikenknsGsvksrnkgiknakgdYiaflDsDDyinknfleklvkylekkdidliisnfkifydlneegfkiehnskykeleikkskknfik...ikiiipwakvfkkelfeaekyklli.enikye.DillsyqllnkekkikfindklgeYerirkpnnksliln..fndfwikkkiynetifeikdi
MATCH  +p +siIIP +n+ ++i ++l+s ++qt k++ei+i+dD+S+Dns++i+ +++kkd++iki ++++n G  +srn+g+  ++ d+i+flDsDD +++ ++e   k + kk +dl++++ ++   ++++   ++    +    ++k + +f+    +     wak+f+k+++ +  +k +i e ++y  D+l+ y ++ +++ki  ++  ++ Y +++ ++ ++++++   n+  + kk+ ne+i+ ++  
PP     6889*******************************************************************************************************.999**********54444333333333333....33333333332222335566************77777755555656*************************.888888888888876666777777777766655543
TARGET MPQLSIIIPLFNSCDFILRALQSCINQTLKDIEILIIDDKSKDNSLNIVLEFAKKDPRIKIFQNEENLGTFASRNIGVLHSSSDFIMFLDSDDFLTPGACEIAFKEM-KKGFDLLCFDAFVHRVKTKQFYRFKQDGVF----NQKEFLEFLSkqrHFCWSVWAKCFRKDIILKSFEKIKIdERLSYGeDVLFCYVYFMFCEKIAVFKTCIYHY-EFNPNGRYENKNKeiLNQNYQDKKKSNEIIKRLSRE
----------------------------------------------------------------------------------------------------------------
================================================================================================================

A0A431C5Y8_CAMJU 1	20.8	136.2	1.9e-35	197	Campylobacter jejuni	Glycosyltransferase family 2 protein      
----------------------------------------------------------------------------------------------------------------	
Target-env-start	Target-env-end	Target-ali-start	Target-ali-end	Query-start	Query-end	E-value 	
----------------------------------------------------------------------------------------------------------------		
1	270	1	243	7	248	
QUERY  kpkisiIIPvYntekyikkcldsllkqtyknfeiIivdDgStDnskkilkkydkkdkiikiikenknsGsvksrnkgiknakgdYiaflDsDDyinknfleklvkylekkdidliisnfkifydlneegfkiehnskykeleikkskknfik...ikiiipwakvfkkelfeaekyklli.enikye.DillsyqllnkekkikfindklgeYerirkpnnksliln..fndfwikkkiynetifeikd
MATCH  +p +siIIP +n+ ++i+++l+s ++qt k++ei+i+dD+S+Dns++i+ +++kkd +iki ++++n G  +srn g+  ++ d+i+flDsDD ++ +++e ++k + kk +dl++++ ++   ++++  ++ +++    + ++k + +f+    +     wak+f+k+++ +  +k +i e ++y  D+l+ y ++ +++ki  ++  ++ Y +++ ++ ++++++   n+    kk+ ne+i+ +++
PP     6889**************************************************999**************************************************.999**********4333332..33332222..22333344444322222355669***********77777755555656*************************.99999999999998666688888888887776654
TARGET MPQLSIIIPLFNSCDFISRALQSCINQTLKDIEILIIDDKSKDNSLNIVLEFAKKDSRIKIFQNEENLGTFASRNLGVLHSSSDFIMFLDSDDFLTFDACEIVLKEM-KKGFDLLCFDAFVHRVKTKQ--FYRFKQDE--VFNQKEFLDFLSkqrHFCWSVWAKCFRKDMILKSFEKIKIdERLSYGeDVLFCYVYFMFCEKIAVFKTCIYHY-EFNPNGRYENKNKefLNQNYHDKKKSNELIKRLSK
----------------------------------------------------------------------------------------------------------------
================================================================================================================

A0A431BP45_CAMJU 1	25.6	136.0	2.1e-35	197	Campylobacter jejuni	Glycosyltransferase family 2 protein      
----------------------------------------------------------------------------------------------------------------	
Target-env-start	Target-env-end	Target-ali-start	Target-ali-end	Query-start	Query-end	E-value 	
----------------------------------------------------------------------------------------------------------------		
1	267	1	245	7	250	
QUERY  kpkisiIIPvYntekyikkcldsllkqtyknfeiIivdDgStDnskkilkkydkkdkiikiikenknsGsvksrnkgiknakgdYiaflDsDDyinknfleklvkylekkdidliisnfkifydlneegfkiehnskykeleikkskknfik...ikiiipwakvfkkelfeaekyklli.enikye.DillsyqllnkekkikfindklgeYerirkpnnksliln..fndfwikkkiynetifeikdis
MATCH  +p +siIIP +n+ ++i+++l+s ++qt k++ei+i+dD+S+Dns++++ +++kkd++iki ++++n G  +srn g+  ++ d+i+flDsDD ++ +++e   k + kk +dl++++ ++   ++++   ++    +    ++k + +f+    +     wak+f+k+++ +  +k++i e ++y  D+l+ y ++ +++ki  ++  ++ Y +++ ++ ++++++   n+    kk+ ne+i+++++  
PP     6889*******************************************************************************************************.999**********43333332222222222....44444444442222234566************99999955555556*************************.7777677666666653333334444444343333322
TARGET MPQLSIIIPLFNSCDFISRALQSCINQTLKDIEILIIDDKSKDNSLNMVLEFAKKDPRIKIFQNEENLGTFASRNLGVLHSNSDFIMFLDSDDFLTLDACEIAFKEM-KKGFDLLCFDAFVHRVKTKQFYRFKQDEVF----NQKEFLEFLSkqrHFCWSVWAKCFRKDIILKSFEKVKIdEHLSYGeDVLFCYVYFMFCEKIAVFKTCIYHY-EFNPNGRYENKNKeiLNQNYRDKKKSNEIIKKLSKEF
----------------------------------------------------------------------------------------------------------------
================================================================================================================

A0A431ECH5_CAMJU 3	60.2	136.0	2.2e-35	197	Campylobacter jejuni	Uncharacterized protein      
----------------------------------------------------------------------------------------------------------------	
Target-env-start	Target-env-end	Target-ali-start	Target-ali-end	Query-start	Query-end	E-value 	
----------------------------------------------------------------------------------------------------------------		
1	372	2	359	7	330	
QUERY  kpkisiIIPvYntekyikkcldsllkqtyknfeiIivdDgStDn.skkilkkydkkd.kiikiikenknsGsvksrnkgiknakgdYiaflDsDDyinknfleklvkylekkdidliisnfkifydlneeg..........fkiehnskykeleikkskknfikikiiipwakvfkkelfeaekykllienik.yeDillsyqllnkekkikfindklgeYerirkpnnksliln................fndfwikkkiynetifeikdisleisklvkkliln............qrikvkf.....ikilrnkklvkqrlhglifslikkkikivisefkkklkeftemllnnksiiiikknikkl
MATCH   +++s+IIP Yn++ +i  +lds++ qty+nfeiIiv+DgStDn ++ i++k+++ + +++++i++++n G+  +rn g+k+++gd+++flDsDD +  + l+   +y+++ d+d+i++++  f  +   +          +++ h++      ++ s++  ++ k i p +k+fk +++++ k+ +l e+    eD +++  +++k++k++ +n+ ++ Y r  + n+++++++                ++d+ ++ ++y+  +f+++  +++i+ ++k+ + n            + i +k+      k l + k+++ + ++l + ++k  ik+ i++f+   + f  +++  +  +i+kk++k  
PP     5789*************************************9996789*******7779999999999*************************************************9999886333...2234656555555555555.....5779999999************************.6666599*************************.777777777777755444433332222221123333333332.33333344444444444333322222222222222222220000122222222332333333333333333333333333333333.334444445555555554
TARGET DMLFSVIIPAYNSAATIGYTLDSIITQTYNNFEIIIVNDGSTDNlTLRICEKFKEIYsEYKVLIINKENGGLCSARNEGLKYVNGDIVLFLDSDDLLPLDTLKTYYDYFQDYDVDMIQGKMLNFSST---KrwktdsyekiIQNTHILN-----YNDSEASEVLSKCINPAGKAFKMSFIKKYKIHFL-EGCMmTEDHYFTSLVYSKKPKVLLLNKYTFLY-RRDNVNQSTNTWKdsylddiykvqsrlcsIIDINNQDDYYKR-FFNYEFKKFIIEPIIKLNVKNmynysskilailNTIPQKYknkyiLKSLAKAKTQQEVYTALKKINSKRIIKNIINQFRILYRGFN-KFFIYSFDLIYKKILKGH
----------------------------------------------------------------------------------------------------------------
================================================================================================================

A0A430T7Z8_CAMJU 1	26.9	135.9	2.4e-35	197	Campylobacter jejuni	Glycosyltransferase family 2 protein      
----------------------------------------------------------------------------------------------------------------	
Target-env-start	Target-env-end	Target-ali-start	Target-ali-end	Query-start	Query-end	E-value 	
----------------------------------------------------------------------------------------------------------------		
1	268	1	253	7	259	
QUERY  kpkisiIIPvYntekyikkcldsllkqtyknfeiIivdDgStDnskkilkkydkkdkiikiikenknsGsvksrnkgiknakgdYiaflDsDDyinknfleklvkylekkdidliisnfkifydlneegfkiehnskykeleikkskknfik...ikiiipwakvfkkelfeaekykllienikye..DillsyqllnkekkikfindklgeYerirkpnnksliln..fndfwikkkiynetifeikdisleisklvkk
MATCH  +p +siIIP +n+ ++i+++l+s ++qt k++ei+i+dD+S+Dns++++ +++kkd++iki ++++n G  +srn g+  ++ d+i+flDsDD ++ +++e   k + kk +dl++++ ++   ++++   ++    +    ++k + +f+    +     wak+fkk+++ +  +k +i+   ++  D+l+ y ++ +++ki  ++  ++ Y +++ ++ ++++++   n+  + kk+ ne+i++++ + +e++++ +k
PP     6889*******************************************************************************************************.999**********43333332222222222....44444444442222234566************7777775444444699***********************.8888888888888765567777777777555543.34444444433
TARGET MPQLSIIIPLFNSCDFISRALQSCINQTLKDIEILIIDDKSKDNSLNMVLEFAKKDPRIKIFQNEENLGTFASRNLGVLHSSSDFIMFLDSDDFLTLDACEIAFKEM-KKGFDLLCFDAFVHRVKTKQFYRFKQDEVF----NQKEFLEFLSkqrHFCWSVWAKCFKKDIILKSFEKIKIDERLNYgeDVLFCYVYFMFCEKIAVFKTCIYHY-EFNPNGRYENKNKeiLNQNYQDKKKSNELIKKLS-LDFENDTFHQK
----------------------------------------------------------------------------------------------------------------
================================================================================================================

A0A3K6UZG8_CAMJU 1	19.2	135.8	2.5e-35	197	Campylobacter jejuni	Glycosyltransferase family 2 protein      
----------------------------------------------------------------------------------------------------------------	
Target-env-start	Target-env-end	Target-ali-start	Target-ali-end	Query-start	Query-end	E-value 	
----------------------------------------------------------------------------------------------------------------		
1	269	1	242	7	247	
QUERY  kpkisiIIPvYntekyikkcldsllkqtyknfeiIivdDgStDnskkilkkydkkdkiikiikenknsGsvksrnkgiknakgdYiaflDsDDyinknfleklvkylekkdidliisnfkifydlneegfkiehnskykeleikkskknfik...ikiiipwakvfkkelfeaekyklli.enikye.DillsyqllnkekkikfindklgeYerirkpnnksliln..fndfwikkkiynetifeik
MATCH  +p +siIIP +n+ ++i ++l+s ++qt k++ei+i+dD+S+D+s++++ +++kkd++i+i ++++n G  +srn g+  ++ d+i+flDsDD ++ +++e   k + kk +dl++++ ++   ++++  ++ +++    + ++k + +f+    +     wak+f+k+++ ++ +k++i e ++y  D+l+ y ++ +++ki  ++  ++ Y +++ ++ ++++++   n+  + kk+ ne+i+ ++
PP     6889*******************************************************************************************************.999**********4333332..33332222..2233334444432222235566************99999966666656*************************.8888888888888766667777777777666554
TARGET MPQLSIIIPLFNSCDFILRALQSCINQTLKDIEILIIDDKSKDDSLNMVLEFAKKDPRINIFQNEENLGTFASRNLGVLHSSSDFIMFLDSDDFLTLDACEIAFKEM-KKGFDLLCFDAFVHRVKTKQ--FYRFKQDE--VFNQKEFLDFLSkqrHFCWSVWAKCFRKDMILKIFEKVKIdERLSYGeDVLFCYVYFMFCEKIAVFKTCIYHY-EFNPNGRYENKNQeiLNQNYQDKKKSNEIIKRLS
----------------------------------------------------------------------------------------------------------------
================================================================================================================

A0A3X8TAI4_CAMJU 1	24.2	135.8	2.5e-35	197	Campylobacter jejuni	Glycosyltransferase family 2 protein (Fragment)      
----------------------------------------------------------------------------------------------------------------	
Target-env-start	Target-env-end	Target-ali-start	Target-ali-end	Query-start	Query-end	E-value 	
----------------------------------------------------------------------------------------------------------------		
1	226	3	224	9	228	
QUERY  kisiIIPvYntekyikkcldsllkqtyknfeiIivdDgStDnskkilkkydkkdkiikiikenknsGsvksrnkgiknakgdYiaflDsDDyinknfleklvkyle...kkdidliisnfkifydlneegfkiehnskykeleikkskknfik..ikiiipwakvfkkelfeaekykllienik.....yeDillsyqllnkekkikfindklgeYerirkpnnksliln
MATCH   isiI P+Yn ekyi ++l+s ++qt k++eiI+vdD+ +D+s++i k+y+ kd +ikii +++n  +  +r  g k a+  Yi+flDsDDy++ n++e+++k+l+     +idl+++  +i++ +++ ++ + +  ky+   +k++ ++ +k  +++ ++wak++kk+++ +  ++ l+ +++      eD ll+y+l   ++ i ++ ++l++     + n++s+++n
PP     69**************************************************777**************************************************4465667**********766666553333344442...333333322255****************999.4555433335577777********************99998....3333344433
TARGET QISIILPTYNVEKYIARALESCINQTFKDIEIIVVDDCGNDKSIDIAKEYASKDDRIKIIHNEENLKLLRARYEGAKVATSPYIMFLDSDDYLELNACEECIKILDmggGGKIDLLCFEAFITNAKKSIKKLNIKQGKYN---NKEFTMQILKtkNPFWTMWAKIIKKDIYLKA-FNMLNLKKEikinmAEDALLYYPLTILSNEIFYLTQPLYTQ----HVNSNSITNN
----------------------------------------------------------------------------------------------------------------
================================================================================================================

A0A430YW74_CAMJU 1	22.9	135.8	2.6e-35	197	Campylobacter jejuni	Glycosyltransferase family 2 protein      
----------------------------------------------------------------------------------------------------------------	
Target-env-start	Target-env-end	Target-ali-start	Target-ali-end	Query-start	Query-end	E-value 	
----------------------------------------------------------------------------------------------------------------		
1	272	1	242	7	247	
QUERY  kpkisiIIPvYntekyikkcldsllkqtyknfeiIivdDgStDnskkilkkydkkdkiikiikenknsGsvksrnkgiknakgdYiaflDsDDyinknfleklvkylekkdidliisnfkifydlneegfkiehnskykeleikkskknfikikiiipw...akvfkkelfeaekyklli.enikye.DillsyqllnkekkikfindklgeYerirkpnnksliln..fnd.fwikkkiynetifeik
MATCH  +p +siIIP +n+ ++i+++l+s ++qt k++ei+i+dD+S+Dns++++ +++kkd++iki ++++n G  +srn g+  ++ d+i+flDsDD ++ +++e   k + kk +dl++++ ++   ++++   ++    +    ++k + +f++    + w   ak+f+k+++ +  +k++i e ++y  D+l+ y ++ +++ki  ++  ++ Y +++ ++ ++++++        + kk+ ne+i+ ++
PP     6889*******************************************************************************************************.999**********54444333233332333....55556666664444444444************99999966666656*************************.6666666666666431.124444444444333333
TARGET MPQLSIIIPLFNSCDFISRALQSCINQTLKDIEILIIDDKSKDNSLNMVLEFAKKDPRIKIFQNEENLGTFASRNLGVLHSSSDFIMFLDSDDFLTLDACEIAFKEM-KKGFDLLCFDAFVHRVKTKQFYRFKQDEVF----NQKEFLEFLNKQRHFCWsvwAKCFRKDIILKSFEKVKIdERLSYGeDVLFCYVYFMFCEKIAVFKTCTYHY-EFNLNGRYENKNKeiL-WqNYQDKKKSNEIIKRLS
----------------------------------------------------------------------------------------------------------------
================================================================================================================

A0A400EJD8_CAMJU 1	31.7	135.8	2.6e-35	197	Campylobacter jejuni	Glycosyltransferase family 2 protein (Fragment)      
----------------------------------------------------------------------------------------------------------------	
Target-env-start	Target-env-end	Target-ali-start	Target-ali-end	Query-start	Query-end	E-value 	
----------------------------------------------------------------------------------------------------------------		
1	267	3	254	9	259	
QUERY  kisiIIPvYntekyikkcldsllkqtyknfeiIivdDgStDnskkilkkydkkdkiikiikenknsGsvksrnkgiknakgdYiaflDsDDyinknfleklvkyle...kkdidliisnfkifydlneegfkiehnskykeleikkskknfik..ikiiipwakvfkkelfeaekykllienik.....yeDillsyqllnkekkikfindklgeYerirkpnnkslilnfndfwikkkiynetifeikdisleisklvkk
MATCH   isiI P+Yn ekyi ++l+s ++qt k++eiI+vdD+ +D+s++i k+y+ kd +ikii +++n  +  +r  g k a+  Yi+flDsDDy++ n++e+++k+l+     +idl+++  +i++ +++ ++ + +  ky+   +k++ ++ +k  +++ ++wak++kk+++ +  ++ l+ +++      eD ll+y+l   ++ i ++ ++l++     + n++s+++n+n+++ ++++ + + + +k i+ ++++  ++
PP     69**************************************************777**************************************************4465667**********766666553333344442...333333322255****************999.4555433335577777*********************9998....66666777777775555555555555555555.44444444
TARGET QISIILPTYNVEKYIARALESCINQTFKDIEIIVVDDCGNDKSIDIAKEYASKDDRIKIIHNEENLKLLRARYEGAKVATSPYIMFLDSDDYLELNACEECIKILDmggGGKIDLLCFEAFITNAKKSIKKLNIKQGKYN---NKEFTMQILKtkNPFWTMWAKIIKKDIYLKA-FNMLNLKKEikinmAEDALLYYPLTILSNEIFYLTQPLYTQ----HVNSNSITNNINSLEANIQEHKIVLNVLKSIK-NKKTPLYF
----------------------------------------------------------------------------------------------------------------
================================================================================================================

W5XKW4_CAMJU 1	22.3	135.6	2.9e-35	197	Campylobacter jejuni	Putative glycosyltransferase      
----------------------------------------------------------------------------------------------------------------	
Target-env-start	Target-env-end	Target-ali-start	Target-ali-end	Query-start	Query-end	E-value 	
----------------------------------------------------------------------------------------------------------------		
1	270	1	250	7	256	
QUERY  kpkisiIIPvYntekyikkcldsllkqtyknfeiIivdDgStDnskkilkkydkkdkiikiikenknsGsvksrnkgiknakgdYiaflDsDDyinknfleklvkylekkdidliisnfkifydlneegfkiehnskykeleikkskknfik...ikiiipwakvfkkelfeaekyklli.enikye.DillsyqllnkekkikfindklgeYerirkpnnksliln..fndfwikkkiynetifeikdisleiskl
MATCH  +p +siIIP +n+ ++i+++l+s ++qt k++ei+i+dD+S+Dns++++ +++kkd++iki ++++n G  +srn g+  ++ d+i+flDsDD ++ +++e   k + kk +dl++++ ++   ++++  ++ +++    + ++k + +f+    +     wak+f+k+++ +  +k +i e ++y  D+l+ y ++ +++ki  ++  ++ Y +++ ++ ++++++   n+    kk+ ne+i +++ + +e++++
PP     6889*******************************************************************************************************.999**********4333332..33332222..2233334444432222235566************77777755555656*************************.7777777777777654444444444444333332.33333333
TARGET MPQLSIIIPLFNSCDFISRALQSCINQTLKDIEILIIDDKSKDNSLNMVLEFAKKDPRIKIFQNEENLGTFASRNLGVLHSSSDFIMFLDSDDFLTLDACEITFKEM-KKGFDLLCFDAFVHRVKTKQ--FYRFKQDE--VFNQKEFLDFLSkqrHFCWSVWAKCFRKDIILKSFEKIKIdERLSYGeDVLFCYVYFMFCEKIAVFKTCIYHY-EFNPNGRYENKNKeiLNQNYRDKKKSNELIRKLS-LDFENDTF
----------------------------------------------------------------------------------------------------------------
================================================================================================================

A0A3X8M0F8_CAMJU 1	23.7	135.5	3.2e-35	197	Campylobacter jejuni	Glycosyltransferase family 2 protein      
----------------------------------------------------------------------------------------------------------------	
Target-env-start	Target-env-end	Target-ali-start	Target-ali-end	Query-start	Query-end	E-value 	
----------------------------------------------------------------------------------------------------------------		
1	269	1	242	7	247	
QUERY  kpkisiIIPvYntekyikkcldsllkqtyknfeiIivdDgStDnskkilkkydkkdkiikiikenknsGsvksrnkgiknakgdYiaflDsDDyinknfleklvkylekkdidliisnfkifydlneegfkiehnskykeleikkskknfik...ikiiipwakvfkkelfeaekyklli.enikye.DillsyqllnkekkikfindklgeYerirkpnnksliln..fndfwikkkiynetifeik
MATCH  +p +siIIP +n+ ++i+++l+s ++qt k++ei+i+dD+S+Dns++i+ +++kkd++iki ++++n G  +srn g+  ++ d+i+flDsDD ++ +++e   k + kk +dl++++ ++   ++++   ++    +    ++k + +f+    +     wak+f+k+++ +  +k +i e ++y  D+l+ y ++ +++ki  ++  ++ Y +++ ++ ++++++   n+    k++ ne+i+ ++
PP     6889*******************************************************************************************************.999**********43333332222222222....44444444442222234566************77777755555656*************************.7777777777766553333334444444333332
TARGET MPQLSIIIPLFNSCDFISRALQSCINQTLKDIEILIIDDKSKDNSLNIVLEFAKKDPRIKIFQNEENLGTFASRNLGVLHSSSDFIMFLDSDDFLTLDACEIAFKEM-KKGFDLLCFDAFVHRVKTKQFYRFKQDEVF----NQKEFLEFLSkqrHFCWSVWAKCFRKDIILKSFEKIKIdERLSYGeDVLFCYVYFMFCEKIAVFKICIYHY-EFNPNGRYENKNKeiLNQNYRDKNKSNEIIKRLS
----------------------------------------------------------------------------------------------------------------
================================================================================================================

A0A430XUV6_CAMJU 1	22.4	135.2	3.9e-35	197	Campylobacter jejuni	Glycosyltransferase family 2 protein      
----------------------------------------------------------------------------------------------------------------	
Target-env-start	Target-env-end	Target-ali-start	Target-ali-end	Query-start	Query-end	E-value 	
----------------------------------------------------------------------------------------------------------------		
1	267	1	243	7	248	
QUERY  kpkisiIIPvYntekyikkcldsllkqtyknfeiIivdDgStDnskkilkkydkkdkiikiikenknsGsvksrnkgiknakgdYiaflDsDDyinknfleklvkylekkdidliisnfkifydlneegfkiehnskykeleikkskknfikikiiipw...akvfkkelfeaekyklli.enikye.DillsyqllnkekkikfindklgeYerirkpnnksliln..fndfwikkkiynetifeikd
MATCH  +p +siIIP +n+ ++i ++l+s ++qt k++ei+i+dD+S+D+s++++ +++kkd++i+i ++++n G  +srn g+  ++ d+i+flDsDD ++++++e   k + kk +dl++++ ++   ++++   ++       + ++k + +f+++   + w   ak+f+k+++ +  +k +i e ++y  D+l+ y ++ ++ ki  ++  ++ Y +++ ++ ++++++   n+    kk+ ne+i+++++
PP     6889*******************************************************************************************************.999**********544444333333333....44788888888888888887779***********77777755555656*************************.77777777777766544444444444544444433
TARGET MPQLSIIIPLFNSCDFILRALQSCINQTLKDIEILIIDDKSKDDSLNMVLEFAKKDPRINIFQNEENLGTFASRNLGVLHSSSDFIMFLDSDDFLTPDACEIAFKEM-KKGFDLLCFDAFVHRVKTKQFYRFKQDE----VFNQKEFLDFLNNQRHFCWsvwAKCFRKDMILKSFEKIKIdERLSYGeDVLFCYVYFMFCDKIAVFKTCIYHY-EFNPNGRYENKNKeiLNQNYHDKKKSNEIIKKLSK
----------------------------------------------------------------------------------------------------------------
================================================================================================================

A0A2R4D3S8_CAMJU 1	23.4	135.0	4.5e-35	197	Campylobacter jejuni	Glycosyltransferase family 2 protein      
----------------------------------------------------------------------------------------------------------------	
Target-env-start	Target-env-end	Target-ali-start	Target-ali-end	Query-start	Query-end	E-value 	
----------------------------------------------------------------------------------------------------------------		
1	270	1	245	7	250	
QUERY  kpkisiIIPvYntekyikkcldsllkqtyknfeiIivdDgStDnskkilkkydkkdkiikiikenknsGsvksrnkgiknakgdYiaflDsDDyinknfleklvkylekkdidliisnfkifydlneegfkiehnskykeleikkskknfikikiiipw...akvfkkelfeaekyklli.enikye.DillsyqllnkekkikfindklgeYerirkpnnksliln..fndfwikkkiynetifeikdis
MATCH  +p +si+IP +n+ ++i+++l+s ++qt k++ei+i+dD+S+Dns++i+ +++kkd++iki ++++n G   srn g+  ++ d+i+flDsDD ++ +++e   k + kk +dl++++ ++   +++   ++ +++   e+ ++k + +f+     + w   ak+f+k+++ +  +k +i e ++y  D+l+ y ++ +++ki  ++  ++ Y +++ ++ ++++++   n+    kk+ ne+i+++++  
PP     6889*******************************************************************************************************.999**********433333..33333222..22255555555554444444444************77777755555656*************************.8888788777777765555555666666555554433
TARGET MPQLSIVIPLFNSCDFISRALQSCINQTLKDIEILIIDDKSKDNSLNIVLEFAKKDPRIKIFQNEENLGTFVSRNLGVLHSSSDFIMFLDSDDFLTLDACEIAFKEM-KKGFDLLCFDAFVHRVKTK--QFYRFKQD--EVFNQKDFLEFLSKQRHFCWsvwAKCFRKDIILKSFEKIKIdERLSYGeDVLFCYVYFMFCEKIAVFKICIYHY-EFNPNGRYENKNKeiLNQNYHDKKKSNEIIKKLSKEF
----------------------------------------------------------------------------------------------------------------
================================================================================================================

A0A430YFJ3_CAMJU 1	20.1	134.9	4.8e-35	197	Campylobacter jejuni	Glycosyltransferase family 2 protein      
----------------------------------------------------------------------------------------------------------------	
Target-env-start	Target-env-end	Target-ali-start	Target-ali-end	Query-start	Query-end	E-value 	
----------------------------------------------------------------------------------------------------------------		
1	267	1	243	7	248	
QUERY  kpkisiIIPvYntekyikkcldsllkqtyknfeiIivdDgStDnskkilkkydkkdkiikiikenknsGsvksrnkgiknakgdYiaflDsDDyinknfleklvkylekkdidliisnfkifydlneegfkiehnskykeleikkskknfik...ikiiipwakvfkkelfeaekyklli.enikye.DillsyqllnkekkikfindklgeYerirkpnnksliln..fndfwikkkiynetifeikd
MATCH  +p +siIIP +n+ ++i ++l+s ++qt k++ei+i+dD+S+D+s++++ +++kkd++i+i ++++n G  +srn g+  ++ d+i+flDsDD +  +++e  +k + kk +dl++++ ++   ++++   ++    +    ++k + +f+    +     wak+f+++++ +  +k++i e ++y  D+l+ y ++ +++ki  ++  ++ Y +++ ++ ++++++   n+    kk+ ne+i+++++
PP     6889*******************************************************************************************************.999**********43333332222222222....44444444442222234566************99999966666656*************************.77777777777766544444444444554444433
TARGET MPQLSIIIPLFNSCDFILRALQSCINQTLKDIEILIIDDKSKDDSLNMVLEFAKKDPRINIFQNEENLGTFASRNLGVLHSSSDFIMFLDSDDFLILDACEIALKEM-KKGFDLLCFDAFVHRVKTKQFYRFKQDEVF----NQKEFLEFLSkqrHFCWSVWAKCFRRDIILKSFEKVKIdERLSYGeDVLFCYVYFMFCEKIAVFKTCIYHY-EFNPNGRYENKNKeiLNQNYHDKKKSNEIIKKLSK
----------------------------------------------------------------------------------------------------------------
================================================================================================================

A0A3Z9LX56_CAMJU 1	19.8	134.8	5.0e-35	197	Campylobacter jejuni	Glycosyltransferase family 2 protein (Fragment)      
----------------------------------------------------------------------------------------------------------------	
Target-env-start	Target-env-end	Target-ali-start	Target-ali-end	Query-start	Query-end	E-value 	
----------------------------------------------------------------------------------------------------------------		
1	211	3	209	9	209	
QUERY  kisiIIPvYntekyikkcldsllkqtyknfeiIivdDgStDnskkilkkydkkdkiikiikenknsGsvksrnkgiknakgdYiaflDsDDyinknfleklvkyle...kkdidliisnfkifydlneegfkiehnskykeleikkskknfik..ikiiipwakvfkkelfeaekykllienik.....yeDillsyqllnkekkikfind
MATCH   isiI P+Yn ekyi ++l+s ++qt k++eiI+vdD+ +D+s++i k+y+ kd +ikii +++n  +  +r  g k a+  Yi+flDsDDy++ n++e+++k+l+     +idl+++  +i++ +++ ++ + +  ky+   +k++ ++ +k  +++ ++wak++kk+++ +  ++ l+ +++      eD ll+y+l   ++ i ++ +
PP     69**************************************************777**************************************************4465667**********766666553333344442...333333322255****************999.4555433335576677******99988888877765
TARGET QISIILPTYNVEKYIARALESCINQTFKDIEIIVVDDCGNDKSIDIAKEYASKDDRIKIIHNEENLKLLRARYEGAKVATSPYIMFLDSDDYLELNACEECIKILDmggGGKIDLLCFEAFITNAKKSIKKLNIKQGKYN---NKEFTMQILKtkNPFWTMWAKIIKKDIYLKA-FNMLNLKKEikinmAEDALLYYPLTILSNEIFYLTQ
----------------------------------------------------------------------------------------------------------------
================================================================================================================

A0A3X8M3C9_CAMJU 1	35.7	134.7	5.4e-35	197	Campylobacter jejuni	Glycosyltransferase family 2 protein (Fragment)      
----------------------------------------------------------------------------------------------------------------	
Target-env-start	Target-env-end	Target-ali-start	Target-ali-end	Query-start	Query-end	E-value 	
----------------------------------------------------------------------------------------------------------------		
1	278	3	274	9	283	
QUERY  kisiIIPvYntekyikkcldsllkqtyknfeiIivdDgStDnskkilkkydkkdkiikiikenknsGsvksrnkgiknakgdYiaflDsDDyinknfleklvkyle...kkdidliisnfkifydlneegfkiehnskykeleikkskknfik..ikiiipwakvfkkelfeaekykllienik.....yeDillsyqllnkekkikfindklgeYerirkpnnkslilnfndfwikkkiynetifeikdisleisklvkklilnqrikvkfikilrnkklvkqr
MATCH   isiI P+Yn ekyi ++l+s ++qt k++eiI+vdD+ +D+s++i k+y+ kd +ikii +++n  +  +r  g k a+  Yi+flDsDDy++ n++e+++k+l+     +idl+++  +i++ +++ ++ + +  ky+   +k++ ++ +k  +++ ++wak++kk+++ +  ++ l+ +++      eD ll+y+l   ++ i ++ ++l++     + n++s+++n+n+++ ++++ + + + +k i+ ++++  ++    ++i+ + i+ l+ ++ +++r
PP     69**************************************************777**************************************************4465667**********766666553333344442...333333322255****************999.4555433335577777*********************9998....77777788888887777777777677777777.66666666....56666666666666665544
TARGET QISIILPTYNVEKYIARALESCINQTFKDIEIIVVDDCGNDKSIDIAKEYASKDDRIKIIHNEENLKLLRARYEGAKVATSPYIMFLDSDDYLELNACEECIKILDmggGGKIDLLCFEAFITNAKKSIKKLNIKQGKYN---NKEFTMQILKtkNPFWTMWAKIIKKDIYLKA-FNMLNLKKEikinmAEDALLYYPLTILSNEIFYLTQPLYTQ----HVNSNSITNNINSLEANIQEHKIVLNVLKSIK-NKKTPLYF----LIIYLLKIQLLKYEQNFNKR
----------------------------------------------------------------------------------------------------------------
================================================================================================================

A0A3Z8K322_CAMJU 1	12.2	134.6	5.9e-35	197	Campylobacter jejuni	Glycosyltransferase family 2 protein (Fragment)      
----------------------------------------------------------------------------------------------------------------	
Target-env-start	Target-env-end	Target-ali-start	Target-ali-end	Query-start	Query-end	E-value 	
----------------------------------------------------------------------------------------------------------------		
1	214	1	213	7	214	
QUERY  kpkisiIIPvYntekyikkcldsllkqtyknfeiIivdDgStDnskkilkkydkkdkiikiikenknsGsvksrnkgiknakgdYiaflDsDDyinknfleklvkylekkdidliisnfkifydlneegfkiehnskykeleikkskknfik...ikiiipwakvfkkelfeaekykllienik.......yeDillsyqllnkekkikfindklgeY
MATCH  +p +siIIP +n+ ++i ++l+s ++qt k++ei+i+dD+S+Dns++++ +++kkd++iki ++++n G  +srn g+  ++ d+i+flDsDD +++ ++e   k + kk +dl++++ ++   ++++   ++    +    ++k + +f+    +     wak+f+k+++ ++ +k+++e++k        eD+l+ y ++ +++ki  ++  ++ Y
PP     6889*******************************************************************************************************.999**********54444333333333333....33333333332222335566**********************88888744499999******************99
TARGET MPQLSIIIPLFNSCDFILRALQSCINQTLKDIEILIIDDKSKDNSLNMVLEFAKKDPRIKIFQNEENLGTFASRNLGVLHSSSDFIMFLDSDDFLTPGACEIAFKEM-KKGFDLLCFDAFVHRVKTKQFYRFKQDGVF----NQKEFLEFLSkqrHFCWSVWAKCFRKDIILKNFEKVKFEKVKiderlsyGEDVLFCYIYFMFCEKIAVFKTCIYHY
----------------------------------------------------------------------------------------------------------------
================================================================================================================

A0A3X8NG16_CAMJU 1	25.4	134.6	5.9e-35	197	Campylobacter jejuni	Glycosyltransferase family 2 protein      
----------------------------------------------------------------------------------------------------------------	
Target-env-start	Target-env-end	Target-ali-start	Target-ali-end	Query-start	Query-end	E-value 	
----------------------------------------------------------------------------------------------------------------		
1	267	1	243	7	248	
QUERY  kpkisiIIPvYntekyikkcldsllkqtyknfeiIivdDgStDnskkilkkydkkdkiikiikenknsGsvksrnkgiknakgdYiaflDsDDyinknfleklvkylekkdidliisnfkifydlneegfkiehnskykeleikkskknfik...ikiiipwakvfkkelfeaekyklli.enikye.DillsyqllnkekkikfindklgeYerirkpnnksliln..fndfwikkkiynetifeikd
MATCH  +p +siIIP +n+ ++i+++l+s ++qt k++ei+i+dD+S+Dns++++ +++kkd++iki ++++n G  +srn g+  ++ d+i+flDsDD ++++++e   k + kk +dl++++ ++   ++++   ++    +    ++k + +f+    +     wak+f+k+++ +  +k++i e ++y  D+l+ y ++ +++ki  ++  ++ Y +++ ++ ++++++   n+    kk+ ne+i+++++
PP     6889*******************************************************************************************************.999**********43333332222222222....44444444442222234566************99999955555556*************************.77777777777666534433344444443433333
TARGET MPQLSIIIPLFNSYDFISRALQSCINQTLKDIEILIIDDKSKDNSLNMVLEFAKKDPRIKIFQNEENLGTFASRNLGVLHSSSDFIMFLDSDDFLTPDACEIAFKEV-KKGFDLLCFDAFVHRVKTKQFYRFKQDEVF----NQKEFLEFLSkqrHFCWSVWAKCFRKDIILKSFEKVKIdEHLSYGeDVLFCYVYFMFCEKIAVFKTCIYHY-KFNPNGRYENKNKeiLNQNYRDKKKSNEIIKKLSK
----------------------------------------------------------------------------------------------------------------
================================================================================================================

A0A3Z8LE26_CAMJU 1	14.8	134.6	5.9e-35	197	Campylobacter jejuni	Glycosyltransferase family 2 protein (Fragment)      
----------------------------------------------------------------------------------------------------------------	
Target-env-start	Target-env-end	Target-ali-start	Target-ali-end	Query-start	Query-end	E-value 	
----------------------------------------------------------------------------------------------------------------		
1	218	1	212	7	219	
QUERY  kpkisiIIPvYntekyikkcldsllkqtyknfeiIivdDgStDnskkilkkydkkdkiikiikenknsGsvksrnkgiknakgdYiaflDsDDyinknfleklvkylekkdidliisnfkifydlneegfkiehnskykeleikkskknfik...ikiiipwakvfkkelfeaekyklli.enikye.DillsyqllnkekkikfindklgeYerirk
MATCH  +p +siIIP +n+ ++i+++l+s ++qt k++ei+i+dD S+Dns++i+ +++kkd++iki ++++n G  +srn g+  ++ d+i+flDsDD ++ +++e   k + kk +dl++++ ++   ++++   ++    +    ++k + +f+    +     wak+fkk+++ +  +k +i e ++y  D+l+ y ++ +++ki  ++  ++ Y +++ 
PP     6889*******************************************************************************************************.999**********43333332222222222....44444444442222234566************77777755555656*************************.5554
TARGET MPQLSIIIPLFNSCDFISRALQSCINQTLKDVEILIIDDRSKDNSLNIVLEFAKKDPRIKIFQNEENLGTFASRNLGVLHSSSDFIMFLDSDDFLTLDACEIAFKEM-KKGFDLLCFDAFVHRVKTKQFYRFKQDEVF----NQKEFLEFLSkqrHFCWSVWAKCFKKDIILKSFEKIKIdERLSYGeDVLFCYIYFMFCEKIAVFKICIYHY-EFNP
----------------------------------------------------------------------------------------------------------------
================================================================================================================

A0A431A6C2_CAMJU 1	23.4	134.6	6.1e-35	197	Campylobacter jejuni	Glycosyltransferase family 2 protein      
----------------------------------------------------------------------------------------------------------------	
Target-env-start	Target-env-end	Target-ali-start	Target-ali-end	Query-start	Query-end	E-value 	
----------------------------------------------------------------------------------------------------------------		
1	267	1	243	7	248	
QUERY  kpkisiIIPvYntekyikkcldsllkqtyknfeiIivdDgStDnskkilkkydkkdkiikiikenknsGsvksrnkgiknakgdYiaflDsDDyinknfleklvkylekkdidliisnfkifydlneegfkiehnskykeleikkskknfikikiiipw...akvfkkelfeaekyklli.enikye.DillsyqllnkekkikfindklgeYerirkpnnksliln..fndfwikkkiynetifeikd
MATCH  +p +siIIP +n+ ++i ++l+s ++qt k++ei+i+dD+S+D+s++++ +++kkd++i+i ++++n G  +srn g+  ++ d+i+flDsDD ++++++e   k + kk +dl++++ ++   ++++   ++       + ++k + +f+++   + w   ak+f+k+++ +  +k +i e ++y  D+l+ y ++ ++ ki  ++  ++ Y +++ ++ ++++++   n+    kk+ ne+i+++++
PP     6889*******************************************************************************************************.999**********544443332222222....3366666667776666666666************77777755555656*************************.77777777777766544444444444544444433
TARGET MPQLSIIIPLFNSCDFILRALQSCINQTLKDIEILIIDDKSKDDSLNMVLEFAKKDPRINIFQNEENLGTFASRNLGVLHSSSDFIMFLDSDDFLTPDACEIAFKEM-KKGFDLLCFDAFVHRVKTKQFYRFKQDE----VFNQKEFLDFLNNQKHFCWsvwAKCFRKDMILKSFEKIKIdERLSYGeDVLFCYVYFMFCDKIAVFKTCIYHY-EFNPNGRYENKNKeiLNQNYHDKKKSNEIIKKLSK
----------------------------------------------------------------------------------------------------------------
================================================================================================================

A0A563TL22_CAMJU 1	23.9	134.4	6.8e-35	197	Campylobacter jejuni	Glycosyltransferase family 2 protein      
----------------------------------------------------------------------------------------------------------------	
Target-env-start	Target-env-end	Target-ali-start	Target-ali-end	Query-start	Query-end	E-value 	
----------------------------------------------------------------------------------------------------------------		
1	269	1	241	7	246	
QUERY  kpkisiIIPvYntekyikkcldsllkqtyknfeiIivdDgStDnskkilkkydkkdkiikiikenknsGsvksrnkgiknakgdYiaflDsDDyinknfleklvkylekkdidliisnfkifydlneegfkiehnskykeleikkskknfik...ikiiipwakvfkkelfeaekyklli.enikye.DillsyqllnkekkikfindklgeYerirkpnnksliln..fndfwikkkiynetifei
MATCH  +p +siIIP +n+ ++i+++l+s ++qt k++ei+i+dD+S+Dns++i+ +++kkd++iki ++++n G  +srn g+  ++ d+i+flDsDD ++ +++e   k + kk +dl++++ ++   ++++   ++    +    ++k + +f+    +     wak+f+k+++ +  +k +i e ++y  D+l+ y ++ +++ki  ++  ++ Y +++ ++ + ++++   n+    k++ ne+i+ +
PP     6889*******************************************************************************************************.999**********43333332222222222....44444444442222234566************77777755555656*************************.666655555555444233333333333322222
TARGET MPQLSIIIPLFNSCDFISRALQSCINQTLKDIEILIIDDKSKDNSLNIVLEFAKKDPRIKIFQNEENLGTFASRNLGVLHSSSDFIMFLDSDDFLTLDACEIAFKEM-KKGFDLLCFDAFVHRVKTKQFYRFKQDEVF----NQKEFLEFLSkqrHFCWSVWAKCFRKDIILKSFEKIKIdERLSYGeDVLFCYVYFMFCEKIAVFKICIYHY-EFNPNGRYDNKNKeiLNQNYRDKNKSNEIIKRL
----------------------------------------------------------------------------------------------------------------
================================================================================================================

A0A430YRB3_CAMJU 1	27.0	134.3	7.1e-35	197	Campylobacter jejuni	Glycosyltransferase family 2 protein      
----------------------------------------------------------------------------------------------------------------	
Target-env-start	Target-env-end	Target-ali-start	Target-ali-end	Query-start	Query-end	E-value 	
----------------------------------------------------------------------------------------------------------------		
1	273	1	243	7	248	
QUERY  kpkisiIIPvYntekyikkcldsllkqtyknfeiIivdDgStDnskkilkkydkkdkiikiikenknsGsvksrnkgiknakgdYiaflDsDDyinknfleklvkylekkdidliisnfkifydlneegfkiehnskykeleikkskknfik...ikiiipwakvfkkelfeaekyklli.enikye.DillsyqllnkekkikfindklgeYerirkpnnksliln..fndfwikkkiynetifeikd
MATCH  +p +siIIP +n+ ++i+++l+s ++qt k++ei+i+dD+S+Dns++i+ +++kkd++iki ++++n G  +srn g+  ++ d+i+flDsDD ++ +++e ++k + kk +dl++++ ++   ++++   ++    +    ++k + +f+    +     wak+fkk+++ +  +k +i e ++y  D+ + y ++ +++ki  ++  ++ Y +++ ++ ++++++   n+  + kk+ ne+i+ +++
PP     6889*******************************************************************************************************.999**********43333332222222222....44444444442222234566************777777555556559999999999***************.88888888888887666677777777775555443
TARGET MPQLSIIIPLFNSCDFISRALQSCINQTLKDIEILIIDDKSKDNSLNIVLEFAKKDPRIKIFQNEENLGTFASRNLGVLHSSSDFIMFLDSDDFLTFDACEIVLKEM-KKGFDLLCFDAFVHRVKTKQFYRFKQDEVF----NQKEFLEFLSkqrHFCWSVWAKCFKKDIILKSFEKIKIdERLSYGeDVFFCYVYFMFCEKIAVFKTCIYHY-EFNPNGRYENKNKeiLNQNYQDKKKSNEIIKRLSK
----------------------------------------------------------------------------------------------------------------
================================================================================================================

A0A431CJN2_CAMJU 1	19.6	134.3	7.2e-35	197	Campylobacter jejuni	Glycosyltransferase family 2 protein      
----------------------------------------------------------------------------------------------------------------	
Target-env-start	Target-env-end	Target-ali-start	Target-ali-end	Query-start	Query-end	E-value 	
----------------------------------------------------------------------------------------------------------------		
1	267	1	243	7	248	
QUERY  kpkisiIIPvYntekyikkcldsllkqtyknfeiIivdDgStDnskkilkkydkkdkiikiikenknsGsvksrnkgiknakgdYiaflDsDDyinknfleklvkylekkdidliisnfkifydlneegfkiehnskykeleikkskknfik...ikiiipwakvfkkelfeaekyklli.enikye.DillsyqllnkekkikfindklgeYerirkpnnksliln..fndfwikkkiynetifeikd
MATCH  +p +siIIP +n+ ++i ++l+s ++qt k++ei+i+dD+S+D+s++++ +++kkd++i+i ++++n G  +srn g+  ++ d+i+flDsDD +  +++e  +k + kk +dl++++ ++   ++++   ++    +    ++k + +f+    +     wak+f+++++ +  +k++i e ++y  D+l+ y ++ +++ki  ++  ++ Y +++ ++ ++++++   n+    kk+ ne+i+++++
PP     6889*******************************************************************************************************.999**********43333332222222222....44444444442222234566************99999966666656*************************.77777777777766544444444444554444433
TARGET MPQLSIIIPLFNSCDFILRALQSCINQTLKDIEILIIDDKSKDDSLNMVLEFAKKDPRINIFQNEENLGTFASRNLGVLHSSSDFIMFLDSDDFLILDACEIALKEM-KKGFDLLCFDAFVHRVKTKQFYRFKQDEVF----NQKEFLEFLSkqrHFCWSVWAKCFRRDMILKSFEKVKIdERLSYGeDVLFCYVYFMFCEKIAVFKTCIYHY-EFNPNGRYENKNKeiLNQNYHDKKKSNEIIKKLSK
----------------------------------------------------------------------------------------------------------------
================================================================================================================

B0ZTR1_CAMJU 1	28.4	134.2	7.9e-35	197	Campylobacter jejuni	Uncharacterized protein waaV      
----------------------------------------------------------------------------------------------------------------	
Target-env-start	Target-env-end	Target-ali-start	Target-ali-end	Query-start	Query-end	E-value 	
----------------------------------------------------------------------------------------------------------------		
1	268	1	253	7	259	
QUERY  kpkisiIIPvYntekyikkcldsllkqtyknfeiIivdDgStDnskkilkkydkkdkiikiikenknsGsvksrnkgiknakgdYiaflDsDDyinknfleklvkylekkdidliisnfkifydlneegfkiehnskykeleikkskknfik...ikiiipwakvfkkelfeaekyklli.enikye.DillsyqllnkekkikfindklgeYerirkpnnksliln..fndfwikkkiynetifeikdisleisklvkk
MATCH  +p +siIIP +n+ ++i+++l+s ++qt k++ei+i+dD+S+Dns++++ +++kkd++iki ++++n G  +srn g+  ++ d+i+flDsDD ++ +++e   k + kk +dl++++ ++   ++++  ++ +++    + ++k + +f+    +     wak+fkk+++ +  +k +i e ++y  D+l+ y ++ +++ki  ++  ++ Y +++ ++ ++++++   n+  + kk+ ne+i++++ + +e++++ +k
PP     6889*******************************************************************************************************.999**********4333332..33332222..2233334444432222335566************77777755555656*************************.8888888888888766667777777777555543.44444444433
TARGET MPQLSIIIPLFNSCDFISRALQSCINQTLKDIEILIIDDKSKDNSLNMVLEFAKKDPRIKIFQNEENLGTFASRNLGVLHSNSDFIMFLDSDDFLTLDACEIAFKEM-KKGFDLLCFDAFVHRVKTKQ--FYRFKQDE--VFNQKEFLDFLSkqrHFCWSVWAKCFKKDIILKSFEKIKIdERLSYGeDVLFCYIYFMFCEKIAVFKTCIYHY-KFNPNGRYENKNKeiLNQNYQDKKKSNELIKKLS-LDFENDTFHQK
----------------------------------------------------------------------------------------------------------------
================================================================================================================

A0A3X8Y4Q3_CAMJU 1	12.3	134.2	7.9e-35	197	Campylobacter jejuni	Glycosyltransferase family 2 protein (Fragment)      
----------------------------------------------------------------------------------------------------------------	
Target-env-start	Target-env-end	Target-ali-start	Target-ali-end	Query-start	Query-end	E-value 	
----------------------------------------------------------------------------------------------------------------		
1	200	1	198	7	204	
QUERY  kpkisiIIPvYntekyikkcldsllkqtyknfeiIivdDgStDnskkilkkydkkdkiikiikenknsGsvksrnkgiknakgdYiaflDsDDyinknfleklvkylekkdidliisnfkifydlneegfkiehnskykeleikkskknfik......ikiiipwakvfkkelfeaekyklli.enikye.Dillsyqllnkekki
MATCH  +p +siIIP +n+ ++i+++l+s ++qt k++ei+i+dD+S+Dns++i+ +++kkd++iki ++++n G  +srn+g+  ++ d+i+flDsDD ++ +++e   k + kk +dl++++ ++   +++   ++ +++        +++k+f+       +     wak+f+k+++ ++ +k++i e ++y  D+l+ y ++ +++ki
PP     6889*******************************************************************************************************.999**********432222..333332222.....2233332223333323335667************99999966666656*****99999*9998
TARGET MPQLSIIIPLFNSCDFISRALQSCINQTLKDIEILIIDDKSKDNSLNIVLEFAKKDPRIKIFQNEENLGTFASRNIGVLHSSSDFIMFLDSDDFLTLDACEIAFKEM-KKGFDLLCFDAFVHRVKTK--QFYRFKQDE-----VLNQKEFLEflskqrHFCWSVWAKCFRKDIILKNFEKVKIdERLSYGeDVLFCYVYFMFCEKI
----------------------------------------------------------------------------------------------------------------
================================================================================================================

A0A430SQP7_CAMJU 1	23.6	134.2	8.0e-35	197	Campylobacter jejuni	Glycosyltransferase family 2 protein      
----------------------------------------------------------------------------------------------------------------	
Target-env-start	Target-env-end	Target-ali-start	Target-ali-end	Query-start	Query-end	E-value 	
----------------------------------------------------------------------------------------------------------------		
1	270	1	243	7	248	
QUERY  kpkisiIIPvYntekyikkcldsllkqtyknfeiIivdDgStDnskkilkkydkkdkiikiikenknsGsvksrnkgiknakgdYiaflDsDDyinknfleklvkylekkdidliisnfkifydlneegfkiehnskykeleikkskknfik...ikiiipwakvfkkelfeaekyklli.enikye.DillsyqllnkekkikfindklgeYerirkpnnksliln..fndfwikkkiynetifeikd
MATCH  +p +siIIP +n+ ++i+++l+s ++qt k++ei+i+dD+S+Dns++++ +++kkd++iki ++++n G  +srn g+  ++ d+i+flD DD ++ ++++  +k + kk +dl++++ ++   ++++   ++   ++    ++k + +f+    +     wak+f+k+++ +  +k +i e ++y  D+l+ y ++ +++ki  ++  ++ Y +++ ++ ++++++   n+    kk+ ne+i+ +++
PP     6889*******************************************************************************************************.999**********55444444444444444....44444444442212235566************77777755555656*************************.77777777777666544444444444443333332
TARGET MPQLSIIIPLFNSCDFISRALQSCINQTLKDIEILIIDDKSKDNSLNMVLEFAKKDPRIKIFQNEENLGTFASRNLGVLHSSSDFIMFLDTDDFLTLDACKMALKEM-KKGFDLLCFDAFVHRVKTKQFYRFKQDEFF----NQKEFLEFLSkqrHFCWSVWAKCFRKDIILKSFEKIKIdERLSYGeDVLFCYVYFMFCEKIAVFKTCIYHY-EFNPNGRYENKNKeiLNQNYYDKKKSNEIIKRLSK
----------------------------------------------------------------------------------------------------------------
================================================================================================================

A0A3X9CSF7_CAMJU 1	13.6	133.9	9.4e-35	197	Campylobacter jejuni	Glycosyltransferase family 2 protein (Fragment)      
----------------------------------------------------------------------------------------------------------------	
Target-env-start	Target-env-end	Target-ali-start	Target-ali-end	Query-start	Query-end	E-value 	
----------------------------------------------------------------------------------------------------------------		
1	214	1	210	7	216	
QUERY  kpkisiIIPvYntekyikkcldsllkqtyknfeiIivdDgStDnskkilkkydkkdkiikiikenknsGsvksrnkgiknakgdYiaflDsDDyinknfleklvkylekkdidliisnfkifydlneegfkiehnskykeleikkskknfik...ikiiipwakvfkkelfeaekyklli.enikye.DillsyqllnkekkikfindklgeYer
MATCH  +p +siIIP +n+ ++i+++l+s ++qt k++ei+i+dD+S+Dns++++ +++kkd++iki ++++n G  +srn g+  ++ d+i+flDsDD ++ +++e   k + kk +dl++++ ++   ++++  ++ +++    + ++k + +f+    +     wak+f+k+++ +  +k +i e ++y  D+l+ y ++ +++ki  ++  ++ Ye+
PP     6889*******************************************************************************************************.999**********4333332..33332222..2233334444432222235566************77777755555656*************************55
TARGET MPQLSIIIPLFNSCDFISRALQSCINQTLKDIEILIIDDKSKDNSLNMVLEFAKKDPRIKIFQNEENLGTFASRNLGVLHSSSDFIMFLDSDDFLTLDACEITFKEM-KKGFDLLCFDAFVHRVKTKQ--FYRFKQDE--VFNQKEFLDFLSkqrHFCWSVWAKCFRKDIILKSFEKIKIdERLSYGeDVLFCYVYFMFCEKIAVFKTCIYHYEF
----------------------------------------------------------------------------------------------------------------
================================================================================================================

Q938X1_CAMJU 1	25.7	133.9	9.8e-35	197	Campylobacter jejuni	Putative glycosyltransferase      
----------------------------------------------------------------------------------------------------------------	
Target-env-start	Target-env-end	Target-ali-start	Target-ali-end	Query-start	Query-end	E-value 	
----------------------------------------------------------------------------------------------------------------		
1	270	1	265	7	270	
QUERY  kpkisiIIPvYntekyikkcldsllkqtyknfeiIivdDgStDnskkilkkydkkdkiikiikenknsGsvksrnkgiknakgdYiaflDsDDyinknfleklvkylekkdidliisnfkifydlneegfkiehnskykeleikkskknfikikiiipw...akvfkkelfeaekyklli.enikye.DillsyqllnkekkikfindklgeYerirkpnnksliln......fndfwikkkiynetifeikdisleisklvkklilnqrikvkf
MATCH  +p +siIIP +n+ ++i ++l+s ++qt k++ei+i++D+S+Dns++++ +++kkd++iki ++++n G  +srn g+  ++ d+i+flDsDD ++ +++e   k + kk +dl++++ ++   ++++   ++    +    ++k + +f+     + w    k+fkk+++ +  +k +i e ++y  D+l+ y ++ +++ki  ++  ++ Y +++ ++ ++++++      + d++++ +i++++ +e+ + ++  + ++ +    +r +v++
PP     6889*******************************************************************************************************.999**********43333332222222222....44444444443333333333999*********77777755555656*************************.66666666666655422224447777777777666666666555554444....5555555
TARGET MPQLSIIIPLFNSCDFILRALQSCINQTLKDIEILIINDKSKDNSLNMVLEFAKKDPRIKIFQNEENLGTFASRNLGVLHSSSDFIMFLDSDDFLTLDACEIAFKEM-KKGFDLLCFDAFVHRVKTKQFYRFKQDEVF----NQKEFLEFLSKQRHFCWsvwTKCFKKDIILKSFEKIKIdERLSYGeDVLFCYIYFMFCEKIAVFKTCIYHY-EFNPNGRYENKNKeilnqnYHDKKKSNEIIKKLSKEFAHDEFHQKLFEVL----KREEVGV
----------------------------------------------------------------------------------------------------------------
================================================================================================================

Q50FZ1_CAMJU 1	11.0	133.4	1.4e-34	197	Campylobacter jejuni	Cj81-010 (Fragment)      
----------------------------------------------------------------------------------------------------------------	
Target-env-start	Target-env-end	Target-ali-start	Target-ali-end	Query-start	Query-end	E-value 	
----------------------------------------------------------------------------------------------------------------		
1	120	2	119	8	124	
QUERY  pkisiIIPvYntekyikkcldsllkqtyknfeiIivdDgStDnskkilkkydkkdkiikiikenknsGsvksrnkgiknakgdYiaflDsDDyinknfleklvkylekkd.idliisn
MATCH   kisiI P+Yn e+yi ++++s ++qt k++eiI+vdD+ +Dns++i k+y+kkdk+ikii ++kn G+  +r  g+k a+  Yi+flD DDy++ n++e+++k+l+++d +dl+ +n
PP     69***************************************************999**************************************************77777****987
TARGET FKISIILPTYNVEQYIARAIESCINQTFKDIEIIVVDDCGNDNSINIAKEYSKKDKRIKIIHNEKNLGLLRARYEGVKVANSPYIMFLDPDDYLELNACEECIKILDEQDeVDLVFFN
----------------------------------------------------------------------------------------------------------------
================================================================================================================

A0A400SX04_CAMJU 1	27.9	133.3	1.5e-34	197	Campylobacter jejuni	Glycosyltransferase family 2 protein      
----------------------------------------------------------------------------------------------------------------	
Target-env-start	Target-env-end	Target-ali-start	Target-ali-end	Query-start	Query-end	E-value 	
----------------------------------------------------------------------------------------------------------------		
1	271	1	251	7	259	
QUERY  kpkisiIIPvYntekyikkcldsllkqtyknfeiIivdDgStDnskkilkkydkkdkiikiikenknsGsvksrnkgiknakgdYiaflDsDDyinknfleklvkylekkdidliisnfkifydlneegfkiehnskykeleikkskknfik...ikiiipwakvfkkelfeaekyklli.enikye.DillsyqllnkekkikfindklgeYerirkpnnkslilnfnd.fwikkkiynetifeikdisleisklvkk
MATCH  +p +siIIP +n+ ++i+++l+s ++qt k++ei+i+dD+S+Dns++i+ +++kkd++iki ++++n G  +srn g+  ++ d+i+flDsDD ++ +++e   k + kk +dl++++ ++   ++++   ++    +    ++k + +f+    +     wak+fkk+++ +  +k +i e ++y  D+l+ y ++ +++ki  ++  ++ Y +++ ++ ++++++  + +w++ +   + ++ ik++sle ++ +++
PP     6889*******************************************************************************************************.999**********43333332222222222....44444444442222234566************77777755555656*************************.7777788777765..236666555555688888888888777776
TARGET MPQLSIIIPLFNSCNFISRALQSCINQTLKDIEILIIDDKSKDNSLNIVLEFAKKDPRIKIFQNEENLGTFASRNLGVLHSSSDFIMFLDSDDFLTLDACEIAFKEM-KKGFDLLCFDAFVHRVKTKQFYRFKQDEVF----NQKEFLEFLSkqrHFCWSVWAKCFKKDIILKSFEKIKIdERLSYGeDVLFCYVYFMFCEKIAVFKTCTYHY-EFNLNGRYENKNK--EiLWQNYQDKVKSNELIKKLSLEFENDKFY
----------------------------------------------------------------------------------------------------------------
================================================================================================================

A0A3Z9ND38_CAMJU 1	24.0	133.2	1.6e-34	197	Campylobacter jejuni	Glycosyltransferase family 2 protein      
----------------------------------------------------------------------------------------------------------------	
Target-env-start	Target-env-end	Target-ali-start	Target-ali-end	Query-start	Query-end	E-value 	
----------------------------------------------------------------------------------------------------------------		
1	267	1	246	7	254	
QUERY  kpkisiIIPvYntekyikkcldsllkqtyknfeiIivdDgStDnskkilkkydkkdkiikiikenknsGsvksrnkgiknakgdYiaflDsDDyinknfleklvkylekkdidliisnfkifydlneegfkiehnskykeleikkskknfik...ikiiipwakvfkkelfeaekyklli.enikye.DillsyqllnkekkikfindklgeYerirkpnnksliln..fndfwikkkiynetifeikdisleis
MATCH  +p +siIIP +n+ ++i ++l+s ++qt k++ei+i+dD+ +Dns++i+ +++kkd++iki ++++n G  +srn+g+  ++ d+i+flDsDD +++ ++e   k + kk +dl++++ ++   ++++   ++    +    ++k + +f+    +     wak+fkk+++ +  +k +i e ++y  D+l+ y ++ +++ki  ++  ++ Y +++ ++ ++++++   n+  + kk+ ne+i++++   l+ +
PP     6889*******************************************************************************************************.999**********54444333333333333....33333333332222335566************77777755555656*************************.8888888888887765556666666666444443...3322
TARGET MPQLSIIIPLFNSCDFILRALQSCINQTLKDIEILIIDDKGKDNSLNIVLEFAKKDPRIKIFQNEENLGTFASRNIGVLHSSSDFIMFLDSDDFLTPGACEIAFKEM-KKGFDLLCFDAFVHRVKTKQFYRFKQDGVF----NQKEFLEFLSkqrHFCWSVWAKCFKKDIILKSFEKIKIdERLSYGeDVLFCYIYFMFCEKIAVFKTCIYHY-EFNPNGRYENKNKeiLNQNYQDKKKSNELIKKLS---LDFE
----------------------------------------------------------------------------------------------------------------
================================================================================================================

A0A3Z8IZ45_CAMJU 1	25.4	133.1	1.7e-34	197	Campylobacter jejuni	Glycosyltransferase family 2 protein      
----------------------------------------------------------------------------------------------------------------	
Target-env-start	Target-env-end	Target-ali-start	Target-ali-end	Query-start	Query-end	E-value 	
----------------------------------------------------------------------------------------------------------------		
1	270	1	252	7	257	
QUERY  kpkisiIIPvYntekyikkcldsllkqtyknfeiIivdDgStDnskkilkkydkkdkiikiikenknsGsvksrnkgiknakgdYiaflDsDDyinknfleklvkylekkdidliisnfkifydlneegfkiehnskykeleikkskknfikikiiipw...akvfkkelfeaekyklli.enikye.DillsyqllnkekkikfindklgeYerirkpnnksliln..fndfwikkkiynetifeikdisleisklv
MATCH  +p +siIIP +n+ ++i ++l+s ++qt k++ei+i++D+S+Dns++++ +++kkd++iki ++++n G  +srn g+  ++ d+i+flDsDD ++ +++e   k + kk +dl++++ ++   ++++   ++    +    ++k + +f+     + w    k+fkk+++ +  +k +i e ++y  D+l+ y ++ +++ki  ++  ++ Y +++ ++ ++++++   n+  + kk+ ne+i+ +++  l +++ +
PP     6889*******************************************************************************************************.999**********43333332222222222....44444444443333333333999*********77777755555656*************************.88888999999888766688888888886666665444444443
TARGET MPQLSIIIPLFNSCDFILRALQSCINQTLKDIEILIINDKSKDNSLNMVLEFAKKDPRIKIFQNEENLGTFASRNLGVLHSSSDFIIFLDSDDFLTLDACEIAFKEM-KKGFDLLCFDAFVHRVKTKQFYRFKQDEVF----NQKEFLEFLSKQRHFCWsvwTKCFKKDIILKSFEKIKIdERLSYGeDVLFCYIYFMFCEKIAVFKTCIYHY-EFNPNGRYENKNKeiLNQNYQDKKKSNEIIKRLSKEFLLDEFHQ
----------------------------------------------------------------------------------------------------------------
================================================================================================================

A0A400TKH8_CAMJU 1	25.0	133.1	1.7e-34	197	Campylobacter jejuni	Glycosyltransferase family 2 protein      
----------------------------------------------------------------------------------------------------------------	
Target-env-start	Target-env-end	Target-ali-start	Target-ali-end	Query-start	Query-end	E-value 	
----------------------------------------------------------------------------------------------------------------		
1	268	1	246	7	254	
QUERY  kpkisiIIPvYntekyikkcldsllkqtyknfeiIivdDgStDnskkilkkydkkdkiikiikenknsGsvksrnkgiknakgdYiaflDsDDyinknfleklvkylekkdidliisnfkifydlneegfkiehnskykeleikkskknfik...ikiiipwakvfkkelfeaekyklli.enikye.DillsyqllnkekkikfindklgeYerirkpnnksliln..fndfwikkkiynetifeikdisleis
MATCH  +p +siIIP +n+ ++i+++l+s ++qt k++ei+i+dD+S+Dns++++ +++kkd++iki ++++n G  +srn g+  ++ d+i+flDsDD ++ +++e   k + kk +dl++++ ++   ++++  ++ +++    + ++k + +f+    +     wak+f+k+++ +  +k +i e ++y  D+l+ y ++ +++ki  ++  ++ Y +++ ++ ++++++   n+    kk+ ne    i ++sl+ +
PP     6889*******************************************************************************************************.999**********4333332..33332222..2233334444432222235566************77777755555656*************************.7777777777766543333333333333...3333333332
TARGET MPQLSIIIPLFNSCDFISRALQSCINQTLKDIEILIIDDKSKDNSLNMVLEFAKKDPRIKIFQNEENLGTFASRNLGVLHSSSDFIMFLDSDDFLTLDACEITFKEM-KKGFDLLCFDAFVHRVKTKQ--FYRFKQDE--VFNQKEFLDFLSkqrHFCWSVWAKCFRKDIILKSFEKIKIdERLSYGeDVLFCYVYFMFCEKIAVFKTCIYHY-EFNPNGRYENKNKeiLNQNYYDKKKSNE---LIRKLSLDFE
----------------------------------------------------------------------------------------------------------------
================================================================================================================

Q9F0M4_CAMJU 1	26.3	132.9	1.9e-34	197	Campylobacter jejuni	Glycosyltransferase      
----------------------------------------------------------------------------------------------------------------	
Target-env-start	Target-env-end	Target-ali-start	Target-ali-end	Query-start	Query-end	E-value 	
----------------------------------------------------------------------------------------------------------------		
1	270	1	265	7	270	
QUERY  kpkisiIIPvYntekyikkcldsllkqtyknfeiIivdDgStDnskkilkkydkkdkiikiikenknsGsvksrnkgiknakgdYiaflDsDDyinknfleklvkylekkdidliisnfkifydlneegfkiehnskykeleikkskknfikikiiipw...akvfkkelfeaekyklli.enikye.DillsyqllnkekkikfindklgeYerirkpnnksliln......fndfwikkkiynetifeikdisleisklvkklilnqrikvkf
MATCH  +p +siIIP +n+ ++i ++l+s ++qt k++ei+i++D+S+Dns++++ +++kkd++iki ++++n G  +srn g+  ++ d+i+flDsDD ++ +++e   k + kk +dl++++ ++   ++++   ++    +    ++k + +f+     + w    k+fkk+++ +  +k +i e ++y  D+l+ y ++ +++ki  ++  ++ Y +++ ++ ++++++      + d++++ +i++++ +e+ + ++  + ++ +    +r +v++
PP     6889*******************************************************************************************************.999**********43333332222222222....44444444443333333333999*********77777755555656*************************.66666666666655422224447777777777666666666555554444....5555555
TARGET MPQLSIIIPLFNSCDFILRALQSCINQTLKDIEILIINDKSKDNSLNMVLEFAKKDPRIKIFQNEENLGTFASRNLGVLHSSSDFIIFLDSDDFLTLDACEIAFKEM-KKGFDLLCFDAFVHRVKTKQFYRFKQDEVF----NQKEFLEFLSKQRHFCWsvwTKCFKKDIILKSFEKIKIdERLSYGeDVLFCYIYFMFCEKIAVFKTCIYHY-EFNPNGRYENKNKeilnqnYHDKKKSNEIIKKLSKEFAHDEFHQKLFEVL----KREEVGV
----------------------------------------------------------------------------------------------------------------
================================================================================================================

A0A431G4Y2_CAMJU 1	28.6	132.6	2.3e-34	197	Campylobacter jejuni	Glycosyltransferase family 2 protein      
----------------------------------------------------------------------------------------------------------------	
Target-env-start	Target-env-end	Target-ali-start	Target-ali-end	Query-start	Query-end	E-value 	
----------------------------------------------------------------------------------------------------------------		
1	269	1	252	7	264	
QUERY  kpkisiIIPvYntekyikkcldsllkqtyknfeiIivdDgStDnskkilkkydkkdkiikiikenknsGsvksrnkgiknakgdYiaflDsDDyinknfleklvkylekkdidliisnfkifydlneegfkiehnskykeleikkskknfik...ikiiipwakvfkkelfeaekyklli.enikye.DillsyqllnkekkikfindklgeYerirkpnnksliln..fndfwikkkiynetifeikdisleisklvkklilnq
MATCH  +p +siIIP +n+ ++i+++l+s ++qt k++ei+i+dD+S+Dns++++ +++kkd++iki ++++n G  +srn g+  ++ d+i+flDsDD +  +++e   k + kk +dl++++ ++   ++++   ++    +    ++k + +f+    +     wak+f+k+++ +  +k++i e ++y  D+l+ y ++ +++ki  ++  ++ Y +++ ++ ++++++   n+  + kk+ ne    ik++sl+ ++  ++    q
PP     6889*******************************************************************************************************.999**********43333332222222222....44444444442222234566************99999966666656*************************.8888888888888765556777777777...555555555555554....2
TARGET MPQLSIIIPLFNSCNFISRALQSCINQTLKDIEILIIDDKSKDNSLNMVLEFAKKDPRIKIFQNEENLGTFASRNLGVLHSNSDFIMFLDSDDFLILDACEIAFKEM-KKGFDLLCFDAFVHRVKTKQFYRFKQDEVF----NQKEFLEFLSkqrHFCWSVWAKCFRKDIILKSFEKVKIdERLSYGeDVLFCYVYFMFCEKIAVFKTCIYHY-EFNPNGRYENKNKeiLNQNYQDKKKSNE---LIKKLSLDFKNDTFY----Q
----------------------------------------------------------------------------------------------------------------
================================================================================================================

A0A3X9A5Q1_CAMJU 2	48.6	132.5	2.6e-34	197	Campylobacter jejuni	Glycosyltransferase family 2 protein (Fragment)      
----------------------------------------------------------------------------------------------------------------	
Target-env-start	Target-env-end	Target-ali-start	Target-ali-end	Query-start	Query-end	E-value 	
----------------------------------------------------------------------------------------------------------------		
1	87	1	85	7	91	
QUERY  kpkisiIIPvYntekyikkcldsllkqtyknfeiIivdDgS.tDnskkilkkydkkd.kiikiikenknsGsvksrnkgiknakgdY
MATCH  ++ki ++IP+Yn eky+ +clds+++qty n+eiI+v+DgS + ns++i k+y  kd +i ++ k+n+  G++ +rn+gi++ +g+Y
PP     699**************************************8889**********8845666666665..****************9
TARGET MKKIGVVIPIYNVEKYLRECLDSVINQTYTNLEIILVNDGStDENSLNIAKEYTLKDkRITLFDKKNG--GLSSARNVGIEYFSGEY
----------------------------------------------------------------------------------------------------------------
Target-env-start	Target-env-end	Target-ali-start	Target-ali-end	Query-start	Query-end	E-value 	
----------------------------------------------------------------------------------------------------------------		
88	375	109	373	64	323	
QUERY  iikiikenknsGsvksrnkgiknak...gdYiaflDsDDyinknfleklvkylekkdidliisnfkifydlneegfkiehnsky.....keleikkskknfik.......ikiiipwakvfkkelfeaekykllienikyeDillsyqllnkekkikfindklgeYerirkpnnkslilnfndfwikkkiynetifeikdisleisklvkklilnqrikvkfikilrnkklvkqrlhglifslikkkikivisefkkklkeftemllnnksiiii
MATCH   ++i+k  k s  ++++ k ++n +    dYi+flDsD+y + n++e++v  +  k++d++ +++ ++y+ n   +k++h++        + e  +++k++++         i++ w+ v++ ++++++k k+  + i +eDi + + l+  ++ki+ +++kl+   r+r  n++s+  + + + +  ++++++++++++  +e++++ k+ +   +   k+i++++++k  +++  ++ f+ + +k+   i++fkk   + +e l  +k+ i +
PP     445555554.3458999999999999999********************9666..9***********99998...666664433344452233456677777799999999******************55555.566699********************99988.6655.666666555557777777777888888888776666666.555566677899999999999999999999999999999977777666666777777766655
TARGET PYNIYKAYK-SSQAFNNEKDLTNLTypsIDYIIFLDSDNYWKLNCIEECVIRM--KNVDVLWFDHDCTYEDN---IKNKHKKTRmeifdFKKECIITPKEYANralsvgsRDISFGWNGVIDFNFLKQIKLKFI-NFIINEDIHFGIILFASANKIYVLSQKLYLC-RLRA-NSISNHDKKITKANVSEYFKDIYETFGENAKEAKNYLKA-ASRVITALKLIEFFKDQKSENALAIKETFLPCYAKKALMIKKFKKDPLNLKEQLVLIKPFIQT
----------------------------------------------------------------------------------------------------------------
================================================================================================================

Q93CZ7_CAMJU 2	46.2	132.3	2.9e-34	197	Campylobacter jejuni	Putative glycosyltransferase      
----------------------------------------------------------------------------------------------------------------	
Target-env-start	Target-env-end	Target-ali-start	Target-ali-end	Query-start	Query-end	E-value 	
----------------------------------------------------------------------------------------------------------------		
1	87	1	85	7	91	
QUERY  kpkisiIIPvYntekyikkcldsllkqtyknfeiIivdDgS.tDnskkilkkydkkd.kiikiikenknsGsvksrnkgiknakgdY
MATCH  ++ki ++IP+Yn e+y+ +clds+++qty n+eiI+v+DgS + ns++i k+y  kd + i++ k+n+  G++ +rn+gi++ +g+Y
PP     699**************************************8889**********9967777777777..****************9
TARGET MKKIGVVIPIYNVEEYLRECLDSVINQTYTNLEIILVNDGStDENSLNIAKEYTLKDeRFILFDKKNG--GLSSARNVGIEYFSGEY
----------------------------------------------------------------------------------------------------------------
Target-env-start	Target-env-end	Target-ali-start	Target-ali-end	Query-start	Query-end	E-value 	
----------------------------------------------------------------------------------------------------------------		
88	357	109	354	64	304	
QUERY  iikiikenknsGsvksrnkgiknak...gdYiaflDsDDyinknfleklvkylekkdidliisnfkifydlneegfkiehnsky.....keleikkskknfik.......ikiiipwakvfkkelfeaekykllienikyeDillsyqllnkekkikfindklgeYerirkpnnkslilnfndfwikkkiynetifeikdisleisklvkklilnqrikvkfikilrnkklvkqrlhglifslikkkikivisefk
MATCH   ++i+k  k s  ++++ k ++n +    dYi+flDsDDy + n++e++v  +  k++d++ +++ ++y+ n   +k++h++        + e  +++k++++         i++ w+ +++ ++++++k k+  + i +eDi + + l+  ++ki+ +++kl+   r+r  n++s+  + + + +  ++++++++++++  +e++++ k+ +       k+i++++++k  +++  ++ f+ + +k+   i++ k
PP     444555444.3357888899999998889********************9666..9***********99998...666664433344452233456677777799999999******************55555.566699********************99988.6655.666666665557777888888888888888777776666.44445556668888888888777777777777766666663333
TARGET PYNIYKAYK-SSQAFNNEKDLTNFTypnIDYIIFLDSDDYWELNCIEECVIRM--KNVDVLWFDHDCTYEDN---IKNKHKKTRmeifdFKKECIITPKEYANralsvgsRDISFGWNGMIDFNFLKKIKLKFI-NFIINEDIHFGIILFASANKIYVLSQKLYLC-RLRA-NSISNHDKKITKANVSEYFKDIYETFGENAKEAKNYLKA-ASRVTTALKLIEFFKDQKSENALAIKETFLPCYAKKALMIKNLK
----------------------------------------------------------------------------------------------------------------
================================================================================================================

Q29U23_CAMJU 1	22.8	132.3	3.0e-34	197	Campylobacter jejuni	Putative glycosyltransferase      
----------------------------------------------------------------------------------------------------------------	
Target-env-start	Target-env-end	Target-ali-start	Target-ali-end	Query-start	Query-end	E-value 	
----------------------------------------------------------------------------------------------------------------		
1	267	1	243	7	248	
QUERY  kpkisiIIPvYntekyikkcldsllkqtyknfeiIivdDgStDnskkilkkydkkdkiikiikenknsGsvksrnkgiknakgdYiaflDsDDyinknfleklvkylekkdidliisnfkifydlneegfkiehnskykeleikkskknfik...ikiiipwakvfkkelfeaekyklli.enikye.DillsyqllnkekkikfindklgeYerirkpnnksliln..fndfwikkkiynetifeikd
MATCH  +p +siIIP +n+ ++i+++l+s ++qt k++ei+i+d++S+Dns++++ +++kkd++iki ++++n G  +srn g+  ++ d+i+flDsDD ++ +++e   k + kk +dl++++ ++   ++++  ++ +++    + ++k + +f+    +     wak+f+k+++ +  +k +i e ++y  D+l+ y ++ +++ki  ++  ++ Y +++ ++ ++++++   n+  + kk+ ne+i+ +++
PP     6889*******************************************************************************************************.999**********4333332..33332222..2233334444432222235566************77777755555656*************************.88888888888887655566777777775555544
TARGET MPQLSIIIPLFNSCDFISRALQSCINQTLKDIEILIIDNKSKDNSLNMVLEFAKKDPRIKIFQNEENLGTFASRNLGVLHSSSDFIMFLDSDDFLTLDACEITFKEM-KKGFDLLCFDAFVHRVKTKQ--FYRFKQDE--VFNQKEFLDFLSkqrHFCWSVWAKCFRKDIILKSFEKIKIdERLSYGeDVLFCYVYFMFCEKIAVFKTCIYHY-EFNPNGRYENKNKeiLNQNYKDKKKSNEIIKRLSK
----------------------------------------------------------------------------------------------------------------
================================================================================================================

A0A400IAN5_CAMJU 1	36.8	132.2	3.2e-34	197	Campylobacter jejuni	Glycosyltransferase family 2 protein (Fragment)      
----------------------------------------------------------------------------------------------------------------	
Target-env-start	Target-env-end	Target-ali-start	Target-ali-end	Query-start	Query-end	E-value 	
----------------------------------------------------------------------------------------------------------------		
1	275	2	252	15	253	
QUERY  PvYntekyikkcldsllkqtyknfeiIivdDgStDnskkilkkydkkdkiikiikenknsGsvksrnkgiknakgdYiaflDsDDyinknfleklvkylekkdidliisnfkifydlneegfkiehnsky..keleikkskknfik......ikiiipwakvfkkelfeaekyklli..enik...yeDillsyqllnkekkikfindklgeYerirk.........pnnkslilnfnd..fwikkkiynetifeikdislei
MATCH  P++n ekyi k+l+s ++q+ k++eiI+vdD+ +D+s++i k+y+kkd +ikii +++n  +  +r  g+k a+  Yi+flD DDy++ n++e++v++l++++idl+ +n ++  ++    +kie ++ +  k  ++k +     k      + + + wakv+kkel+ +     li  en k    eD+ll+y+l+n ++ i +++++l++Y +i++         +n k++i+  ++  +++kk  yn  +f++  ++l++
PP     9*********************************************887**************************************************6666**********5444....44444444422222233333....3333354778899************9..444334777766667*************************.7777555444444333333333222332222222222.22222222221
TARGET PTFNVEKYIAKALESCINQSFKDIEIIVVDDCGSDKSIDIAKEYAKKDDRIKIIHNEENLKLLRARYEGVKVANSPYIMFLDPDDYLELNACEECVRILKNNEIDLLFFNAFVLENN----NKIERKLNFqeKCYAKKDFL----KellktkNLFWTVWAKVIKKELYLKA--VGLIslENAKinmAEDVLLYYPLINISNTIFHLSKNLYNY-QINNfsitktltlQNIKTNIQEQDNvlYLLKKMQYNY-NFNLTLLKLIE
----------------------------------------------------------------------------------------------------------------
================================================================================================================

A0A3Z8T607_CAMJU 1	42.0	132.0	3.5e-34	197	Campylobacter jejuni	Glycosyltransferase (Fragment)      
----------------------------------------------------------------------------------------------------------------	
Target-env-start	Target-env-end	Target-ali-start	Target-ali-end	Query-start	Query-end	E-value 	
----------------------------------------------------------------------------------------------------------------		
2	435	5	330	6	295	
QUERY  skpkisiIIPvYntekyikkcldsllkqtyknfeiIivdDgStDnskkilkkydkkdkiikiikenknsGsvksrnkgiknakgdYiaflDsDDyinknfleklvkylekkdidliisnfkifydlneegfkiehnskykeleikkskknfikikiiipwakvfkkelfeaekykllienikye...DillsyqllnkekkikfindklgeYerirk..............................pnnkslilnfndfwikkkiynetifeikdisleisklvkkliln.........qrikvkf.......................ikilrnkklvkqrlhglifslikk.......k
MATCH   +p+is+I+P++n ekyik++++s+l+qt   fe Ii+dD+S+D +++i+ +y+k d++i++ +++ n+G+v+s+nkg++++ g+Yia++D+DD+  + +lek+ +++ek+d  ++ + ++ ++  n   f+   n +    e +++k + ++  +i   + +++k++f++ + k    + +y+   D+ l+ ++l++  ki  i+++l  Y r  +                              +                          k  +l  ++ +  + l+         qri+  +                       + i++n +   q l ++ifs+ k+       +
PP     68*****************************************************776999999999***************************999***********877777777777776666655444444333....4788888877733333336889999**999444...555554556*************************.44443333322222222222222222222222221..........................2222222222222111122222222222222222223333222222233333332211111111..1122223333333333222220
TARGET EYPLISVIMPTFNREKYIKFAIESILNQTFTSFEFIIIDDCSNDATYDIIREYAKIDQRIIVLRNKANKGIVFSLNKGLQLSRGKYIARMDDDDISMPTRLEKQFQIMEKDDSIIVAGTYFKYIGRNPDSFASWVNVY----EHDMVKIKMMFECPICHPSVIMRKNFFKKYNLK---YSQEYQyaeDYKLWLDVLQNGGKIINIPEILLLY-RATNlsisrnkktsnlqqirsrsilfkcrelfldT--------------------------KSKNLLRDFCNIPMELSkkqeiykkiQRIQIAYqgnrdsvqkilqyfcgvfsdihiCFIFDNIQ--LQGLINGIFSILKNsseldrfH
----------------------------------------------------------------------------------------------------------------
================================================================================================================

A0A3X8PJF2_CAMJU 2	49.5	131.9	4.0e-34	197	Campylobacter jejuni	Glycosyltransferase family 2 protein (Fragment)      
----------------------------------------------------------------------------------------------------------------	
Target-env-start	Target-env-end	Target-ali-start	Target-ali-end	Query-start	Query-end	E-value 	
----------------------------------------------------------------------------------------------------------------		
1	87	1	85	7	91	
QUERY  kpkisiIIPvYntekyikkcldsllkqtyknfeiIivdDgS.tDnskkilkkydkkd.kiikiikenknsGsvksrnkgiknakgdY
MATCH  ++ki +IIP+Yn eky+ +clds+++qty n+eiI+v+DgS + ns++i kky  kd +i ++ k+n+  G++ +rn+gi++ +g+Y
PP     699**************************************8889**********8845666666665..****************9
TARGET MKKIGVIIPIYNVEKYLRECLDSVINQTYTNLEIILVNDGStDENSLNIAKKYTLKDkRITLFDKKNG--GLSSARNVGIEYFSGKY
----------------------------------------------------------------------------------------------------------------
Target-env-start	Target-env-end	Target-ali-start	Target-ali-end	Query-start	Query-end	E-value 	
----------------------------------------------------------------------------------------------------------------		
89	357	106	355	62	305	
QUERY  d.kiikiikenknsGsvksrnkgiknak...gdYiaflDsDDyinknfleklvkylekkdidliisnfkifydlneegfkiehnsky.....keleikkskknfik.......ikiiipwakvfkkelfeaekykllienikyeDillsyqllnkekkikfindklgeYerirkpnnkslilnfndfwikkkiynetifeikdisleisklvkklilnqrikvkfikilrnkklvkqrlhglifslikkkikivisefkk
MATCH    + ++i+k  k s  ++++ k ++n +    dYi+flDsD+y + n++e++v  +  k++d++ +++ ++y+ n   +k++h++        + e  +++k++++         i++ w+ +++ ++++++k k+  + i +eDi + + l+  ++ki+ +++kl+   r+r  n++s+  + + + +  ++++++++++++  +e++++ k+ +   +   k+i++++++k  +++  ++ f+ + +k+   i++fkk
PP     233445555554.3458899999999998889********************9666..9***********99998...555553333344442334567788888899999999******************55555.566699********************99988.6655.666666555557777777777888888888776666666.555556677799999999998888888888888888888866665
TARGET SnNPYNIYKAYK-SSQAFNNEKDLTNFTypsIDYIIFLDSDNYWELNCIEECVIRM--KNVDVLWFDHDCTYEDN---IKNKHKKTRmeifnFKEECIITPKEYANralsvgsRDISFGWNGMIDFNFLKQIKLKFI-NFIINEDIHFGIILFASANKIYVLSQKLYLC-RLRA-NSISNHDKKITKANVSEYFKDIYETFGENAKEAKNYLKA-ASRVITALKLIEFFKDQKSENALAIKETFLPCYAKKALMIKKFKK
----------------------------------------------------------------------------------------------------------------
================================================================================================================

Q8KWR0_CAMJU 1	46.5	131.8	4.0e-34	197	Campylobacter jejuni	Beta-1,3-N-acetylgalactosaminyltransferase      
----------------------------------------------------------------------------------------------------------------	
Target-env-start	Target-env-end	Target-ali-start	Target-ali-end	Query-start	Query-end	E-value 	
----------------------------------------------------------------------------------------------------------------		
1	323	1	323	7	342	
QUERY  kpkisiIIPvYntekyikkcldsllkqtyknfeiIivdDgStDnskkilkkydkkdkiikiikenknsGsvksrnkgiknakgdYiaflDsDDyinknfleklvkyle.kkdidliisnfkifydlneeg..........fkiehnskykeleikkskknfikikiiipw...akvfkkelfeaekykllienik......yeDillsyqllnkekkikfindklgeYerirkpnnkslilnfndfwikkkiyne.tifeikdisleisklvkklilnqrikvkfikilrnkklvkqrlhglifslikkkikivisefkkklkeftemllnnksiiiikknikklkkskelflnkkn
MATCH  +pkisiI P++n ekyi k+l+s ++q+ k++eiI+vdD+ +D+s++i k+y+kkd++ikii +++n G+  +r  g+k a g Yi+flD DDy++ n++e++v++l+ +k+ d+i ++f +  + +             f                ++  i++k i  w   +k++k+e++ a  + +l + i        eD l+++ ++ ++ ki    ++++ Y +  + + +++  +    +i k++  e ++  i    l+  k++ +    ++++v ++ ++ +  +              +k+ + i+  + k ++++   +++k+++iik +++k +  +++f+nk+n
PP     79****************************************************999**************************************************73555********99.333332233433333220..........2233334444456666677666778999999998.55554444456677778*************************44444444444332....2222222222222222222344444444....4555444444433333..............4777777556666666666667888888888888888888888888876
TARGET MPKISIILPTFNVEKYIAKALESCINQSFKDIEIIVVDDCGSDKSIDIAKEYAKKDERIKIIHNEENLGLLRARYEGVKAAGGGYIMFLDPDDYLELNACEECVRILNtEKESDFIWFDFIY-KRISGVInrgnflqdqtF----------TIFEYCENIIIQNKNICYWnlcSKLIKTEIYLAS-FSFLEKEILntrlimAEDALIYFFIILNCGKITTSAKNIYYYCENDNSSVGTNDIV----KIEKNLQDEkMVIGILLEFLNHHKKNIE----LYLYVFLKIMIGKLIV--------------YKLHREIKLYRLKYNYMIYTMKKIKNKFIIKYFLLKRFLMEKYFKNKFN
----------------------------------------------------------------------------------------------------------------
================================================================================================================

B0ZTM1_CAMJU 1	23.2	131.6	4.6e-34	197	Campylobacter jejuni	Uncharacterized protein waaV (Fragment)      
----------------------------------------------------------------------------------------------------------------	
Target-env-start	Target-env-end	Target-ali-start	Target-ali-end	Query-start	Query-end	E-value 	
----------------------------------------------------------------------------------------------------------------		
1	262	1	238	12	248	
QUERY  iIIPvYntekyikkcldsllkqtyknfeiIivdDgStDnskkilkkydkkdkiikiikenknsGsvksrnkgiknakgdYiaflDsDDyinknfleklvkylekkdidliisnfkifydlneegfkiehnskykeleikkskknfik...ikiiipwakvfkkelfeaekyklli.enikye.DillsyqllnkekkikfindklgeYerirkpnnksliln..fndfwikkkiynetifeikd
MATCH  iIIP +n+ ++i ++l+s ++qt k++ei+i+dD+S+Dns++++ +++kkd++iki ++++n G  +srn g+  ++ d+i+flDsDD ++ +++e  +k + kk +dl++++ ++   ++++   ++   ++    ++k + +f+    +     wak+f+k+++ ++ +k++i e ++y  D+l+ y ++ +++ki  ++  ++ Y +++ ++ ++++++   n+  + kk+ ne+i+ +++
PP     9*****************************************************************************************************.999**********55444444444444444....44444444442212235566************99999966666656*************************.88888888888887655566777777775555544
TARGET IIIPLFNSCDFILRALQSCINQTLKDIEILIIDDKSKDNSLNMVLEFAKKDPRIKIFQNEENLGTFASRNLGVLHSSSDFIMFLDSDDFLTLDACEIALKEM-KKGFDLLCFDAFVHRVKTKQFYRFKQDEFF----NQKEFLEFLSkqrHFCWSVWAKCFRKDMILKIFEKVKIdERLSYGeDVLFCYIYFMFCEKIAVFKTCIYHY-EFNPNGRYENKNKeiLNQNYKDKKKSNEIIKRLSK
----------------------------------------------------------------------------------------------------------------
================================================================================================================

A0A400F407_CAMJU 2	50.2	131.5	5.1e-34	197	Campylobacter jejuni	Glycosyltransferase family 2 protein (Fragment)      
----------------------------------------------------------------------------------------------------------------	
Target-env-start	Target-env-end	Target-ali-start	Target-ali-end	Query-start	Query-end	E-value 	
----------------------------------------------------------------------------------------------------------------		
1	87	1	85	7	91	
QUERY  kpkisiIIPvYntekyikkcldsllkqtyknfeiIivdDgS.tDnskkilkkydkkd.kiikiikenknsGsvksrnkgiknakgdY
MATCH  ++ki ++IP+Yn eky+ +clds+++qty n+ei +v+DgS + ns++i kky  kd +i ++ k+n+  G++ +rn+gi++ +g+Y
PP     699**************************************8889**********8845666666665..****************9
TARGET MKKIGVVIPIYNVEKYLRECLDSVINQTYTNLEIMLVNDGStDENSLNIAKKYTLKDkRITLFDKKNG--GLSSARNVGIEYFSGKY
----------------------------------------------------------------------------------------------------------------
Target-env-start	Target-env-end	Target-ali-start	Target-ali-end	Query-start	Query-end	E-value 	
----------------------------------------------------------------------------------------------------------------		
90	378	103	374	59	324	
QUERY  dkkd.kiikiikenknsGsvksrnkgiknak...gdYiaflDsDDyinknfleklvkylekkdidliisnfkifydlneegfkiehnsky.....keleikkskknfik.......ikiiipwakvfkkelfeaekykllienikyeDillsyqllnkekkikfindklgeYerirkpnnkslilnfndfwikkkiynetifeikdisleisklvkklilnqrikvkfikilrnkklvkqrlhglifslikkkikivisefkkklkeftemllnnksiiiik
MATCH  + ++ + ++i+k  k s  ++++ k ++n +    dYi+flDsD+y + n++e++v  +  k++d++ +++ ++y+ n   +k++h++        + e  +++k++++         i++ w+ +++ ++++++k k+  + i +eDi + + l+  ++ki+ +++kl+   r+r  n++s+  + + + +  ++++++++++++  +e++++ k+ +  ++   k+i++++++k  +++  ++ f+ + +k+   i++fkk   + +e l  +k+ i +k
PP     443334555555554.3468999999999999989********************9666..9***********99998...555553333344442334567788888899999999******************55555.566699********************99988.6655.676666665668888888888888999888776666666.66777788999********999999999999999999999777777777777777777777665
TARGET QLDNnNPYNIYKAYK-SSQAFNNEKDLTNFTypsIDYIIFLDSDNYWELNCIEECVIRM--KNVDVLWFDHDCTYEDN---IKNKHKKTRmeifnFKEECIITPKEYANralsvgsRDISFGWNGMIDFNFLKQIKLKFI-NFIINEDIHFGIILFASANKIYVLSQKLYLC-RLRA-NSISNHDKKITKANVSEYFKDIYETFGENAKEAKNYLKA-ASRIITALKLIEFFKDQKSENALAIKETFLPCYAKKALMIKKFKKDPLNLKEQLVLIKPFIQTK
----------------------------------------------------------------------------------------------------------------
================================================================================================================

A0A430U3I5_CAMJU 2	54.4	131.4	5.5e-34	197	Campylobacter jejuni	Glycosyltransferase family 2 protein      
----------------------------------------------------------------------------------------------------------------	
Target-env-start	Target-env-end	Target-ali-start	Target-ali-end	Query-start	Query-end	E-value 	
----------------------------------------------------------------------------------------------------------------		
1	88	1	85	7	91	
QUERY  kpkisiIIPvYntekyikkcldsllkqtyknfeiIivdDgS.tDnskkilkkydkkd.kiikiikenknsGsvksrnkgiknakgdY
MATCH  ++++ ++IP+Yn eky+k+clds+++qty n+eiI+v+DgS + ns++i k+y  kd +i ++ k+n+  G++ srn+gi++ +g+Y
PP     68999************************************8889**********8845666666665..****************9
TARGET MKTVGVVIPIYNVEKYLKECLDSVINQTYTNLEIILVNDGStDENSLNIAKEYTLKDkRITLFDKKNG--GLSSSRNVGIEYFNGEY
----------------------------------------------------------------------------------------------------------------
Target-env-start	Target-env-end	Target-ali-start	Target-ali-end	Query-start	Query-end	E-value 	
----------------------------------------------------------------------------------------------------------------		
88	388	121	380	77	327	
QUERY  vksrnkgiknak...gdYiaflDsDDyinknfleklvkylekkd.idliisnfkifydlneeg.........fkiehnsky........keleikkskknfikikiiipwakvfkkelfeaekykllienikyeDillsyqllnkekkikfindklgeYerirkpnnksliln...fnd....fwikkkiynetifeikdisleisklvkklilnqrikvkfikilrnkklvkqrlhglifslikkkikivi.sefkkklkeftemllnnksiiiikkni
MATCH  ++++ + ++n +    dYi+flDsDDy + n++e++v  +   d +d++ ++   + d ++           +       +           + k+ ++n+ik  + + w+ +++ ++ ++ k+k++ ++i+ eD l+ + l++++k+i+  +++++ Y rir  n+ ++  +     d    +++ ++i  e + ++ +  ++++  v+      +  v f + + +kk+   ++++ ++++ik+ +ki+   + +  +ke ++  l+ ++i++i+ ++
PP     5666677777777779************************...55****999999555544434555555552.......03333333344558999999998.9**********************.*******************************.8887.444444442321.134556666666666566666666666666666....7899999**********9999999999999999988845666666655533.3444444443333
TARGET AFNNEQDLTNFTypiIDYIIFLDSDDYWELNCIEECVPRM---DgVDVVWFDSIEYHDIEKSYfkhhsrlkdI-------NikkecrinPIEWLKLLRQNKIK-DFAFAWGGMISFDYMKDKKMKFK-DGIFAEDHLFGILLFSQAKNIYIYPKIFYYY-RIRA-NSLTNQDKkitK-DnilpYFKDIFIAFEENATLAKEYFKCASWVQT----SLELVRFVENYHDKKISSLLKDTILYFYIKNAFKIKKfDKDPLCIKEKLQL-LKPYKISKIRYKV
----------------------------------------------------------------------------------------------------------------
================================================================================================================

A0A3Z8DHG1_CAMJU 1	29.3	131.3	6.1e-34	197	Campylobacter jejuni	Glycosyltransferase family 2 protein (Fragment)      
----------------------------------------------------------------------------------------------------------------	
Target-env-start	Target-env-end	Target-ali-start	Target-ali-end	Query-start	Query-end	E-value 	
----------------------------------------------------------------------------------------------------------------		
1	361	2	326	3	305	
QUERY  lkkskpkisiIIPvYntekyikkcldsllkqtyknfeiIivdDgStDnskkilkkydkkdkiikiikenknsGsvksrnkgiknakgdYiaflDsDDyinknfleklvkylekkdidliisnfkifydlneeg.....fkiehnskykeleikkskknfikikiiipwakvfkkelfeaekykllienik...yeDillsyqllnkekkikfindklgeYerirkpnnkslilnfndfwikkkiynetifeikdisleisklvkk..........liln.......................qrikvkfikilrnkklv...kqrlhglifslikkkikivisefkk
MATCH  ++ + pk+si++P  n+  yi +c+ds+l+qt k++ei+++d +StD ++++lk+y+kkdk+  +i+ +k+   ++ +n gik akg+Y  +++sDDyi+ n +e l ++ +k+d +++ ++f+if   + e      ++ e +  yk ++ +k    f+  +  i    +++++l+  +++kl    ++   y+D  l++q++  +k+i+fin+ ++   r  +pn+            ++k  ++++++++++ ++ ++l+k                                      +r+ ++f+kil++k+l    +   +++i++ i  ++++ +  f +
PP     67789*****************************************************9966666666654.5899999********************************9999**********74444333567653333344443333.222333333.3333334569********55554..555566**********************88887.6666666............444555566666666666666666655554444331..1445566666677777777777779999999*********976666677799999999999998..655
TARGET MNYNTPKVSIVVPSLNSISYIRECIDSILNQTLKDIEILCIDANSTDGTLEVLKNYEKKDKRLRVIISDKK-SYGYQMNLGIKEAKGEYLGIVESDDYIKTNMYERLYEIAKKNDCEVVKGDFYIFAYGKTEYvnvlrNSCEDIYNYKVNW-NKDIRIFLG-SDGINQIGIYRLDLLRTNQIKLN--ETPgasYQDNGLWFQIFALAKSIYFINEAFYML-RRDNPNS------------SVKSKEKVYCACEEYDFIRDFLKKHpdlektlapiC--AlhrfgnymftleriderykldflKRFSQDFRKILKDKELDenlFGDGDMKIIYSIVENPENYY--FLY
----------------------------------------------------------------------------------------------------------------
================================================================================================================

A2I977_CAMJU 1	25.2	131.2	6.2e-34	197	Campylobacter jejuni	Putative glycosyltransferase      
----------------------------------------------------------------------------------------------------------------	
Target-env-start	Target-env-end	Target-ali-start	Target-ali-end	Query-start	Query-end	E-value 	
----------------------------------------------------------------------------------------------------------------		
1	267	1	245	7	253	
QUERY  kpkisiIIPvYntekyikkcldsllkqtyknfeiIivdDgStDnskkilkkydkkdkiikiikenknsGsvksrnkgiknakgdYiaflDsDDyinknfleklvkylekkdidliisnfkifydlneegfkiehnskykeleikkskknfik...ikiiipwakvfkkelfeaekyklli.enikye.DillsyqllnkekkikfindklgeYerirkpnnksliln......fndfwikkkiynetifeikdislei
MATCH  +p +siIIP +n+ ++i+++l+s ++qt k++ei+i+dD+S+Dns++++ +++kkd++iki ++++n G  +srn g+  ++ d+i+flDsDD ++ +++e   k + kk +dl++++ ++   ++++  ++ +++    + ++k + +f+    +     wak+f+k+++ +  +k +i e ++y  D+l+ y ++ +++ki  ++  ++ Y  ++ ++ ++++++      ++d++++ +++ +       +sl+ 
PP     6889*******************************************************************************************************.999**********4333332..33332222..2233334444432222235566************77777755555656*************************.55555555555554311113334444444444.......33222
TARGET MPQLSIIIPLFNSCDFISRALQSCINQTLKDIEILIIDDKSKDNSLNMVLEFAKKDPRIKIFQNEENLGTFASRNLGVLHSSSDFIMFLDSDDFLTLDACEITFKEM-KKGFDLLCFDAFVHRVKTKQ--FYRFKQDE--VFNQKEFLDFLSkqrHFCWSVWAKCFRKDIILKSFEKIKIdERLSYGeDVLFCYVYFMFCEKIAVFKTCIYHY-VFNPNGRYENKNKeilnqnYYDKKKSNELIRK-------LSLDF
----------------------------------------------------------------------------------------------------------------
================================================================================================================

Q8KWQ8_CAMJU 1	27.4	131.0	7.1e-34	197	Campylobacter jejuni	Putative glycosyltransferase      
----------------------------------------------------------------------------------------------------------------	
Target-env-start	Target-env-end	Target-ali-start	Target-ali-end	Query-start	Query-end	E-value 	
----------------------------------------------------------------------------------------------------------------		
23	295	25	273	3	253	
QUERY  lkkskpkisiIIPvYntekyikkcldsllkqtyknfeiIivdDgStDnskkilkkydkkdkiikiikenknsGsvksrnkgiknakgdYiaflDsDDyinknfleklvkylekkdidliisnfkifydlneegfkiehnskykeleikkskknfik...ikiiipwakvfkkelfeaekyklli.enikye.DillsyqllnkekkikfindklgeYerirkpnnksliln......fndfwikkkiynetifeikdislei
MATCH  + k++p +siIIP +n+ ++i+++l+s ++qt k++ei+i+d++S+Dns++++ +++kkd++iki ++++n G  +srn g+  ++ d+i+flDsDD ++ +++e   k + kk +dl++++ ++   ++++  ++ +++    + ++k + +f+    +     wak+f+k+++ +  +k +i e ++y  D+l+ y ++ +++ki  ++  ++ Y +++ ++ ++++++      ++d++++ +++ +       +sl+ 
PP     679************************************************************************************************************.999**********4333332..33332222..2233334444432222235566************77777755555656*************************.77777777777665411113334444444433.......33322
TARGET FRKNMPQLSIIIPLFNSCDFISRALQSCINQTLKDIEILIIDNKSKDNSLNMVLEFAKKDPRIKIFQNEENLGTFASRNLGVLHSSSDFIMFLDSDDFLTLDACEITFKEM-KKGFDLLCFDAFVHRVKTKQ--FYRFKQDE--VFNQKEFLDFLSkqrHFCWSVWAKCFRKDIILKSFEKIKIdERLSYGeDVLFCYVYFMFCEKIAVFKTCIYHY-EFNPNGRYENKNKeilnqnYYDKKKSNELIRK-------LSLDF
----------------------------------------------------------------------------------------------------------------
================================================================================================================

G0T303_CAMJU 2	52.8	130.9	7.8e-34	197	Campylobacter jejuni	Putative galactosyltransferase      
----------------------------------------------------------------------------------------------------------------	
Target-env-start	Target-env-end	Target-ali-start	Target-ali-end	Query-start	Query-end	E-value 	
----------------------------------------------------------------------------------------------------------------		
1	87	1	85	7	91	
QUERY  kpkisiIIPvYntekyikkcldsllkqtyknfeiIivdDgS.tDnskkilkkydkkd.kiikiikenknsGsvksrnkgiknakgdY
MATCH  ++ki ++IP+Yn e+y+ +clds+++qty n+eiI+v+DgS + ns++i k+y  kd + i++ k+n+  G++ +rn+gi++ +g+Y
PP     699**************************************8889**********9967777777777..****************9
TARGET MKKIGVVIPIYNVEEYLRECLDSVINQTYTNLEIILVNDGStDENSLNIAKEYTLKDeRFILFDKKNG--GLSSARNVGIEYFSGEY
----------------------------------------------------------------------------------------------------------------
Target-env-start	Target-env-end	Target-ali-start	Target-ali-end	Query-start	Query-end	E-value 	
----------------------------------------------------------------------------------------------------------------		
88	390	109	375	64	325	
QUERY  iikiikenknsGsvksrnkgiknak...gdYiaflDsDDyinknfleklvkylekkdidliisnfkifydlneegfkiehnsky.....keleikkskknfik.......ikiiipwakvfkkelfeaekykllienikyeDillsyqllnkekkikfindklgeYerirkpnnkslilnfndfwikkkiynetifeikdisleisklvkklilnqrikvkfikilrnkklvkqrlhglifslikkkikivisefkkklkeftemllnnksiiiikk
MATCH   ++i+k  k s  ++++ k ++n +    dYi+flDsDDy + n++e++v  +  k++d++ +++ ++y+ n   +k++h++        + e  +++k++++         i++ w+ +++ ++++++k k+  + i +eDi + + l+  ++ki+ +++kl+   r+r  n++s+  + + + +  ++++++++++++  +e++++ k+ +       k+i++++++k  +++  ++ f+ + +k+   i++fkk   + +e l  +k+ i +k 
PP     444455444.3357888899999998889********************9666..9***********99998...666664433344452233456677777799999999******************55555.566699********************99988.6655.666666665567788888888888888888777776666.44555566779999999999888888999999988888886666666666666665555555554
TARGET PYNIYKAYK-SSQAFNNEKDLTNFTypnIDYIIFLDSDDYWELNCIEECVIRM--KNVDVLWFDHDCTYEDN---IKNKHKKTRmeifdFKKECIITPKEYANralsvgsRDISFGWNGMIDFNFLKKIKLKFI-NFIINEDIHFGIILFASANKIYVLSQKLYLC-RLRA-NSISNHDKKITKANVSEYFKDIYETFGENAKEAKNYLKA-ASRVTTALKLIEFFKDQKSENALAIKETFLPCYAKKALMIKKFKKDPLNLKEQLVLIKPFIQTKL
----------------------------------------------------------------------------------------------------------------
================================================================================================================

A0A3Z9ZCT4_CAMJU 2	42.6	130.6	9.5e-34	197	Campylobacter jejuni	Glycosyltransferase family 2 protein (Fragment)      
----------------------------------------------------------------------------------------------------------------	
Target-env-start	Target-env-end	Target-ali-start	Target-ali-end	Query-start	Query-end	E-value 	
----------------------------------------------------------------------------------------------------------------		
1	87	1	85	7	91	
QUERY  kpkisiIIPvYntekyikkcldsllkqtyknfeiIivdDgS.tDnskkilkkydkkd.kiikiikenknsGsvksrnkgiknakgdY
MATCH  ++ki ++IP+Yn eky+ +clds+++qty n+eiI+v+DgS +  s++i k+y  kd +i ++ k+n+  G++ +rn+gi++ +g+Y
PP     699**************************************555589********8845666666665..****************9
TARGET MKKIGVVIPIYNVEKYLRECLDSVINQTYTNLEIILVNDGStDEHSLNIAKEYTLKDkRITLFDKKNG--GLSSARNVGIEYFSGKY
----------------------------------------------------------------------------------------------------------------
Target-env-start	Target-env-end	Target-ali-start	Target-ali-end	Query-start	Query-end	E-value 	
----------------------------------------------------------------------------------------------------------------		
89	348	106	342	62	292	
QUERY  d.kiikiikenknsGsvksrnkgiknak...gdYiaflDsDDyinknfleklvkylekkdidliisnfkifydlneegfkiehnsky.....keleikkskknfik.......ikiiipwakvfkkelfeaekykllienikyeDillsyqllnkekkikfindklgeYerirkpnnkslilnfndfwikkkiynetifeikdisleisklvkklilnqrikvkfikilrnkklvkqrlhglifsli
MATCH    + ++i+k  k s  ++++ k ++n +    dYi+flDsD+y + n++e++v  +  k++d++ +++ ++y+ n   +k++h++        + e  +++k++++         i++ w+ +++ ++++++k k+  + i +eDi + + l+  ++ki+ +++kl+   r+r  n++s+  + + + +  ++++++++++++  +e++++ k+ +   +   k+i++++++k  +++  ++ f+ +
PP     333455555554.34689999*******9999********************9666..9***********99998...555553333344442334567788888899999999******************55555.566699********************99988.6655.666666555557777777777888888888666666666.33444445556666666666555555555544
TARGET SnNPYNIYKAYK-SSQAFNNEKDLTNFTypgIDYIIFLDSDNYWELNCIEECVIRM--KNVDVLWFDHDCTYEDN---IKNKHKKTRmeifnFKEECIITPKEYANralsvgsRDISFGWNGMIDFNFLKQIKLKFI-NFIINEDIHFGIILFASANKIYVLSQKLYLC-RLRA-NSISNHDKKITKANVSEYFKDIYETFGENAKEAKNYLKA-ASRVITALKLIEFFKDQKSENALAIKETFLPC
----------------------------------------------------------------------------------------------------------------
================================================================================================================

B1PF29_CAMJU 1	40.8	130.5	1.0e-33	197	Campylobacter jejuni	Putative glycosyltransferase      
----------------------------------------------------------------------------------------------------------------	
Target-env-start	Target-env-end	Target-ali-start	Target-ali-end	Query-start	Query-end	E-value 	
----------------------------------------------------------------------------------------------------------------		
1	320	1	312	7	310	
QUERY  kpkisiIIPvYntekyikkcldsllkqtyknfeiIivdDgStDnskkilkkydkkdkiikiikenknsGsvksrnkgiknakgdYiaflDsDDyinknfleklvkyle.kkdidliisnfkifydlneeg.....................fkieh.nskykeleikkskknfikikiiipwakvfkkelfeaekykllienikyeDillsyqllnkekkikfindklgeYerirkpnnkslilnfnd.fwikkkiyne.tifeikdisleisklvkklilnqrikvkfikilrnkklvkqrlhglifslikkkikivisefkkklkef
MATCH  +pkisiI+P++n ekyi ++++s ++qt k++eiI+vdD+ +D+s++i k+y+kkdk+iki+ ++kn G+  +r  g+k a g Yi+flD DDy++ n++e++v++l+ +k+ d+i ++f +  + +  g                     + i++ n  y++l  k+ k + +++++++  + + +++l+ ae            D l+++ ++ ++ ki    ++++ Y +  + + +++  + ++  ++  k++   + + +++ +++i+ + +  +l ++++  +i +  +++++  rl++++  ++ kkik+++  + + lk f
PP     79****************************************************99***************************************************73555****9999993.222..13345666666666665555542222223334556666666666666666666666666666666............9999*********************55555444444433222233333332222333333333333222222.22.33333334444455555557777777777777777774444444433
TARGET MPKISIIMPTFNVEKYIARAIESCINQTFKDIEIIVVDDCGSDKSIDIAKEYAKKDKRIKIVHNEKNLGLLRARYEGVKAAGGGYIMFLDPDDYLELNACEECVRILNtEKESDFIWFDFIYK-RIS--GvvnrgnflqdqtftifeycenIIIQNkNICYWNLCSKLIKTEIYLLAFSFLEKEILNTRLIMAE------------DALIYFFIILNCGKITTSAKNIYYYCENDNSSVGTNDIVKIEkNLQDEKMVIGiLLEFLNHHKKNIELYLYV-FL-KIMIGELIVYKLHREIKLYRLKYNYMIYTMKKIKNKFLVKYFLLKRF
----------------------------------------------------------------------------------------------------------------
================================================================================================================

A0A400SHF9_CAMJU 1	15.8	130.4	1.1e-33	197	Campylobacter jejuni	Glycosyltransferase family 2 protein (Fragment)      
----------------------------------------------------------------------------------------------------------------	
Target-env-start	Target-env-end	Target-ali-start	Target-ali-end	Query-start	Query-end	E-value 	
----------------------------------------------------------------------------------------------------------------		
1	214	1	210	7	216	
QUERY  kpkisiIIPvYntekyikkcldsllkqtyknfeiIivdDgStDnskkilkkydkkdkiikiikenknsGsvksrnkgiknakgdYiaflDsDDyinknfleklvkylekkdidliisnfkifydlneegfkiehnskykeleikkskknfikikiiipw...akvfkkelfeaekyklli.enikye.DillsyqllnkekkikfindklgeYer
MATCH  +p +siIIP +n+ ++i ++l+s ++qt k++ei+i++D+S+Dns++++ +++kkd++iki ++++n G  +srn g+  ++ d+i+flDsDD ++ +++e   k + kk +dl++++ ++   ++++   ++    +    ++k + +f+     + w    k+fkk+++ +  +k +i e ++y  D+l+ y ++ +++ki  ++  ++ Ye+
PP     6889*******************************************************************************************************.999**********43333332222222222....44444444443333333333999*********77777755555656*************************55
TARGET MPQLSIIIPLFNSCDFILRALQSCINQTLKDIEILIINDKSKDNSLNMVLEFAKKDPRIKIFQNEENLGTFASRNLGVLHSSSDFIIFLDSDDFLTLDACEIAFKEM-KKGFDLLCFDAFVHRVKTKQFYRFKQDEVF----NQKEFLEFLSKQRHFCWsvwTKCFKKDIILKSFEKIKIdERLSYGeDVLFCYIYFMFCEKIAVFKTCIYHYEF
----------------------------------------------------------------------------------------------------------------
================================================================================================================

A0A400SHP0_CAMJU 2	47.8	130.4	1.1e-33	197	Campylobacter jejuni	Glycosyltransferase family 2 protein (Fragment)      
----------------------------------------------------------------------------------------------------------------	
Target-env-start	Target-env-end	Target-ali-start	Target-ali-end	Query-start	Query-end	E-value 	
----------------------------------------------------------------------------------------------------------------		
1	87	1	85	7	91	
QUERY  kpkisiIIPvYntekyikkcldsllkqtyknfeiIivdDgS.tDnskkilkkydkkd.kiikiikenknsGsvksrnkgiknakgdY
MATCH  ++ki ++IP+Yn eky+ +clds+++qty n+eiI+v+DgS + ns++i k+y  kd +i ++ k+n+  G++ +rn+gi++ +g+Y
PP     699**************************************8889**********8845666666665..****************9
TARGET MKKIGVVIPIYNVEKYLRECLDSVINQTYTNLEIILVNDGStDENSLNIAKEYTLKDkRITLFDKKNG--GLSSARNVGIEYFSGEY
----------------------------------------------------------------------------------------------------------------
Target-env-start	Target-env-end	Target-ali-start	Target-ali-end	Query-start	Query-end	E-value 	
----------------------------------------------------------------------------------------------------------------		
88	356	109	355	64	305	
QUERY  iikiikenknsGsvksrnkgiknak...gdYiaflDsDDyinknfleklvkylekkdidliisnfkifydlneegfkiehnsky.....keleikkskknfik.......ikiiipwakvfkkelfeaekykllienikyeDillsyqllnkekkikfindklgeYerirkpnnkslilnfndfwikkkiynetifeikdisleisklvkklilnqrikvkfikilrnkklvkqrlhglifslikkkikivisefkk
MATCH   ++i+k  k s  ++++ k ++n +    dYi+flDsD+y + n++e++v  +  k++d++ +++ ++y+ n   +k++h++        + e  +++k++++         i++ w+ v++ ++++++k k+  + i +eDi + + l+  ++ki+ +++kl+   r+r  n++s+  + + + +  ++++++++++++  +e++++ k+ +   +   k+i++++++k  +++  ++ f+ + +k+   i++fkk
PP     445555554.3458999999999999999********************9666..9***********99998...666664433344452233456677777799999999******************55555.566699********************99988.6655.666666555557777777777888888888776666666.555556677799999999998888888888888888888866655
TARGET PYNIYKAYK-SSQAFNNEKDLTNLTypsIDYIIFLDSDNYWKLNCIEECVIRM--KNVDVLWFDHDCTYEDN---IKNKHKKTRmeifdFKKECIITPKEYANralsvgsRDISFGWNGVIDFNFLKQIKLKFI-NFIINEDIHFGIILFASANKIYVLSQKLYLC-RLRA-NSISNHDKKITKANVSEYFKDIYETFGENAKEAKNYLKA-ASRVITALKLIEFFKDQKSENALAIKETFLPCYAKKALMIKKFKK
----------------------------------------------------------------------------------------------------------------
================================================================================================================

A0A3Z9JGR6_CAMJU 2	48.8	130.3	1.2e-33	197	Campylobacter jejuni	Glycosyltransferase family 2 protein (Fragment)      
----------------------------------------------------------------------------------------------------------------	
Target-env-start	Target-env-end	Target-ali-start	Target-ali-end	Query-start	Query-end	E-value 	
----------------------------------------------------------------------------------------------------------------		
1	87	1	85	7	91	
QUERY  kpkisiIIPvYntekyikkcldsllkqtyknfeiIivdDgS.tDnskkilkkydkkd.kiikiikenknsGsvksrnkgiknakgdY
MATCH  ++ki ++IP+Yn eky+ +clds+++qty n+eiI+v+DgS +  s++i k+y  kd +i ++ k+n+  G++ +rn+gi++ +g+Y
PP     699**************************************555589********8845666666665..****************9
TARGET MKKIGVVIPIYNVEKYLRECLDSVINQTYTNLEIILVNDGStDEHSLNIAKEYTLKDkRITLFDKKNG--GLSSARNIGIEYFSGEY
----------------------------------------------------------------------------------------------------------------
Target-env-start	Target-env-end	Target-ali-start	Target-ali-end	Query-start	Query-end	E-value 	
----------------------------------------------------------------------------------------------------------------		
88	368	109	356	64	306	
QUERY  iikiikenknsGsvksrnkgiknak...gdYiaflDsDDyinknfleklvkylekkdidliisnfkifydlneegfkiehnsky.....keleikkskknfik.......ikiiipwakvfkkelfeaekykllienikyeDillsyqllnkekkikfindklgeYerirkpnnkslilnfndfwikkkiynetifeikdisleisklvkklilnqrikvkfikilrnkklvkqrlhglifslikkkikivisefkkk
MATCH   ++i+k  k s  ++++ k ++n +    dYi+flDsD+y + n++e++v  +  k++d++ +++ ++y+ n   +k++h++        + e  +++k++++         i++ w+ +++ ++++++k k+  + i +eDi + + l+  ++ki+ +++kl+   r+r  n++s+  + + + +  ++++++++++++  +e++++ k+ +   +   k+i++++++k  +++  ++ f+ + +k+   i++fkk 
PP     444555544.3358898899999998889********************9666..9***********99998...666664433344452233456677777799999999******************55555.566699********************99988.6655.666666555557777777777888888888666666666.5555556777899999999988888888888888888888555554
TARGET PYNIYKAYK-SSQAFNNEKDLTNFTypsIDYIIFLDSDNYWKLNCIEECVIRM--KNVDVLWFDHDCTYEDN---IKNKHKKTRmeifdFKKECIITPKEYANralsvgsRDISFGWNGMIDFNFLKQIKLKFI-NFIINEDIHFGIILFASANKIYVLSQKLYLC-RLRA-NSISNHDKKITKANVSEYFKDIYETFGENAKEAKNYLKA-ASRVITALKLIEFFKDQKNENALAIKETFLPCYAKKALMIKKFKKD
----------------------------------------------------------------------------------------------------------------
================================================================================================================

A0A3X8JBK2_CAMJU 2	48.5	130.2	1.2e-33	197	Campylobacter jejuni	Glycosyltransferase family 2 protein (Fragment)      
----------------------------------------------------------------------------------------------------------------	
Target-env-start	Target-env-end	Target-ali-start	Target-ali-end	Query-start	Query-end	E-value 	
----------------------------------------------------------------------------------------------------------------		
1	87	1	85	7	91	
QUERY  kpkisiIIPvYntekyikkcldsllkqtyknfeiIivdDgS.tDnskkilkkydkkd.kiikiikenknsGsvksrnkgiknakgdY
MATCH  ++ki ++IP+Yn eky+ +clds+++qty n+eiI+v+DgS +  s++i k+y  kd +i ++ k+n+  G++ +rn+gi++ +g+Y
PP     699**************************************555589********8845666666665..****************9
TARGET MKKIGVVIPIYNVEKYLRECLDSVINQTYTNLEIILVNDGStDEHSLNIAKEYTLKDkRITLFDKKNG--GLSSARNIGIEYFSGEY
----------------------------------------------------------------------------------------------------------------
Target-env-start	Target-env-end	Target-ali-start	Target-ali-end	Query-start	Query-end	E-value 	
----------------------------------------------------------------------------------------------------------------		
88	363	109	355	64	305	
QUERY  iikiikenknsGsvksrnkgiknak...gdYiaflDsDDyinknfleklvkylekkdidliisnfkifydlneegfkiehnsky.....keleikkskknfik.......ikiiipwakvfkkelfeaekykllienikyeDillsyqllnkekkikfindklgeYerirkpnnkslilnfndfwikkkiynetifeikdisleisklvkklilnqrikvkfikilrnkklvkqrlhglifslikkkikivisefkk
MATCH   ++i+k  k s  ++++ k ++n +    dYi+flDsD+y + n++e++v  +  k++d++ +++ ++y+ n   +k++h++        + e  +++k++++         i++ w+ +++ ++++++k k+  + i +eDi + + l+  ++ki+ +++kl+   r+r  n++s+  + + + +  ++++++++++++  +e++++ k+ +   +   k+i++++++k  +++  ++ f+ + +k+   i++fkk
PP     444555544.3358898899999998889********************9666..9***********99998...666664433344452233456677777799999999******************55555.566699********************99988.6655.666666555557777777777888888888666666666.555555677789999999998888888888888888888855554
TARGET PYNIYKAYK-SSQAFNNEKDLTNFTypsIDYIIFLDSDNYWKLNCIEECVIRM--KNVDVLWFDHDCTYEDN---IKNKHKKTRmeifdFKKECIITPKEYANralsvgsRDISFGWNGMIDFNFLKQIKLKFI-NFIINEDIHFGIILFASANKIYVLSQKLYLC-RLRA-NSISNHDKKITKANVSEYFKDIYETFGENAKEAKNYLKA-ASRVITALKLIEFFKDQKNENALAIKETFLPCYAKKALMIKKFKK
----------------------------------------------------------------------------------------------------------------
================================================================================================================

A0A3X8T014_CAMJU 2	51.5	130.2	1.3e-33	197	Campylobacter jejuni	Glycosyltransferase family 2 protein (Fragment)      
----------------------------------------------------------------------------------------------------------------	
Target-env-start	Target-env-end	Target-ali-start	Target-ali-end	Query-start	Query-end	E-value 	
----------------------------------------------------------------------------------------------------------------		
1	88	1	85	7	91	
QUERY  kpkisiIIPvYntekyikkcldsllkqtyknfeiIivdDgS.tDnskkilkkydkkd.kiikiikenknsGsvksrnkgiknakgdY
MATCH  ++k+ ++IP+Yn eky+k+clds+++qty n+eiI+v+DgS + ns++i k+y  kd +ii++ k+n+  G++ +rn+gi++ +g+Y
PP     699**************************************8889**********8857888888887..****************9
TARGET MKKVGVVIPIYNVEKYLKECLDSVINQTYTNLEIILVNDGStDENSLNIAKEYTLKDkRIILFDKKNG--GLSSARNVGIEYFSGEY
----------------------------------------------------------------------------------------------------------------
Target-env-start	Target-env-end	Target-ali-start	Target-ali-end	Query-start	Query-end	E-value 	
----------------------------------------------------------------------------------------------------------------		
88	355	121	353	77	300	
QUERY  vksrnkgiknak...gdYiaflDsDDyinknfleklvkylekkd.idliisnfkifydlneeg.........fkiehnsky........keleikkskknfikikiiipwakvfkkelfeaekykllienikyeDillsyqllnkekkikfindklgeYerirkpnnkslilnfndfwikkkiynetifeikdisleisklvkk.liln.qrikvkfikilrnkklvkqrlhglifslikkkikivi
MATCH  ++++ + ++n +    dYi+flDsDDy + n++e++v  +   d +d++ ++   + d ++           +       +           + k+ ++n+ik  + + w+ +++ +++++ k+k++ + i+ eD l+ + l++++k+i+  ++ ++ Y rir  n+ ++  + + + +   ++++++ ++++    +++++k+  ++   +  v f + + +kk+   ++++ ++++ik+ +ki+ 
PP     5666677777777779************************...55****999999555544434555555552.......03333333344558999999998.9**********************.*******************************.7777.6666666655577777777776666666665555555553444445555677888888888888888888888888777764
TARGET AFNNEQDLTNFTypiIDYIIFLDSDDYWELNCIEECVPRM---DgVDVVWFDSIEYHDIEKSYfkhhsrlkdI-------NikkecrinPIEWLKLLRQNKIK-DFAFAWSGIIDFDYIKDKKMKFK-DAIFAEDHLFGILLFSQAKNIYVYPKVFYYY-RIRA-NSLTNQDKKITKDNILPYFKDIFIAFEENATLAKEYFKYvSWVEtSLELVRFVENYHDKKISSLLKDTILYFYIKNAFKIKK
----------------------------------------------------------------------------------------------------------------
================================================================================================================

A0A3X9CXP1_CAMJU 2	51.2	130.2	1.3e-33	197	Campylobacter jejuni	Glycosyltransferase family 2 protein (Fragment)      
----------------------------------------------------------------------------------------------------------------	
Target-env-start	Target-env-end	Target-ali-start	Target-ali-end	Query-start	Query-end	E-value 	
----------------------------------------------------------------------------------------------------------------		
1	87	1	85	7	91	
QUERY  kpkisiIIPvYntekyikkcldsllkqtyknfeiIivdDgS.tDnskkilkkydkkd.kiikiikenknsGsvksrnkgiknakgdY
MATCH  ++ki ++IP+Yn eky+ +clds+++qty n+eiI+v+DgS +  s++i k+y  kd +i ++ k+n+  G++ +rn+gi++ +g+Y
PP     699**************************************555589********8845666666665..****************9
TARGET MKKIGVVIPIYNVEKYLRECLDSVINQTYTNLEIILVNDGStDEHSLNIAKEYTLKDkRITLFDKKNG--GLSSARNIGIEYFSGEY
----------------------------------------------------------------------------------------------------------------
Target-env-start	Target-env-end	Target-ali-start	Target-ali-end	Query-start	Query-end	E-value 	
----------------------------------------------------------------------------------------------------------------		
88	381	109	374	64	324	
QUERY  iikiikenknsGsvksrnkgiknak...gdYiaflDsDDyinknfleklvkylekkdidliisnfkifydlneegfkiehnsky.....keleikkskknfik.......ikiiipwakvfkkelfeaekykllienikyeDillsyqllnkekkikfindklgeYerirkpnnkslilnfndfwikkkiynetifeikdisleisklvkklilnqrikvkfikilrnkklvkqrlhglifslikkkikivisefkkklkeftemllnnksiiiik
MATCH   ++i+k  k s  ++++ k ++n +    dYi+flDsD+y + n++e++v  +  k++d++ +++ ++y+ n   +k++h++        + e  +++k++++         i++ w+ +++ ++++++k k+  + i +eDi + + l+  ++ki+ +++kl+   r+r  n++s+  + + + +  ++++++++++++  +e++++ k+ +   +   k+i++++++k  +++  ++ f+ + +k+   i++fkk   + +e l  +k+ i +k
PP     444555544.3358898899999998889********************9666..9***********99998...5666644333444522334566666777999999999*****************55555.566699********************99988.6655.666666555557777777777888888888776666666.5555666778999999999999999999999999999999777777666667777777776665
TARGET PYNIYKAYK-SSQAFNNEKDLTNFTypsIDYIIFLDSDNYWKLNCIEECVIRM--KNVDVLWFDHDCTYEDN---IKNKHKKTRmeifdFKKECIITPKEYANralsigsRDISFGWNGMIDFNFLKQIKLKFI-NFIINEDIHFGIILFASANKIYVLSQKLYLC-RLRA-NSISNHDKKITKANVSEYFKDIYETFGENAKEAKNYLKA-ASRVITALKLIEFFKDQKNENALAIKETFLPCYAKKALMIKKFKKDPLNLKEQLVLIKPFIQTK
----------------------------------------------------------------------------------------------------------------
================================================================================================================

A0A3X8PI96_CAMJU 1	12.3	130.1	1.3e-33	197	Campylobacter jejuni	Glycosyltransferase family 2 protein (Fragment)      
----------------------------------------------------------------------------------------------------------------	
Target-env-start	Target-env-end	Target-ali-start	Target-ali-end	Query-start	Query-end	E-value 	
----------------------------------------------------------------------------------------------------------------		
1	200	1	198	7	204	
QUERY  kpkisiIIPvYntekyikkcldsllkqtyknfeiIivdDgStDnskkilkkydkkdkiikiikenknsGsvksrnkgiknakgdYiaflDsDDyinknfleklvkylekkdidliisnfkifydlneegfkiehnskykeleikkskknfik......ikiiipwakvfkkelfeaekyklli.enikye.Dillsyqllnkekki
MATCH  +p +siIIP +n+ ++i+++l+s ++qt k++ei+i+dD+S+Dns++i+ +++kkd++iki ++++n G  +srn g+  ++ d+i+flDsDD ++ +++e   k + kk +dl++++ ++   +++   ++ +++        +++k+f+       +     wak+f+k+++ +  +k +i e ++y  D+l+ y ++ +++ki
PP     6889*******************************************************************************************************.999**********432222..333332222.....2233332223333323335667************77777755555655*****99999*9998
TARGET MPQLSIIIPLFNSCDFISRALQSCINQTLKDIEILIIDDKSKDNSLNIVLEFAKKDPRIKIFQNEENLGTFASRNLGVLHSNSDFIMFLDSDDFLTLDACEIAFKEM-KKGFDLLCFDAFVHRVKTK--QFYRFKQDE-----VLNQKEFLEflskqrHFCWSVWAKCFRKDIILKSFEKIKIdERLSYGeDVLFCYVYFMFCEKI
----------------------------------------------------------------------------------------------------------------
================================================================================================================

A0A3X8UTC4_CAMJU 1	17.0	130.1	1.4e-33	197	Campylobacter jejuni	Glycosyltransferase family 2 protein (Fragment)      
----------------------------------------------------------------------------------------------------------------	
Target-env-start	Target-env-end	Target-ali-start	Target-ali-end	Query-start	Query-end	E-value 	
----------------------------------------------------------------------------------------------------------------		
1	165	1	165	7	171	
QUERY  kpkisiIIPvYntekyikkcldsllkqtyknfeiIivdDgStDnskkilkkydkkdkiikiikenknsGsvksrnkgiknakgdYiaflDsDDyinknfleklvkylekkdidliisnfkifydlneegfkiehnsky..keleikkskknfik..ikiiipwakvfkk
MATCH  +pkisiI P++n ekyi k+l+s ++q+ k++eiI+vdD+ +D+s++i k+y+kkd +ikii +++n  +  +r  g+k a+  Yi+flD DDy++ n++e++v++l++++idl+ +n ++  ++n    kie ++ +  k  ++k + k+ +k  + + + wakv+kk
PP     79****************************************************887**************************************************6666**********54444....444433331211222333333222446667778888775
TARGET MPKISIILPTFNVEKYIAKALESCINQSFKDIEIIVVDDCGSDKSIDIAKEYAKKDDRIKIIHNEENLKLLRARYEGVKVANSPYIMFLDPDDYLELNACEECVRILKNNEIDLLFFNAFVLENNN----KIERKLNFqeKCYAKKDFLKELLKtkNLFWTVWAKVIKK
----------------------------------------------------------------------------------------------------------------
================================================================================================================

A0A563AC89_CAMJU 2	57.7	130.1	1.4e-33	197	Campylobacter jejuni	Glycosyltransferase family 2 protein      
----------------------------------------------------------------------------------------------------------------	
Target-env-start	Target-env-end	Target-ali-start	Target-ali-end	Query-start	Query-end	E-value 	
----------------------------------------------------------------------------------------------------------------		
1	87	1	85	7	91	
QUERY  kpkisiIIPvYntekyikkcldsllkqtyknfeiIivdDgS.tDnskkilkkydkkd.kiikiikenknsGsvksrnkgiknakgdY
MATCH  ++k+ ++IP+Yn eky+k+clds+++qty n+eiI+v+DgS + ns++i k+y  kd +ii++ k+n+  G++ +rn+gi++ +g+Y
PP     699**************************************8889**********8857888888887..****************9
TARGET MKKVGVVIPIYNVEKYLKECLDSVINQTYTNLEIILVNDGStDENSLNIAKEYTLKDkRIILFDKKNG--GLSSARNVGIEYFSGEY
----------------------------------------------------------------------------------------------------------------
Target-env-start	Target-env-end	Target-ali-start	Target-ali-end	Query-start	Query-end	E-value 	
----------------------------------------------------------------------------------------------------------------		
99	388	121	380	77	327	
QUERY  vksrnkgiknak...gdYiaflDsDDyinknfleklvkylekkd.idliisnfkifydlneeg.........fkiehnsky........keleikkskknfikikiiipwakvfkkelfeaekykllienikyeDillsyqllnkekkikfindklgeYerirkpnnkslilnfndfwikkkiynetifeikdisleisklvkk.liln.qrikvkfikilrnkklvkqrlhglifslikkkikivi.sefkkklkeftemllnnksiiiikkni
MATCH  ++++ + ++n +    dYi+flDsDDy + n++e++v  +   d +d++ ++   + d ++           +       +           + k+ ++n+ik  + + w+ +++ +++++ k+k++ + i+ eD l+ + l++++k+i+  ++ ++ Y rir  n+ ++  + + + +   ++++++ ++++    +++++k+  ++   +  v f + + +kk+   ++++ ++++ik+ +ki+   + +  +ke ++  l+ ++i++i+ ++
PP     4666677777777779************************...55****999999555544434555555552.......03333333344558999999998.9**********************.*******************************.7777.666666665557777777777666666666555555555444444556677899999999999889999999999988888745555555555433.3444444433333
TARGET AFNNEQDLTNFTypiIDYIIFLDSDDYWELNCIEECVPRM---DgVDVVWFDSIEYHDIEKSYfkhhsrlkdI-------NikkecrinPIEWLKLLRQNKIK-DFAFAWSGIIDFDYIKDKKMKFK-DAIFAEDHLFGILLFSQAKNIYVYPKVFYYY-RIRA-NSLTNQDKKITKDNILPYFKDIFIAFEENATLAKEYFKYvSWVEtSLELVRFVENYHDKKISSLLKDTILYFYIKNAFKIKKfDKDPLCIKEKLQL-LKPYKISKIRYKV
----------------------------------------------------------------------------------------------------------------
================================================================================================================

A0A3Z8TT03_CAMJU 1	14.0	130.1	1.4e-33	197	Campylobacter jejuni	Glycosyltransferase family 2 protein (Fragment)      
----------------------------------------------------------------------------------------------------------------	
Target-env-start	Target-env-end	Target-ali-start	Target-ali-end	Query-start	Query-end	E-value 	
----------------------------------------------------------------------------------------------------------------		
1	216	1	210	7	216	
QUERY  kpkisiIIPvYntekyikkcldsllkqtyknfeiIivdDgStDnskkilkkydkkdkiikiikenknsGsvksrnkgiknakgdYiaflDsDDyinknfleklvkylekkdidliisnfkifydlneegfkiehnskykeleikkskknfik...ikiiipwakvfkkelfeaekyklli.enikye.DillsyqllnkekkikfindklgeYer
MATCH  +p +siIIP +n+ ++i+++l+s ++qt k++ei+i+d++S+Dns++++ +++kkd++iki ++++n G  +srn g+  ++ d+i+flDsDD ++ +++e   k + kk +dl++++ ++   ++++  ++ +++    + ++k + +f+    +     wak+f+k+++ +  +k +i e ++y  D+l+ y ++ +++ki  ++  ++ Ye+
PP     6889*******************************************************************************************************.999**********4333332..33332222..2233334444432222235566************77777755555656*************************54
TARGET MPQLSIIIPLFNSCDFISRALQSCINQTLKDIEILIIDNKSKDNSLNMVLEFAKKDPRIKIFQNEENLGTFASRNLGVLHSSSDFIMFLDSDDFLTLDACEITFKEM-KKGFDLLCFDAFVHRVKTKQ--FYRFKQDE--VFNQKEFLDFLSkqrHFCWSVWAKCFRKDIILKSFEKIKIdERLSYGeDVLFCYVYFMFCEKIAVFKTCIYHYEF
----------------------------------------------------------------------------------------------------------------
================================================================================================================

A0A3Z8N9U2_CAMJU 2	55.9	130.1	1.4e-33	197	Campylobacter jejuni	Glycosyltransferase family 2 protein (Fragment)      
----------------------------------------------------------------------------------------------------------------	
Target-env-start	Target-env-end	Target-ali-start	Target-ali-end	Query-start	Query-end	E-value 	
----------------------------------------------------------------------------------------------------------------		
1	88	1	85	7	91	
QUERY  kpkisiIIPvYntekyikkcldsllkqtyknfeiIivdDgS.tDnskkilkkydkkd.kiikiikenknsGsvksrnkgiknakgdY
MATCH  ++k+ ++IP+Yn eky+k+clds+++qty n+eiI+v+DgS + ns++i k+y  kd +ii++ k+n+  G++ +rn+gi++ +g+Y
PP     699**************************************8889**********8857888888887..****************9
TARGET MKKVGVVIPIYNVEKYLKECLDSVINQTYTNLEIILVNDGStDENSLNIAKEYTLKDkRIILFDKKNG--GLSSARNVGIEYFSGEY
----------------------------------------------------------------------------------------------------------------
Target-env-start	Target-env-end	Target-ali-start	Target-ali-end	Query-start	Query-end	E-value 	
----------------------------------------------------------------------------------------------------------------		
88	380	121	375	77	322	
QUERY  vksrnkgiknak...gdYiaflDsDDyinknfleklvkylekkd.idliisnfkifydlneeg.........fkiehnsky........keleikkskknfikikiiipwakvfkkelfeaekykllienikyeDillsyqllnkekkikfindklgeYerirkpnnkslilnfndfwikkkiynetifeikdisleisklvkk.liln.qrikvkfikilrnkklvkqrlhglifslikkkikivi.sefkkklkeftemllnnksiii
MATCH  ++++ + ++n +    dYi+flDsDDy + n++e++v  +   d +d++ ++   + d ++           +       +           + k+ ++n+ik  + + w+ +++ +++++ k+k++ + i+ eD l+ + l++++k+i+  ++ ++ Y rir  n+ ++  + + + +   ++++++ ++++    +++++k+  ++   +  v f + + +kk+   ++++ ++++ik+ +ki+   + +  +ke ++  l+ ++i++
PP     5666677777777779************************...55****999999555544434555555552.......03333333344558999999998.9**********************.*******************************.7777.666666665557777777777666666666555555555444444555667788888888888888888888888888877744555555544422.33333333
TARGET AFNNEQDLTNFTypiIDYIIFLDSDDYWELNCIEECVPRM---DgVDVVWFDSIEYHDIEKSYfkhhsrlkdI-------NikkecrinPIEWLKLLRQNKIK-DFAFAWSGIIDFDYIKDKKMKFK-DAIFAEDHLFGILLFSQAKNIYVYPKVFYYY-RIRA-NSLTNQDKKITKDNILPYFKDIFIAFEENATLAKEYFKYvSWVEtSLELVRFVENYHDKKISSLLKDTILYFYIKNAFKIKKfDKDPLCIKEKLQL-LKPYKISK
----------------------------------------------------------------------------------------------------------------
================================================================================================================

A0A2U0QT47_CAMJU 2	57.4	130.0	1.4e-33	197	Campylobacter jejuni	Glycosyltransferase family 2 protein      
----------------------------------------------------------------------------------------------------------------	
Target-env-start	Target-env-end	Target-ali-start	Target-ali-end	Query-start	Query-end	E-value 	
----------------------------------------------------------------------------------------------------------------		
1	87	1	85	7	91	
QUERY  kpkisiIIPvYntekyikkcldsllkqtyknfeiIivdDgS.tDnskkilkkydkkdkiikiikenknsGsvksrnkgiknakgdY
MATCH  ++++ ++IP+Yn eky+k+clds+++qty n+eiI+v+DgS + ns++i k+y  kdk+i++ ++ knsG++ +rn+gi++ +g+Y
PP     68999************************************8889**********9954444444.478****************9
TARGET MKTVGVVIPIYNVEKYLKECLDSVINQTYTNLEIILVNDGStDENSLNIAKEYTLKDKRIILFDK-KNSGLSSARNVGIEYFSGEY
----------------------------------------------------------------------------------------------------------------
Target-env-start	Target-env-end	Target-ali-start	Target-ali-end	Query-start	Query-end	E-value 	
----------------------------------------------------------------------------------------------------------------		
90	388	121	380	77	327	
QUERY  vksrnkgiknak...gdYiaflDsDDyinknfleklvkylekkd.idliisnfkifydlneeg.........fkiehnsky........keleikkskknfikikiiipwakvfkkelfeaekykllienikyeDillsyqllnkekkikfindklgeYerirkpnnkslilnfndfwikkkiynetifeikdisleisklvkk.liln.qrikvkfikilrnkklvkqrlhglifslikkkikivi.sefkkklkeftemllnnksiiiikkni
MATCH  ++++ + ++n +    dYi+flDsDDy + n++e++v  +   d +d++ ++   + d ++           +       +           + k+ ++n+ik  + + w+ +++ +++++ k+k++ + i+ eD l+ + l++++k+i+  ++ ++ Y rir  n+ ++  + + + +   ++++++ ++++    +++++k+  ++   +  v f + + +kk+   ++++ ++++ik+ +ki+   + +  +ke ++  l+ ++i++i+ ++
PP     5666677777777779************************...55****999999555544434555555552.......03333333344558999999998.9**********************.*******************************.7777.666666665557777777777666666666555555555444444556677899999999999889999999999988888745555555555433.3444444433333
TARGET AFNNEQDLTNFTypiIDYIIFLDSDDYWELNCIEECVPRM---DgVDVVWFDSIEYHDIEKSYfkhhsrlkdI-------NikkecrinPIEWLKLLRQNKIK-DFAFAWSGIIDFDYIKDKKMKFK-DAIFAEDHLFGILLFSQAKNIYVYPKVFYYY-RIRA-NSLTNQDKKITKDNILPYFKDIFIAFEENATLAKEYFKYvSWVEtSLELVRFVENYHDKKISSLLKDTILYFYIKNAFKIKKfDKDPLCIKEKLQL-LKPYKISKIRYKV
----------------------------------------------------------------------------------------------------------------
================================================================================================================

A0A3X8S671_CAMJU 1	27.4	130.0	1.5e-33	197	Campylobacter jejuni	Glycosyltransferase family 2 protein (Fragment)      
----------------------------------------------------------------------------------------------------------------	
Target-env-start	Target-env-end	Target-ali-start	Target-ali-end	Query-start	Query-end	E-value 	
----------------------------------------------------------------------------------------------------------------		
1	274	1	242	7	238	
QUERY  kpkisiIIPvYntekyikkcldsllkqtyknfeiIivdDgStDnskkilkkydkkdkiikiikenknsGsvksrnkgiknak.gdYiaflDsDDyinknfleklvkyle.kkdidliisnfkifydlneeg..........fkiehnskykeleikkskknfikikiiipw...akvfkkelfeaekykllienik......yeDillsyqllnkekkikfindklgeYerirkpnnkslilnfnd.fwikkki
MATCH  +pkisiI P++n ekyi k+l+s ++qt k++eiI+vdD+ +D+s++i k+y+kkd++ikii ++kn G+  +r  g+k a  g Yi+flD DDy++ n++e++v++l+ +k+ d+i ++f +  + +             f                ++  i++k i  w   +k++k+e++ a  + +l + i        eD l+++ ++ ++ ki    ++++ Y +  + + +++  + ++  ++  k+
PP     79****************************************************999*************************9*************************73555********99.333332233433333220..........2233334444456666667666778999999998.55554444456677778*************************5555544444443322222222222
TARGET MPKISIILPTFNVEKYIAKALESCINQTFKDIEIIVVDDCGSDKSIDIAKEYAKKDERIKIIHNEKNLGLLRARYEGVKAAGgGGYIMFLDPDDYLELNACEECVRILNtEKESDFIWFDFIY-KRISGVInrgnflqdqtF----------TIFEYCENIIIQNKNICYWnlcSKLIKTEIYLAS-FSFLEKEILntrlimAEDALIYFFIILNCGKITTSAKNIYYYCENDNSSVGTNDIVKIEkNLQDEKM
----------------------------------------------------------------------------------------------------------------
================================================================================================================

A0A3X8Y821_CAMJU 2	48.6	130.0	1.5e-33	197	Campylobacter jejuni	Glycosyltransferase family 2 protein (Fragment)      
----------------------------------------------------------------------------------------------------------------	
Target-env-start	Target-env-end	Target-ali-start	Target-ali-end	Query-start	Query-end	E-value 	
----------------------------------------------------------------------------------------------------------------		
1	87	1	85	7	91	
QUERY  kpkisiIIPvYntekyikkcldsllkqtyknfeiIivdDgS.tDnskkilkkydkkd.kiikiikenknsGsvksrnkgiknakgdY
MATCH  ++ki ++IP+Yn eky+ +clds+++qty n+ei +v+DgS + ns++i kky  kd +i ++ k+n+  G++ +rn+gi++ +g+Y
PP     699**************************************8889**********8845666666665..****************9
TARGET MKKIGVVIPIYNVEKYLRECLDSVINQTYTNLEIMLVNDGStDENSLNIAKKYTLKDkRITLFDKKNG--GLSSARNVGIEYFSGKY
----------------------------------------------------------------------------------------------------------------
Target-env-start	Target-env-end	Target-ali-start	Target-ali-end	Query-start	Query-end	E-value 	
----------------------------------------------------------------------------------------------------------------		
90	357	102	355	58	305	
QUERY  ydkkd.kiikiikenknsGsvksrnkgiknak...gdYiaflDsDDyinknfleklvkylekkdidliisnfkifydlneegfkiehnsky.....keleikkskknfik.......ikiiipwakvfkkelfeaekykllienikyeDillsyqllnkekkikfindklgeYerirkpnnkslilnfndfwikkkiynetifeikdisleisklvkklilnqrikvkfikilrnkklvkqrlhglifslikkkikivisefkk
MATCH  ++ ++ + ++i+k  k s  ++++ k ++n +    dYi+flDsD+y + n++e++v  +  k++d++ +++ ++y+ n   +k++h++        + e  +++k++++         i++ w+ +++ ++++++k k+  + i +eDi + + l+  ++ki+ +++kl+   r+r  n++s+  + + + +  ++++++++++++  +e++++ k+ +  ++   k+i++++++k  +++  ++ f+ + +k+   i++fkk
PP     4443334555555554.3468999999999999989********************9666..9***********99998...555553333344442334567788888899999999******************55555.566699********************99988.6655.666666665668888888888888888888776666666.666777788899999999999999999999999999888866665
TARGET FQLDNnNPYNIYKAYK-SSQAFNNEKDLTNFTypsIDYIIFLDSDNYWELNCIEECVIRM--KNVDVLWFDHDCTYEDN---IKNKHKKTRmeifnFKEECIITPKEYANralsvgsRDISFGWNGMIDFNFLKQIKLKFI-NFIINEDIHFGIILFASANKIYVLSQKLYLC-RLRA-NSISNHDKKITKANVSEYFKDIYETFGENAKEAKNYLKA-ASRIITALKLIEFFKDQKSENALAIKETFLPCYAKKALMIKKFKK
----------------------------------------------------------------------------------------------------------------
================================================================================================================

A0A3Z9LDG9_CAMJU 1	13.9	129.9	1.6e-33	197	Campylobacter jejuni	Glycosyltransferase family 2 protein (Fragment)      
----------------------------------------------------------------------------------------------------------------	
Target-env-start	Target-env-end	Target-ali-start	Target-ali-end	Query-start	Query-end	E-value 	
----------------------------------------------------------------------------------------------------------------		
1	214	1	210	7	216	
QUERY  kpkisiIIPvYntekyikkcldsllkqtyknfeiIivdDgStDnskkilkkydkkdkiikiikenknsGsvksrnkgiknakgdYiaflDsDDyinknfleklvkylekkdidliisnfkifydlneegfkiehnskykeleikkskknfik...ikiiipwakvfkkelfeaekyklli.enikye.DillsyqllnkekkikfindklgeYer
MATCH  +p +siIIP +n+ ++i+++l+s ++qt k++ei+i+d++S+Dns++++ +++kkd++iki ++++n G  +srn g+  ++ d+i+flDsDD ++ +++e   k + kk +dl++++ ++   ++++  ++ +++    + ++k + +f+    +     wak+f+k+++ +  +k +i e ++y  D+l+ y ++ +++ki  ++  ++ Ye+
PP     6889*******************************************************************************************************.999**********4333332..33332222..2233334444432222235566************77777755555656*************************55
TARGET MPQLSIIIPLFNSCDFISRALQSCINQTLKDIEILIIDNKSKDNSLNMVLEFAKKDPRIKIFQNEENLGTFASRNLGVLHSSSDFIMFLDSDDFLTLDACEITFKEM-KKGFDLLCFDAFVHRVKTKQ--FYRFKQDE--VFNQKEFLDFLSkqrHFCWSVWAKCFRKDIILKSFEKIKIdERLSYGeDVLFCYVYFMFCEKIAVFKTCIYHYEF
----------------------------------------------------------------------------------------------------------------
================================================================================================================

A0A400HPW0_CAMJU 1	23.6	129.8	1.6e-33	197	Campylobacter jejuni	Glycosyltransferase family 2 protein (Fragment)      
----------------------------------------------------------------------------------------------------------------	
Target-env-start	Target-env-end	Target-ali-start	Target-ali-end	Query-start	Query-end	E-value 	
----------------------------------------------------------------------------------------------------------------		
1	297	2	296	3	276	
QUERY  lkkskpkisiIIPvYntekyikkcldsllkqtyknfeiIivdDgStDnskkilkkydkkdkiikiikenknsGsvksrnkgiknakgdYiaflDsDDyinknfleklvkylekkdidliisnfkifydlneeg.....fkiehnskykeleikkskknfikikiiipwakvfkkelfeaekykllienik...yeDillsyqllnkekkikfindklgeYerirkpnnkslilnfndfwikkkiynetifeikdisleisklvkk..........liln.......................qrikvkfikilrn
MATCH  ++ + pk+si++P  n+  yi +c+ds+l+qt k++ei+++d +StD ++++lk+y+kkdk+  +i+ +k+   ++ +n gik akg+Y  +++sDDyi+ n +e l ++ +k+d +++ ++f+if   + e      ++ e +  yk ++ +k    f+    i p   +++++l+  +++kl    ++   y+D  l++q++  +k+i+fin+ ++   r  +pn+            ++k  ++++++++++ ++ ++l+k                                      +r+ ++f+kil++
PP     67789*****************************************************9966666666654.5899999********************************9999**********74444333677764444444444333.3455556667777777.669********55554..555566**********************88887.6666666............444445555566666666666665544444344321..1334444444555555555555556777777777766
TARGET MNYNTPKVSIVVPSLNSISYIRECIDSILNQTLKDIEILCIDANSTDGTLEVLKNYEKKDKRLRVIISDKK-SYGYQMNLGIKEAKGEYLGIVESDDYIKTNMYERLYEIAKKNDCEVVKGDFYIFAYGKTEYvnvlrNSCEDIYNYKVNW-NKDIRIFLGSDGINPI-GIYRLDLLRTNQIKLN--ETPgasYQDNGLWFQIFALAKSIYFINEAFYML-RRDNPNS------------SVKSKEKVYCACEEYDFIRDFLKKHpdlektlapiC--AlhrfgnymftleriderykldflKRFSQDFRKILKD
----------------------------------------------------------------------------------------------------------------
================================================================================================================

A0A3Z9LDP8_CAMJU 1	36.5	129.8	1.7e-33	197	Campylobacter jejuni	Glycosyltransferase family 2 protein (Fragment)      
----------------------------------------------------------------------------------------------------------------	
Target-env-start	Target-env-end	Target-ali-start	Target-ali-end	Query-start	Query-end	E-value 	
----------------------------------------------------------------------------------------------------------------		
1	259	2	250	5	245	
QUERY  kskpkisiIIPvYntekyikkcldsllkqtyknfeiIivdDgStDnskkilkkydkkd.kiikiikenknsGs.vksrnkgiknakgdYiaflDsDDyinknfleklvkylekkdidliisnfkifydlneeg..fkiehnskykeleikkskknfik.ikiiipwakvfkkelfeae....kykllienik.......yeDillsyqllnkekkikfindklgeYerirkpnnksliln.fndfwikkkiynetife
MATCH  +++p++siIIP+Yn e++i++c++s+++qty n+eiI+vdDgStDn++kilk+++ ++ +  k +  n+  G+ +   n g+k+akg++ ++lDsDD i++ flek +ky++++ +d+i  + k+ + +n+ +    i++ns++    i+ ++      ++ ii  +++f+ +++ ++     yk++i++i        + D++ +   l ++kki fi+  ++ Y +++ ++  + i++   d w+  + ++++ ++
PP     799*****************************************************7744.44444443.254155556********************************7777**********7766665545445555555....4333333..3444444445666666666666666444444444443344425599999999999**************.6666444444444433355444444443333
TARGET EKNPLVSIIIPCYNAENFIENCINSIINQTYINYEIICVDDGSTDNTLKILKNLSINNsR-LKAYSINH-TGIpSVVKNYGLKLAKGEFLLILDSDDMITEYFLEKGIKYFQDNLVDIILYPVKFMFSNNNYKiiGGIYNNSLN----ISDVNYL--GaTNKIISGRDAFRFSIYNKLigfpFYKKTIDKIInfneesfNGDEYSFREHLLQAKKIAFIDTEFYVY-NFNQESITKKIGVhHWDTWKTWFNLEKLAQK
----------------------------------------------------------------------------------------------------------------
================================================================================================================

Q6T616_CAMJU 1	26.7	129.7	1.8e-33	197	Campylobacter jejuni	Putative glycosyltransferase      
----------------------------------------------------------------------------------------------------------------	
Target-env-start	Target-env-end	Target-ali-start	Target-ali-end	Query-start	Query-end	E-value 	
----------------------------------------------------------------------------------------------------------------		
23	295	25	273	3	253	
QUERY  lkkskpkisiIIPvYntekyikkcldsllkqtyknfeiIivdDgStDnskkilkkydkkdkiikiikenknsGsvksrnkgiknakgdYiaflDsDDyinknfleklvkylekkdidliisnfkifydlneegfkiehnskykeleikkskknfik...ikiiipwakvfkkelfeaekyklli.enikye.DillsyqllnkekkikfindklgeYerirkpnnksliln......fndfwikkkiynetifeikdislei
MATCH  + k++p +siIIP +n+ ++i+++l+s ++qt k++ei+i+d++S+Dns++++ +++kkd++i i ++++n G  +srn g+  ++ d+i+flDsDD ++ +++e   k + kk +dl++++ ++   ++++  ++ +++    + ++k + +f+    +     wak+f+k+++ +  +k +i e ++y  D+l+ y ++ +++ki  ++  ++ Y +++ ++ ++++++      ++d++++ +++ +       +sl+ 
PP     679************************************************************************************************************.999**********4333332..33332222..2233334444432222235566************77777755555656*************************.77777777777665411113334444444433.......33322
TARGET FRKNMPQLSIIIPLFNSCDFISRALQSCINQTLKDIEILIIDNKSKDNSLNMVLEFAKKDPRITIFQNEENLGTFASRNLGVLHSSSDFIMFLDSDDFLTLDACEITFKEM-KKGFDLLCFDAFVHRVKTKQ--FYRFKQDE--VFNQKEFLDFLSkqrHFCWSVWAKCFRKDIILKSFEKIKIdERLSYGeDVLFCYVYFMFCEKIAVFKTCIYHY-EFNPNGRYENKNKeilnqnYYDKKKSNELIRK-------LSLDF
----------------------------------------------------------------------------------------------------------------
================================================================================================================

Q7BC53_CAMJU 2	56.7	129.7	1.8e-33	197	Campylobacter jejuni	Glycosyltransferase      
----------------------------------------------------------------------------------------------------------------	
Target-env-start	Target-env-end	Target-ali-start	Target-ali-end	Query-start	Query-end	E-value 	
----------------------------------------------------------------------------------------------------------------		
1	89	1	85	7	91	
QUERY  kpkisiIIPvYntekyikkcldsllkqtyknfeiIivdDgS.tDnskkilkkydkkd.kiikiikenknsGsvksrnkgiknakgdY
MATCH  ++++ ++IP+Yn eky+k+clds+++qty n+eiI+v+DgS + ns++i k+y  kd +ii++ k+n+  G++ +rn+gi++ +g+Y
PP     68999************************************8889**********8857888888887..****************9
TARGET MKTVGVVIPIYNVEKYLKECLDSVINQTYTNLEIILVNDGStDENSLNIAKEYTLKDkRIILFDKKNG--GLSSARNVGIEYFSGEY
----------------------------------------------------------------------------------------------------------------
Target-env-start	Target-env-end	Target-ali-start	Target-ali-end	Query-start	Query-end	E-value 	
----------------------------------------------------------------------------------------------------------------		
88	388	121	380	77	327	
QUERY  vksrnkgiknak...gdYiaflDsDDyinknfleklvkylekkd.idliisnfkifydlneeg.........fkiehnsky........keleikkskknfikikiiipwakvfkkelfeaekykllienikyeDillsyqllnkekkikfindklgeYerirkpnnkslilnfndfwikkkiynetifeikdisleisklvkk.liln.qrikvkfikilrnkklvkqrlhglifslikkkikivi.sefkkklkeftemllnnksiiiikkni
MATCH  ++++ + ++n +    dYi+flDsDDy + n++e++v  +   d +d++ ++   + d ++           +       +           + k+ ++n+ik  + + w+ +++ +++++ k+k++ + i+ eD l+ + l++++k+i+  ++ ++ Y rir  n+ ++  + + + +   ++++++ ++++    +++++k+  ++   +  v f + + +kk+   ++++ ++++ik+ +ki+   + +  +ke ++  l+ ++i++i+ ++
PP     5666677777777779************************...55****999999555544434555555552.......03333333344558999999998.9**********************.*******************************.7777.666666665557777777777666666666555555555444444556677899999999999889999999999988888745555555555433.3444444433333
TARGET AFNNEQDLTNFTypiIDYIIFLDSDDYWELNCIEECVPRM---DgVDVVWFDSIEYHDIEKSYfkhhsrlkdI-------NikkecrinPIEWLKLLRQNKIK-DFAFAWSGIIDFDYIKDKKMKFK-DAIFAEDHLFGILLFSQAKNIYVYPKVFYYY-RIRA-NSLTNQDKKITKDNILPYFKDIFIAFEENATLAKEYFKYvSWVEtSLELVRFVENYHDKKISSLLKDTILYFYIKNAFKIKKfDKDPLCIKEKLQL-LKPYKISKIRYKV
----------------------------------------------------------------------------------------------------------------
================================================================================================================

A0A3X8LP86_CAMJU 2	43.8	129.7	1.8e-33	197	Campylobacter jejuni	Glycosyltransferase family 2 protein (Fragment)      
----------------------------------------------------------------------------------------------------------------	
Target-env-start	Target-env-end	Target-ali-start	Target-ali-end	Query-start	Query-end	E-value 	
----------------------------------------------------------------------------------------------------------------		
1	87	1	85	7	91	
QUERY  kpkisiIIPvYntekyikkcldsllkqtyknfeiIivdDgS.tDnskkilkkydkkd.kiikiikenknsGsvksrnkgiknakgdY
MATCH  ++ki ++IP+Yn eky+ +clds+++qty n+eiI+v+DgS +  s++i k+y  kd +i ++ k+n+  G++ +rn+gi++ +g+Y
PP     699**************************************555589********8845666666665..****************9
TARGET MKKIGVVIPIYNVEKYLRECLDSVINQTYTNLEIILVNDGStDEHSLNIAKEYTLKDkRITLFDKKNG--GLSSARNIGIEYFSGEY
----------------------------------------------------------------------------------------------------------------
Target-env-start	Target-env-end	Target-ali-start	Target-ali-end	Query-start	Query-end	E-value 	
----------------------------------------------------------------------------------------------------------------		
88	343	109	332	64	282	
QUERY  iikiikenknsGsvksrnkgiknak...gdYiaflDsDDyinknfleklvkylekkdidliisnfkifydlneegfkiehnsky.....keleikkskknfik.......ikiiipwakvfkkelfeaekykllienikyeDillsyqllnkekkikfindklgeYerirkpnnkslilnfndfwikkkiynetifeikdisleisklvkklilnqrikvkfikilrnkklvkq
MATCH   ++i+k  k s  ++++ k ++n +    dYi+flDsD+y + n++e++v  +  k++d++ +++ ++y+ n   +k++h++        + e  +++k++++         i++ w+ +++ ++++++k k+  + i +eDi + + l+  ++ki+ +++kl+   r+r  n++s+  + + + +  ++++++++++++  +e++++ k+ +   +   k+i++++++k  ++
PP     444555544.3358898899999998889********************9666..9***********99998...666664433344452233456677777799999999******************55555.566699********************99988.6655.666666555557777777777888888777666666665.3333334445555555555543
TARGET PYNIYKAYK-SSQAFNNEKDLTNFTypsIDYIIFLDSDNYWKLNCIEECVIRM--KNVDVLWFDHDCTYEDN---IKNKHKKTRmeifdFKKECIITPKEYANralsvgsRDISFGWNGMIDFNFLKQIKLKFI-NFIINEDIHFGIILFASANKIYVLSQKLYLC-RLRA-NSISNHDKKITKANVSEYFKDIYETFGENAKEAKNYLKA-ASRVITALKLIEFFKDQKNENA
----------------------------------------------------------------------------------------------------------------
================================================================================================================

A0A3Z9ZVW5_CAMJU 2	47.3	129.7	1.9e-33	197	Campylobacter jejuni	Glycosyltransferase family 2 protein (Fragment)      
----------------------------------------------------------------------------------------------------------------	
Target-env-start	Target-env-end	Target-ali-start	Target-ali-end	Query-start	Query-end	E-value 	
----------------------------------------------------------------------------------------------------------------		
1	87	1	85	7	91	
QUERY  kpkisiIIPvYntekyikkcldsllkqtyknfeiIivdDgS.tDnskkilkkydkkd.kiikiikenknsGsvksrnkgiknakgdY
MATCH  ++ki ++IP+Yn eky+ +clds+++qty n+ei +v+DgS + ns++i kky  kd +i ++ k+n+  G++ +rn+gi++ +g+Y
PP     699**************************************8889**********8845666666665..****************9
TARGET MKKIGVVIPIYNVEKYLRECLDSVINQTYTNLEIMLVNDGStDENSLNIAKKYTLKDkRITLFDKKNG--GLSSARNVGIEYFSGKY
----------------------------------------------------------------------------------------------------------------
Target-env-start	Target-env-end	Target-ali-start	Target-ali-end	Query-start	Query-end	E-value 	
----------------------------------------------------------------------------------------------------------------		
89	366	106	355	62	305	
QUERY  d.kiikiikenknsGsvksrnkgiknak...gdYiaflDsDDyinknfleklvkylekkdidliisnfkifydlneegfkiehnsky.....keleikkskknfik.......ikiiipwakvfkkelfeaekykllienikyeDillsyqllnkekkikfindklgeYerirkpnnkslilnfndfwikkkiynetifeikdisleisklvkklilnqrikvkfikilrnkklvkqrlhglifslikkkikivisefkk
MATCH    + ++i+k  k s  ++++ k ++n +    dYi+flDsD+y + n++e++v  +  k++d++ +++ ++y+ n   +k++h++        + e  +++k++++         i++ w+ +++ ++++++k k+  + i +eDi + + l+  ++ki+ +++kl+   r+r  n++s+  + + + +  ++++++++++++  +e++++ k+ +   +   k+i++++++k  +++  ++ f+ + +k+   i++fkk
PP     233445555554.3458899999999998889********************9666..9***********99998...555553333344442334567788888899999999******************55555.566699********************99988.6655.666666555557777777777888888888776666666.445555667788888888888888888888888888877755554
TARGET SnNPYNIYKAYK-SSQAFNNEKDLTNFTypsIDYIIFLDSDNYWELNCIEECVIRM--KNVDVLWFDHDCTYEDN---IKNKHKKTRmeifnFKEECIITPKEYANralsvgsRDISFGWNGMIDFNFLKQIKLKFI-NFIINEDIHFGIILFASANKIYVLSQKLYLC-RLRA-NSISNHDKKITKANVSEYFKDIYETFGENAKEAKNYLKA-ASRVITALKLIEFFKDQKSENALAIKETFLPCYAKKALMIKKFKK
----------------------------------------------------------------------------------------------------------------
================================================================================================================

A0A400AUE6_CAMJU 2	48.9	129.5	2.0e-33	197	Campylobacter jejuni	Glycosyltransferase family 2 protein (Fragment)      
----------------------------------------------------------------------------------------------------------------	
Target-env-start	Target-env-end	Target-ali-start	Target-ali-end	Query-start	Query-end	E-value 	
----------------------------------------------------------------------------------------------------------------		
1	87	1	85	7	91	
QUERY  kpkisiIIPvYntekyikkcldsllkqtyknfeiIivdDgS.tDnskkilkkydkkd.kiikiikenknsGsvksrnkgiknakgdY
MATCH  ++ki ++IP+Yn eky+ +clds+++qty n+ei +v+DgS + ns++i kky  kd +i ++ k+n+  G++ +rn+gi++ +g+Y
PP     699**************************************8889**********8845666666665..****************9
TARGET MKKIGVVIPIYNVEKYLRECLDSVINQTYTNLEIMLVNDGStDENSLNIAKKYTLKDkRITLFDKKNG--GLSSARNVGIEYFSGKY
----------------------------------------------------------------------------------------------------------------
Target-env-start	Target-env-end	Target-ali-start	Target-ali-end	Query-start	Query-end	E-value 	
----------------------------------------------------------------------------------------------------------------		
88	375	109	373	64	323	
QUERY  iikiikenknsGsvksrnkgiknak...gdYiaflDsDDyinknfleklvkylekkdidliisnfkifydlneegfkiehnsky.....keleikkskknfik.......ikiiipwakvfkkelfeaekykllienikyeDillsyqllnkekkikfindklgeYerirkpnnkslilnfndfwikkkiynetifeikdisleisklvkklilnqrikvkfikilrnkklvkqrlhglifslikkkikivisefkkklkeftemllnnksiiii
MATCH   ++i+k  k s  ++++ k ++n +    dYi+flDsD+y + n++e++v  +  k++d++ +++ ++y+ n   +k++h++        + e  +++k++++         i++ w+ +++ ++++++k k+  + i +eDi + + l+  ++ki+ +++kl+   r+r  n++s+  + + + +  ++++++++++++  +e++++ k+ +   +   k+i++++++k  +++  ++ f+ + +k+   i++fkk   + +e l  +k+ i +
PP     444555544.3358898899999998889********************9666..9***********99998...555553333344442334567788888899999999******************55555.566699********************99988.6655.666666555557777777777888888888776666666.555566677899999999999999999999999999999977777666666777777766655
TARGET PYNIYKAYK-SSQAFNNEKDLTNFTypsIDYIIFLDSDNYWELNCIEECVIRM--KNVDVLWFDHDCTYEDN---IKNKHKKTRmeifnFKEECIITPKEYANralsvgsRDISFGWNGMIDFNFLKQIKLKFI-NFIINEDIHFGIILFASANKIYVLSQKLYLC-RLRA-NSISNHDKKITKANVSEYFKDIYETFGENAKEAKNYLKA-ASRVITALKLIEFFKDQKSENALAIKETFLPCYAKKALMIKKFKKDPLNLKEQLVLIKPFIQT
----------------------------------------------------------------------------------------------------------------
================================================================================================================

A0A3Z9I4C5_CAMJU 2	56.6	129.5	2.1e-33	197	Campylobacter jejuni	Glycosyltransferase family 2 protein (Fragment)      
----------------------------------------------------------------------------------------------------------------	
Target-env-start	Target-env-end	Target-ali-start	Target-ali-end	Query-start	Query-end	E-value 	
----------------------------------------------------------------------------------------------------------------		
1	87	1	85	7	91	
QUERY  kpkisiIIPvYntekyikkcldsllkqtyknfeiIivdDgS.tDnskkilkkydkkd.kiikiikenknsGsvksrnkgiknakgdY
MATCH  ++++ ++IP+Yn eky+k+clds+++qty n+eiI+v+DgS + ns++i k+y  kd +ii++ k+n+  G++ +rn+gi++ +g+Y
PP     68999************************************8889**********8857888888887..****************9
TARGET MKTVGVVIPIYNVEKYLKECLDSVINQTYTNLEIILVNDGStDENSLNIAKEYTLKDkRIILFDKKNG--GLSSARNVGIEYFSGEY
----------------------------------------------------------------------------------------------------------------
Target-env-start	Target-env-end	Target-ali-start	Target-ali-end	Query-start	Query-end	E-value 	
----------------------------------------------------------------------------------------------------------------		
86	386	121	379	77	326	
QUERY  vksrnkgiknak...gdYiaflDsDDyinknfleklvkylekkd.idliisnfkifydlneeg.........fkiehnsky........keleikkskknfikikiiipwakvfkkelfeaekykllienikyeDillsyqllnkekkikfindklgeYerirkpnnkslilnfndfwikkkiynetifeikdisleisklvkk.liln.qrikvkfikilrnkklvkqrlhglifslikkkikivi.sefkkklkeftemllnnksiiiikkn
MATCH  ++++ + ++n +    dYi+flDsDDy + n++e++v  +   d +d++ ++   + d ++           +       +           + k+ ++n+ik  + + w+ +++ +++++ k+k++ + i+ eD l+ + l++++k+i+  ++ ++ Y rir  n+ ++  + + + +   ++++++ ++++    +++++k+  ++   +  v f + + +kk+   ++++ ++++ik+ +ki+   + +  +ke ++  l+ ++i++i+ +
PP     5666677777777779************************...55****999999555544434555555552.......03333333344558999999998.9**********************.*******************************.7777.666666665557777777777666666666555555555444444556677889999999998888999999999988887745555555555533.344444443333
TARGET AFNNEQDLTNFTypiIDYIIFLDSDDYWELNCIEECVPRM---DgVDVVWFDSIEYHDIEKSYfkhhsrlkdI-------NikkecrinPIEWLKLLRQNKIK-DFAFAWSGIIDFDYIKDKKMKFK-DAIFAEDHLFGILLFSQAKNIYVYPKVFYYY-RIRA-NSLTNQDKKITKDNILPYFKDIFIAFEENATLAKEYFKYvSWVEtSLELVRFVENYHDKKISSLLKDTILYFYIKNAFKIKKfDKDPLCIKEKLQL-LKPYKISKIRYK
----------------------------------------------------------------------------------------------------------------
================================================================================================================

Q1KZ70_CAMJU 2	59.2	129.5	2.2e-33	197	Campylobacter jejuni	Putative glycosyltransferase      
----------------------------------------------------------------------------------------------------------------	
Target-env-start	Target-env-end	Target-ali-start	Target-ali-end	Query-start	Query-end	E-value 	
----------------------------------------------------------------------------------------------------------------		
1	87	1	85	7	91	
QUERY  kpkisiIIPvYntekyikkcldsllkqtyknfeiIivdDgS.tDnskkilkkydkkd.kiikiikenknsGsvksrnkgiknakgdY
MATCH  ++ki ++IP+Yn eky+ +clds+++qty n+eiI+v+DgS + ns++i k+y  kd +i ++ ken+  G++ +rn+gi++ +g+Y
PP     699**************************************8889**********8834555555555..****************9
TARGET MKKIGVVIPIYNVEKYLRECLDSVINQTYTNLEIILVNDGStDENSLNIAKEYTLKDkRITLFDKENG--GLSSARNIGIEYFSGEY
----------------------------------------------------------------------------------------------------------------
Target-env-start	Target-env-end	Target-ali-start	Target-ali-end	Query-start	Query-end	E-value 	
----------------------------------------------------------------------------------------------------------------		
89	397	106	395	62	343	
QUERY  d.kiikiikenknsGsvksrnkgiknak...gdYiaflDsDDyinknfleklvkylekkdidliisnfkifydlneegfkiehnsky.....keleikkskknfik.......ikiiipwakvfkkelfeaekykllienikyeDillsyqllnkekkikfindklgeYerirkpnnkslilnfndfwikkkiynetifeikdisleisklvkklilnqrikvkfikilrnkklvkqrlhglifslikkkikivisefkkklkeftemllnnksiiiik...knikklkkskelflnkkni
MATCH    + ++i+k  k s  ++++ k ++n +    dYi+flDsD+y + n++e++v  +  k++d++ +++ ++y+ n   +k++h++        + e  +++k++++         i++ w+ +++ ++++++k k+  + i +eDi + + l+  ++ki+ +++kl+   r+r  n++s+  + + + +  ++++++++++++  +e++++ k+ +   +   k+i++++++k  +++  ++ f+ + +k+   i++fkk   + +e l  +k+ i +k    ++k+  k+k++f+ +kni
PP     233445555554.3458899999999998889********************9666..9***********99998...555553333344442334567788888899999999******************55555.566699********************99988.6655.666666555557777777777888888888776666666.555556677799999999998888888888888888877766665555555555444444444411134555555555554.4444
TARGET SnNPYNIYKAYK-SSQAFNNEKDLTNFTypsIDYIIFLDSDNYWELNCIEECVIRM--KNVDVLWFDHDCTYEDN---IKNKHKKTRmeifnFKEECIITPKEYANralsvgsRDISFGWNGMIDFNFLKQIKLKFI-NFIINEDIHFGIILFASANKIYVLSQKLYLC-RLRA-NSISNHDKKITKANVSEYFKDIYETFGENAKEAKNYLKA-ASRVITALKLIEFFKDQKSENALAIKETFLPCYAKKALMIKKFKKDPLNLKEQLVLIKPFIQTKlpyDIWKFWQKIKKIFN-NKNI
----------------------------------------------------------------------------------------------------------------
================================================================================================================

Q93MQ3_CAMJU 2	56.1	129.4	2.3e-33	197	Campylobacter jejuni	Putative glycosyltransferase      
----------------------------------------------------------------------------------------------------------------	
Target-env-start	Target-env-end	Target-ali-start	Target-ali-end	Query-start	Query-end	E-value 	
----------------------------------------------------------------------------------------------------------------		
1	87	1	85	7	91	
QUERY  kpkisiIIPvYntekyikkcldsllkqtyknfeiIivdDgS.tDnskkilkkydkkd.kiikiikenknsGsvksrnkgiknakgdY
MATCH  ++k+ ++IP+Yn eky+k+clds+++qty n+eiI+v+DgS + ns++i kky  kd +i ++ k+n+  G++ +rn+gi++ +g+Y
PP     699**************************************8889**********8845666666665..****************9
TARGET MKKVGVVIPIYNVEKYLKECLDSVINQTYTNLEIILVNDGStDENSLNIAKKYTLKDkRITLFDKKNG--GLSSARNVGIEYFSGEY
----------------------------------------------------------------------------------------------------------------
Target-env-start	Target-env-end	Target-ali-start	Target-ali-end	Query-start	Query-end	E-value 	
----------------------------------------------------------------------------------------------------------------		
88	394	109	378	64	328	
QUERY  iikiikenknsGsvksrnkgiknak...gdYiaflDsDDyinknfleklvkylekkdidliisnfkifydlneegfkiehnsky.....keleikkskknfik.......ikiiipwakvfkkelfeaekykllienikyeDillsyqllnkekkikfindklgeYerirkpnnkslilnfndfwikkkiynetifeikdisleisklvkklilnqrikvkfikilrnkklvkqrlhglifslikkkikivisefkkklkeftemllnnksiiiikknik
MATCH   ++i+k  k s  ++++ k ++n +    dYi+flDsD+y + n++e++v  +  k++d++ +++ ++y+ n   +k++h++        + e  +++k++++         i++ w+ v++ ++++++k k+  + i +eDi + + l+  ++ki+ +++kl+   r+r  n++s+  + + + +  ++++++++++++  +e++++ k+ +   +   k+i++++++k  +++  ++ f+ + +k+   i++fkk   + +e l  +k+ i +k  ++
PP     445555554.3458999999999999999********************9666..9***********99998...666664433344452233456677777799999999******************55555.566699********************99988.6655.666666555557777777777888888888776666666.55555667779999999999888888888988888888886666665556666655555555543222
TARGET PYNIYKAYK-SSQAFNNEKDLTNLTypsIDYIIFLDSDNYWKLNCIEECVIRM--KNVDVLWFDHDCTYEDN---IKNKHKKTRmeifdFKKECIITPKEYANralsvgsRDISFGWNGVIDFNFLKQIKLKFI-NFIINEDIHFGIILFASANKIYVLSQKLYLC-RLRA-NSISNHDKKITKANVSEYFKDIYETFGENAKEAKNYLKA-ASRVITALKLIEFFKDQKSENALAIKETFLPCYAKKALMIKKFKKDPLNLKEQLVLIKPFIQTKLPYD
----------------------------------------------------------------------------------------------------------------
================================================================================================================

A0A400R3J2_CAMJU 2	50.2	129.1	2.8e-33	197	Campylobacter jejuni	Glycosyltransferase family 2 protein (Fragment)      
----------------------------------------------------------------------------------------------------------------	
Target-env-start	Target-env-end	Target-ali-start	Target-ali-end	Query-start	Query-end	E-value 	
----------------------------------------------------------------------------------------------------------------		
1	87	1	85	7	91	
QUERY  kpkisiIIPvYntekyikkcldsllkqtyknfeiIivdDgS.tDnskkilkkydkkd.kiikiikenknsGsvksrnkgiknakgdY
MATCH  ++ki ++IP+Yn eky+k+clds+++qty n+eiI+v+DgS + ns++i k+y  kd +i ++ k+n+  G++ +rn+gi++ +g+Y
PP     699**************************************8889**********8845666666665..****************9
TARGET MKKIGVVIPIYNVEKYLKECLDSVINQTYINLEIILVNDGStDENSLNIAKEYTLKDkRITLFDKKNG--GLSSARNVGIEYFSGEY
----------------------------------------------------------------------------------------------------------------
Target-env-start	Target-env-end	Target-ali-start	Target-ali-end	Query-start	Query-end	E-value 	
----------------------------------------------------------------------------------------------------------------		
88	366	109	355	64	305	
QUERY  iikiikenknsGsvksrnkgiknak...gdYiaflDsDDyinknfleklvkylekkdidliisnfkifydlneegfkiehnsky.....keleikkskknfik.......ikiiipwakvfkkelfeaekykllienikyeDillsyqllnkekkikfindklgeYerirkpnnkslilnfndfwikkkiynetifeikdisleisklvkklilnqrikvkfikilrnkklvkqrlhglifslikkkikivisefkk
MATCH   ++i+k  k s  ++++ k ++n +    dYi+flDsD+y + n++e++v  +  k++d++ +++ ++y+ n   +k++h++        + e  +++k++++         i++ w+ +++ ++++++k k+  + i +eDi + + l+  ++ki+ +++kl+   r+r  n++s+  + + + +  ++++++++++++  +e++++ k+ +   +   k+i++++++k  +++  ++ f+ + +k+   i++fkk
PP     444555544.3358898899999998889********************9666..9***********99998...666664433344452233456677777799999999******************55555.566699********************99988.6655.666666555557777777777888888888776666666.445555667788888888888888888888888888877755554
TARGET PYNIYKAYK-SSQAFNNEKDLTNFTypsIDYIIFLDSDNYWKLNCIEECVIRM--KNVDVLWFDHDCTYEDN---IKNKHKKTRmeifdFKKECIITPKEYANralsvgsRDISFGWNGMIDFNFLKKIKLKFI-NFIINEDIHFGIILFASANKIYVLSQKLYLC-RLRA-NSISNHDKKITKANVSEYFKDIYETFGENAKEAKNYLKA-ASRVITALKLIEFFKDQKSENALAIKETFLPCYAKKALMIKKFKK
----------------------------------------------------------------------------------------------------------------
================================================================================================================

A0A3X8U4Q9_CAMJU 2	43.0	129.0	2.9e-33	197	Campylobacter jejuni	Glycosyltransferase family 2 protein (Fragment)      
----------------------------------------------------------------------------------------------------------------	
Target-env-start	Target-env-end	Target-ali-start	Target-ali-end	Query-start	Query-end	E-value 	
----------------------------------------------------------------------------------------------------------------		
1	87	1	85	7	91	
QUERY  kpkisiIIPvYntekyikkcldsllkqtyknfeiIivdDgS.tDnskkilkkydkkd.kiikiikenknsGsvksrnkgiknakgdY
MATCH  ++k+ ++IP+Yn eky+k+clds+++qty n+eiI+v+DgS + ns++i k+y  kd +ii++ k+n+  G++ +rn+gi++ +g+Y
PP     699**************************************8889**********8857888888887..****************9
TARGET MKKVGVVIPIYNVEKYLKECLDSVINQTYTNLEIILVNDGStDENSLNIAKEYTLKDkRIILFDKKNG--GLSSARNVGIEYFSGEY
----------------------------------------------------------------------------------------------------------------
Target-env-start	Target-env-end	Target-ali-start	Target-ali-end	Query-start	Query-end	E-value 	
----------------------------------------------------------------------------------------------------------------		
86	315	121	300	77	249	
QUERY  vksrnkgiknak...gdYiaflDsDDyinknfleklvkylekkd.idliisnfkifydlneeg.........fkiehnsky........keleikkskknfikikiiipwakvfkkelfeaekykllienikyeDillsyqllnkekkikfindklgeYerirkpnnkslilnfndfwikkkiynetifeikdi
MATCH  ++++ + ++n +    dYi+flDsDDy + n++e++v  +   d +d++ ++   + d ++           +       +           + k+ ++n+ik  + + w+ +++ +++++ k+k++ + i+ eD l+ + l++++k+i+  ++ ++ Y rir  n+ ++  + + + +   ++++++ ++++ 
PP     5666677777777779************************...55****999999555544434555555552.......03333333344558999999998.9**********************.*******************************.7777.55455544333444444444433333333
TARGET AFNNEQDLTNFTypiIDYIIFLDSDDYWELNCIEECVPRM---DgVDVVWFDSIEYHDIEKSYfkhhsrlkdI-------NikkecrinPIEWLKLLRQNKIK-DFAFAWSGIIDFDYIKDKKMKFK-DAIFAEDHLFGILLFSQAKNIYVYPKVFYYY-RIRA-NSLTNQDKKITKDNILPYFKDIFIAFEEN
----------------------------------------------------------------------------------------------------------------
================================================================================================================

A3EYU6_CAMJU 2	59.2	129.0	3.0e-33	197	Campylobacter jejuni	Putative glycosyltransferase      
----------------------------------------------------------------------------------------------------------------	
Target-env-start	Target-env-end	Target-ali-start	Target-ali-end	Query-start	Query-end	E-value 	
----------------------------------------------------------------------------------------------------------------		
1	92	1	85	4	89	
QUERY  kkskpkisiIIPvYntekyikkcldsllkqtyknfeiIivdDgStDnskkilkkydkkd.kiikiikenknsGsvksrnkgiknakg
MATCH  ++++p+isiI+P+Yn eky+++cl+s+++qtyk+++iI+vdDgStDns++i k+y+kkd +i++++ken+  G++ +rn g++ +kg
PP     589******************************************************9967888888888..**********98886
TARGET MMNNPLISIIVPIYNVEKYLDECLKSIINQTYKDLDIILVDDGSTDNSLNIAKEYAKKDeRIFIVVKENG--GLSSARNAGLEFIKG
----------------------------------------------------------------------------------------------------------------
Target-env-start	Target-env-end	Target-ali-start	Target-ali-end	Query-start	Query-end	E-value 	
----------------------------------------------------------------------------------------------------------------		
91	405	106	392	50	327	
QUERY  nskkilkkydkkdkiikiikenkns..Gsvksrn.kgiknakgdYiaflDsDDyinknfleklvkylekkdidliisnfkifydlneeg.....fkiehnsky.....kele..ikkskknfikikiiipwakvfkkelfeaekykllienikyeDillsyqllnkekkikfindklgeYerirkpnnkslilnfndfwikkkiynetifeikdisleisklvkk....lilnqrikvkfikilrnkklvkqrlhg.lifslikkkikivisefkkklkeftemllnnksiiiikkni
MATCH  ++k+  k+++k+d+++++ k +kn      k+ n + i+    ++i flDsDDy++ +++ek+v+ + k+did+ + n+k f ++++               y     +++   i+ +kkn i   + + w  +f+ +l+   k  ++  +i++eD  +   l+  +kki  +++ l  Y rir ++ +++ +  +  ++  ++++ + + ++d+s+  + ++ +    +++n+++ +k   il++k+  k  lh+  +++ + +++++  ++  ++l  +  +l+      + ++ +
PP     566667777776645555555555433555666659999999*************************99*******9999987776665554442.....444332222111335555555554.88899999999999988877888.*******************************.88885554444445558888888888*********9999999999998888999999999999999999999999888888888888888888888776664443...333333333
TARGET TFKNSTKELIKEDINKNFTKLSKNIiqTKLKNINdFIIQDLADNIIHFLDSDDYLELDCIEKCVNEMSKNDIDICTHNIKEFLEEEQIFrqkaeC-----DIYlnckyTKNIsgIDFFKKNNIC-EFYFAWQGAFRAKLLNIYKLRFT-YGIYHEDHDFGTILFLSAKKITCVKEELLIY-RIRANSIIKSEKEKIIPQNIPFYLEPLRHYFDDYSKLRAYFKAYcmcvIGVNILLFCKESSILDKKLQNKIFLHYiHYYLEQYYPLNYLNIKDLFTLLGINLKLF---RFKFMSRLY
----------------------------------------------------------------------------------------------------------------
================================================================================================================

A0A400EGD3_CAMJU 2	56.5	129.0	3.0e-33	197	Campylobacter jejuni	Glycosyltransferase family 2 protein (Fragment)      
----------------------------------------------------------------------------------------------------------------	
Target-env-start	Target-env-end	Target-ali-start	Target-ali-end	Query-start	Query-end	E-value 	
----------------------------------------------------------------------------------------------------------------		
1	88	1	85	7	91	
QUERY  kpkisiIIPvYntekyikkcldsllkqtyknfeiIivdDgS.tDnskkilkkydkkd.kiikiikenknsGsvksrnkgiknakgdY
MATCH  ++++ ++IP+Yn eky+k+clds+++qty n+eiI+v+DgS + ns++i k+y  kd +ii++ k+n+  G++ +rn+gi++ +g+Y
PP     68999************************************8889**********8857888888887..****************9
TARGET MKTVGVVIPIYNVEKYLKECLDSVINQTYTNLEIILVNDGStDENSLNIAKEYTLKDkRIILFDKKNG--GLSSARNVGIEYFSGEY
----------------------------------------------------------------------------------------------------------------
Target-env-start	Target-env-end	Target-ali-start	Target-ali-end	Query-start	Query-end	E-value 	
----------------------------------------------------------------------------------------------------------------		
103	383	121	378	77	325	
QUERY  vksrnkgiknak...gdYiaflDsDDyinknfleklvkylekkd.idliisnfkifydlneeg.........fkiehnsky........keleikkskknfikikiiipwakvfkkelfeaekykllienikyeDillsyqllnkekkikfindklgeYerirkpnnkslilnfndfwikkkiynetifeikdisleisklvkk.liln.qrikvkfikilrnkklvkqrlhglifslikkkikivi.sefkkklkeftemllnnksiiiikk
MATCH  ++++ + ++n +    dYi+flDsDDy + n++e++v  +   d +d++ ++   + d ++           +       +           + k+ ++n+ik  + + w+ +++ +++++ k+k++ + i+ eD l+ + l++++k+i+  ++ ++ Y rir  n+ ++  + + + +   ++++++ ++++    +++++k+  ++   +  v f + + +kk+   ++++ ++++ik+ +ki+   + +  +ke ++  l+ ++i++i+ 
PP     4566677777777778************************...55****999999555544434555555552.......03333333344558999999998.9**********************.*******************************.7777.666666665557777777777666666666555555555444444555677788889999998888888888999988887745555555544422.34444444333
TARGET AFNNEQDLTNFTypiIDYIIFLDSDDYWELNCIEECVPRM---DgVDVVWFDSIEYHDIEKSYfkhhsrlkdI-------NikkecrinPIEWLKLLRQNKIK-DFAFAWSGIIDFDYIKDKKMKFK-DAIFAEDHLFGILLFSQAKNIYVYPKVFYYY-RIRA-NSLTNQDKKITKDNILPYFKDIFIAFEENATLAKEYFKYvSWVEtSLELVRFVENYHDKKISSLLKDTILYFYIKNAFKIKKfDKDPLCIKEKLQL-LKPYKISKIRY
----------------------------------------------------------------------------------------------------------------
================================================================================================================

A0A431GBS2_CAMJU 2	56.6	129.0	3.0e-33	197	Campylobacter jejuni	Glycosyl transferase      
----------------------------------------------------------------------------------------------------------------	
Target-env-start	Target-env-end	Target-ali-start	Target-ali-end	Query-start	Query-end	E-value 	
----------------------------------------------------------------------------------------------------------------		
1	87	1	85	7	91	
QUERY  kpkisiIIPvYntekyikkcldsllkqtyknfeiIivdDgS.tDnskkilkkydkkdkiikiikenknsGsvksrnkgiknakgdY
MATCH  ++k+ ++IP+Yn eky+k+clds+++qty n+eiI+v+DgS + ns++i k+y  kdk+i + +++ n G++ +rn+gi++ +g+Y
PP     699**************************************8889**********99666666665.44****************9
TARGET MKKVGVVIPIYNVEKYLKECLDSVINQTYTNLEIILVNDGStDENSLNIAKEYTLKDKRITLFDKK-NRGLSSARNVGIEYFSGEY
----------------------------------------------------------------------------------------------------------------
Target-env-start	Target-env-end	Target-ali-start	Target-ali-end	Query-start	Query-end	E-value 	
----------------------------------------------------------------------------------------------------------------		
86	394	109	379	64	329	
QUERY  iikiikenknsGsvksrnkgiknak...gdYiaflDsDDyinknfleklvkylekkdidliisnfkifydlneegfkiehnsky.....keleikkskknfik.......ikiiipwakvfkkelfeaekykllienikyeDillsyqllnkekkikfindklgeYerirkpnnkslilnfndfwikkkiynetifeikdisleisklvkklilnqrikvkfikilrnkklvkqrlhglifslikkkikivisefkkklkeftemllnnksiiiikknikk
MATCH   ++i+k  + s  ++++ k ++n +    dYi+flDsD+y + n++e++v  +  k++d++ +++ ++y+ n   +k++h++        + e  +++k++++         i++ w+ +++ ++++++k k+  + i +eDi + + l+  ++ki+ +++kl+   r+r  n++s+  + + + +  ++++++++++++  +e++++ k+ +   +   k+i++++++k  + +  ++ f+ + +k+   i++fkk   + +e+l  +k+ i +k  ++ 
PP     455555553.5578888899999999889********************9666..9***********99998...666664433344452233456677777799999999******************55555.566699********************99988.6655.666666555557777777777888888888666666666.444555567788888888888777788888888888888866766666666777767766666654432
TARGET PYNIHKAYR-SSQAFNNEKDLTNFTypsIDYIIFLDSDNYWKLNCIEECVIRM--KNVDVLWFDHDCTYEDN---IKNKHKKTRmeifdFKKECIITPKEYANralsvgsRDISFGWNGMIDFNFLKQIKLKFI-NFIINEDIHFGIILFASANKIYVLSQKLYLC-RLRA-NSISNHDKKITKANVSEYFKDIYETFGENAKEAKNYLKA-ASRVITALKLIEFFKDQKNENTLAIKETFLPCYAKKALMIKKFKKDPLNLKEKLVLIKPFIQTKLPYDI
----------------------------------------------------------------------------------------------------------------
================================================================================================================

A0A400GA18_CAMJU 2	52.2	129.0	3.1e-33	197	Campylobacter jejuni	Glycosyltransferase family 2 protein (Fragment)      
----------------------------------------------------------------------------------------------------------------	
Target-env-start	Target-env-end	Target-ali-start	Target-ali-end	Query-start	Query-end	E-value 	
----------------------------------------------------------------------------------------------------------------		
1	88	1	85	7	91	
QUERY  kpkisiIIPvYntekyikkcldsllkqtyknfeiIivdDgS.tDnskkilkkydkkd.kiikiikenknsGsvksrnkgiknakgdY
MATCH  ++++ ++IP+Yn eky+k+clds+++qty n+eiI+v+DgS + ns++i k+y  kd +ii++ k+n+  G++ +rn+gi++ +g+Y
PP     68999************************************8889**********8857888888887..****************9
[truncated: 1,362,758 more chars]
